# Supplementary material for: Parentage assignment in black soldier fly (Hermetia illucens) using genotyping-by-sequencing
Source: Front Genet. 2025 Jun 12;16:1541812. doi: 10.3389/fgene.2025.1541812 (PMC12198124; doi:10.3389/fgene.2025.1541812)
Supplement: Supplementary file 1 [file DataSheet1.xlsx]

## Sheet: Table S1 Genotypes_MAF04
ES-P25G1C3F	1	1	1	1	1	2	1	1	1	2	1	2	2	2	2	2	1	2	1	1	1	2	2	2	2	2	1	1	1	1	2	2	1	1	1	1	2	2	2	2	1	1	1	1	1	1	2	2	1
ES-P25G1C3L1	1	2	1	2	2	2	1	2	1	2	1	2	2	2	2	2	2	2	1	1	1	2	1	2	1	2	1	2	1	2	2	2	1	2	2	2	1	2	2	2	1	2	1	2	1	2	1	2	1
ES-P25G1C3L3	1	2	1	2	1	2	1	1	2	2	2	2	2	2	2	2	2	2	1	1	1	2	1	2	1	2	1	2	1	2	1	2	1	2	1	2	1	2	1	2	1	1	1	1	1	1	2	2	1
ES-P25G1C3M	2	2	2	2	2	2	1	2	2	2	1	2	2	2	2	2	2	2	1	1	1	1	1	1	1	1	2	2	2	2	1	2	2	2	2	2	1	1	1	2	1	2	1	2	1	2	1	2	1
ES-P25G2C2L3	1	2	1	2	1	2	1	2	2	2	1	1	2	2	2	2	2	2	1	1	1	2	1	2	1	2	1	2	1	2	2	2	1	2	1	2	1	2	1	2	1	2	1	2	1	2	1	2	1
ES-P25G2C2L4	1	1	1	1	0	0	1	1	1	2	2	2	2	2	2	2	2	2	1	1	2	2	2	2	2	2	1	1	1	1	2	2	1	1	1	1	2	2	1	2	1	1	1	1	1	1	2	2	1
ES-P25G2C2M	1	2	1	2	2	2	1	2	1	2	1	2	2	2	2	2	2	2	1	1	1	2	1	2	1	2	1	2	1	2	2	2	1	2	1	2	1	2	2	2	1	2	1	2	1	2	1	2	1
ES-P25G3C1F	1	2	1	2	2	2	1	1	1	2	1	2	2	2	2	2	2	2	1	1	2	2	2	2	2	2	1	1	1	1	2	2	1	1	1	1	2	2	2	2	1	1	1	1	1	1	2	2	1
ES-P25G3C1L2	2	2	2	2	2	2	1	1	1	2	1	2	2	2	0	0	2	2	1	1	2	2	2	2	2	2	1	1	0	0	2	2	1	1	1	1	2	2	2	2	1	1	1	1	1	1	2	2	1
ES-P25G3C1M	2	2	2	2	2	2	1	2	2	2	1	1	2	2	2	2	2	2	1	1	1	2	1	2	1	2	1	2	1	2	2	2	1	2	1	2	1	2	2	2	1	2	2	2	1	2	1	2	1
ES-P26G1C4L3	1	1	1	1	1	2	1	1	2	2	2	2	1	1	1	2	1	2	2	2	1	2	1	2	2	2	1	1	1	2	1	2	1	2	1	2	1	1	1	2	2	2	1	2	1	2	1	2	2
ES-P26G1C4L4	2	2	2	2	2	2	1	2	2	2	1	2	1	2	1	2	2	2	2	2	1	2	2	2	2	2	1	2	1	2	0	0	1	2	2	2	1	2	2	2	2	2	2	2	1	2	1	2	2
ES-P26G1C4M	1	2	1	2	1	2	1	2	2	2	1	2	1	2	1	2	2	2	2	2	1	2	2	2	2	2	1	2	2	2	2	2	1	2	2	2	1	1	2	2	2	2	2	2	1	2	1	2	2
ES-P26G2C3F	2	2	2	2	2	2	1	2	2	2	1	2	1	2	1	2	2	2	2	2	1	2	2	2	2	2	1	2	1	2	2	2	1	2	2	2	1	2	2	2	2	2	1	2	1	2	1	2	2
ES-P26G2C3L4	1	2	1	2	1	2	1	2	2	2	1	2	1	2	1	2	2	2	2	2	0	0	0	0	2	2	0	0	2	2	2	2	1	2	2	2	0	0	2	2	0	0	2	2	0	0	1	2	2
ES-P26G2C3M	1	2	1	2	1	2	0	0	2	2	2	2	1	1	1	2	1	2	2	2	1	2	1	2	2	2	1	1	1	2	1	2	1	2	1	2	1	1	1	2	2	2	1	2	1	2	1	2	2
ES-P26G3C2F	1	2	1	2	1	2	1	2	2	2	1	2	1	2	1	2	2	2	2	2	1	2	2	2	2	2	1	2	2	2	2	2	1	2	2	2	1	1	2	2	2	2	2	2	1	2	1	2	2
ES-P26G3C2M	2	2	2	2	2	2	1	2	2	2	1	2	1	2	1	1	1	2	2	2	2	2	1	2	2	2	1	2	1	2	1	2	2	2	1	2	1	1	1	2	2	2	1	2	2	2	2	2	2
ES-P27G1C4L3	1	2	1	1	1	2	1	2	1	1	1	2	2	2	1	2	1	1	1	2	1	2	1	1	1	2	1	2	1	2	1	2	2	2	1	2	1	2	2	2	1	2	2	2	1	2	2	2	1
ES-P27G1C4M	1	2	1	2	1	2	1	1	1	2	1	2	2	2	1	2	1	1	1	2	1	2	1	2	1	2	1	2	1	2	1	2	2	2	1	2	2	2	1	2	1	2	2	2	1	2	2	2	1
ES-P27G2C4F	1	1	1	1	1	1	1	2	1	1	2	2	1	2	2	2	1	2	2	2	1	2	1	2	1	2	1	2	1	2	1	2	1	2	1	2	2	2	2	2	1	2	1	2	1	2	2	2	1
ES-P27G2C4L3	1	1	1	1	1	1	1	2	1	1	2	2	1	2	2	2	1	2	2	2	1	2	1	2	1	2	1	2	1	2	1	2	1	2	1	2	2	2	2	2	1	2	1	2	1	2	2	2	1
ES-P27G2C4M	1	2	1	2	1	2	1	2	1	2	1	2	1	2	1	2	1	2	1	2	1	1	2	2	2	2	2	2	2	2	1	1	1	2	2	2	2	2	1	2	2	2	1	2	1	1	2	2	2
ES-P27G3C4L1	1	1	1	1	1	1	2	2	1	1	2	2	1	1	2	2	2	2	2	2	1	1	2	2	2	2	2	2	2	2	0	0	1	1	2	2	2	2	2	2	2	2	1	1	1	1	2	2	2
ES-P27G3C4M	1	2	1	2	1	2	1	2	1	2	1	2	1	2	1	2	1	2	1	2	1	1	2	2	2	2	2	2	2	2	1	1	1	2	2	2	2	2	1	2	2	2	1	2	1	1	2	2	2
ES-P28G1C3F	2	2	2	2	1	1	1	2	1	2	1	2	1	2	1	2	1	2	1	2	1	1	2	2	2	2	1	1	2	2	2	2	1	1	1	2	2	2	2	2	1	2	1	1	1	1	1	2	2
ES-P28G1C3L1	2	2	2	2	1	1	1	2	2	2	1	2	1	2	1	2	1	1	1	2	1	2	1	2	1	2	1	1	2	2	2	2	1	1	1	2	2	2	2	2	1	2	1	1	1	1	2	2	2
ES-P28G1C3L3	2	2	2	2	1	1	1	2	2	2	0	0	1	2	1	2	0	0	1	2	1	2	1	2	1	2	1	1	2	2	2	2	1	1	1	2	2	2	2	2	1	2	1	1	1	1	2	2	2
ES-P28G1C3M	2	2	2	2	1	1	2	2	2	2	1	2	1	2	1	2	1	2	1	2	2	2	1	1	1	1	1	1	1	2	1	2	1	2	1	2	1	2	2	2	2	2	1	2	1	2	1	2	1
ES-P28G2C2F	2	2	2	2	1	1	2	2	1	2	1	2	1	2	1	2	2	2	1	2	1	2	1	2	1	2	1	1	1	2	1	2	1	2	1	2	1	2	2	2	2	2	1	2	1	2	1	1	1
ES-P28G2C2L2	2	2	2	2	1	1	2	2	1	2	1	2	1	2	1	2	2	2	1	2	1	2	1	2	1	2	1	1	1	2	1	2	1	2	1	2	1	2	2	2	2	2	1	2	1	2	1	1	1
ES-P28G2C2L4	2	2	2	2	1	1	2	2	1	2	1	2	1	2	1	2	2	2	1	2	1	2	1	2	1	2	1	1	1	2	1	2	1	2	0	0	1	2	2	2	2	2	1	2	1	2	1	1	1
ES-P28G2C2M	2	2	2	2	1	1	2	2	1	2	2	2	1	1	1	1	1	2	2	2	1	2	1	2	1	2	1	1	2	2	2	2	1	1	2	2	2	2	2	2	2	2	1	1	1	1	1	2	2
ES-P28G3C1F	2	2	2	2	1	1	2	2	1	2	2	2	1	1	1	1	1	2	2	2	1	2	1	2	1	2	1	1	2	2	2	2	1	1	2	2	2	2	2	2	2	2	1	1	1	1	1	2	2
ES-P28G3C1M	2	2	2	2	1	1	2	2	1	2	1	2	1	2	1	2	2	2	1	2	1	2	1	2	1	2	1	1	1	2	1	2	1	2	1	2	1	2	2	2	2	2	1	2	1	2	1	1	1
ES-P37G1C1F	1	1	1	1	1	2	2	2	1	2	1	2	1	2	1	1	1	1	2	2	2	2	1	1	1	1	2	2	1	2	1	2	1	2	1	1	2	2	2	2	1	1	1	2	1	2	2	2	1
ES-P37G1C1L1	1	2	1	2	1	1	2	2	1	2	0	0	1	1	1	2	1	1	2	2	2	2	1	1	1	1	1	2	1	1	1	2	0	0	1	1	1	2	1	2	1	1	1	2	1	2	1	2	1
ES-P37G1C1L2	1	1	1	2	1	2	1	2	1	2	1	2	2	2	1	2	0	0	2	2	1	2	1	2	1	2	2	2	1	2	2	2	0	0	1	1	2	2	2	2	1	1	1	1	1	1	2	2	1
ES-P37G1C1M	1	2	2	2	1	1	1	2	1	2	2	2	2	2	2	2	1	2	2	2	1	2	1	2	1	2	1	2	1	1	2	2	1	2	1	1	1	2	1	2	1	1	1	1	1	1	1	2	1
ES-P37G2C4F	1	1	1	2	1	2	1	2	1	2	1	2	2	2	1	2	2	2	2	2	1	2	1	2	1	2	2	2	1	2	2	2	1	2	1	1	2	2	2	2	1	1	1	1	1	1	2	2	1
ES-P37G2C4L1	1	1	2	2	1	1	1	1	1	2	1	2	2	2	1	2	1	2	2	2	1	2	1	2	1	2	0	0	1	2	2	2	1	2	1	1	2	2	2	2	1	1	1	1	1	1	2	2	1
ES-P37G2C4L2	1	1	1	1	1	2	2	2	1	2	1	2	1	2	1	1	1	1	2	2	2	2	1	1	1	1	2	2	1	2	1	2	1	2	1	1	2	2	1	2	1	1	1	2	1	1	2	2	1
ES-P37G2C4M	1	1	1	2	1	1	1	2	2	2	2	2	1	2	1	2	1	2	2	2	1	2	1	2	1	2	2	2	1	1	1	2	2	2	1	1	2	2	2	2	1	1	1	2	1	2	2	2	1
ES-P37G3C3F	1	1	1	2	1	2	1	2	1	2	1	2	2	2	1	2	2	2	2	2	1	2	1	2	1	2	2	2	1	2	2	2	1	2	1	1	2	2	2	2	1	1	1	1	1	1	2	2	1
ES-P37G3C3L3	1	1	1	2	1	1	1	2	2	2	2	2	0	0	1	2	1	2	2	2	1	2	1	2	1	2	2	2	1	1	1	2	2	2	1	1	2	2	2	2	1	1	1	2	1	2	2	2	1
ES-P37G3C3L4	1	1	1	2	1	1	1	2	2	2	2	2	1	2	1	2	1	2	2	2	1	2	1	2	1	2	2	2	1	1	2	2	2	2	1	1	2	2	2	2	1	1	1	2	1	2	2	2	1
ES-P37G3C3M	1	1	1	2	1	1	1	2	1	2	1	2	1	2	1	1	1	1	2	2	2	2	1	1	1	1	2	2	1	2	1	2	1	2	1	1	2	2	2	2	0	0	1	2	1	2	2	2	1
ES-P38G1C1F	2	2	2	2	1	2	2	2	2	2	1	1	2	2	2	2	1	2	2	2	2	2	1	1	1	2	1	1	1	1	1	2	2	2	1	2	2	2	1	2	1	2	2	2	2	2	2	2	1
ES-P38G1C1L3	1	2	1	2	1	1	1	2	2	2	1	2	2	2	1	2	1	1	1	2	1	2	1	2	1	2	1	1	1	1	1	2	2	2	1	1	2	2	2	2	1	1	1	2	1	2	2	2	1
ES-P38G1C1L4	1	2	1	2	1	2	1	2	2	2	1	2	2	2	1	2	1	2	1	2	1	2	1	2	2	2	1	1	1	1	2	2	2	2	1	2	2	2	1	2	1	2	1	2	1	2	2	2	1
ES-P38G1C1M	1	2	1	2	1	2	1	2	1	2	1	2	2	2	1	2	1	2	1	2	1	1	2	2	2	2	1	2	1	2	2	2	2	2	1	2	1	2	2	2	1	2	1	2	1	2	2	2	1
ES-P38G2C4F	2	2	2	2	2	2	2	2	1	2	1	1	2	2	2	2	2	2	2	2	1	2	1	2	2	2	1	2	1	2	2	2	2	2	2	2	1	2	1	2	2	2	2	2	2	2	2	2	1
ES-P38G2C4L1	1	2	1	2	1	2	1	2	1	2	1	2	2	2	1	2	1	2	1	2	1	1	2	2	2	2	1	2	1	2	2	2	2	2	1	2	1	2	2	2	1	2	1	2	1	2	2	2	1
ES-P38G2C4L2	2	2	2	2	2	2	2	2	2	2	1	1	2	2	2	2	2	2	2	2	2	2	1	1	2	2	1	1	1	1	2	2	2	2	2	2	2	2	1	1	2	2	2	2	2	2	2	2	2
ES-P39G1C4M	1	2	1	2	1	1	1	1	1	2	1	2	2	2	1	1	1	2	1	2	2	2	1	2	1	2	1	2	1	1	0	0	2	2	1	2	1	2	1	2	2	2	1	2	2	2	1	2	2
ES-P38G3C3F	1	2	1	2	1	2	1	2	2	2	1	2	2	2	1	2	1	2	1	2	1	2	1	2	2	2	1	1	1	1	2	2	2	2	1	2	2	2	0	0	1	2	1	2	1	2	2	2	1
ES-P38G3C3L1	1	2	1	2	1	2	1	1	2	2	2	2	2	2	1	1	1	1	1	1	1	1	2	2	2	2	1	1	1	1	2	2	2	2	1	1	2	2	2	2	1	1	1	1	1	1	2	2	1
ES-P38G3C3L2	2	2	2	2	2	2	2	2	2	2	1	2	2	2	1	2	1	2	1	2	1	2	1	2	2	2	1	1	0	0	2	2	2	2	2	2	2	2	1	1	2	2	2	2	2	2	2	2	2
ES-P38G3C3M	1	2	1	2	1	2	1	2	2	2	1	2	2	2	1	2	1	2	1	2	1	2	1	2	2	2	1	1	1	1	2	2	2	2	1	2	2	2	2	2	1	2	1	2	1	2	2	2	1
ES-P39G1C4F	1	2	1	1	1	1	1	2	1	2	1	2	2	2	1	2	1	2	2	2	2	2	1	2	1	2	1	2	1	2	1	2	1	2	1	2	1	2	1	2	1	1	1	1	1	1	1	2	1
ES-P39G1C4L3	1	2	1	1	1	1	1	2	2	2	1	2	2	2	1	2	2	2	0	0	2	2	1	2	1	2	1	1	1	1	1	2	2	2	1	2	1	2	1	2	1	2	1	2	0	0	1	1	1
ES-P39G1C4L4	2	2	1	2	1	1	1	2	1	2	2	2	2	2	1	2	1	2	1	1	2	2	2	2	1	2	2	2	1	2	2	2	1	2	1	2	1	2	1	2	1	2	1	1	2	2	2	2	1
ES-P38G2C4M	1	2	1	2	1	2	1	2	2	2	1	2	2	2	1	2	1	2	1	2	1	2	1	2	2	2	1	1	1	1	2	2	2	2	1	2	2	2	1	2	1	2	1	2	1	2	2	2	1
ES-P39G2C4F	2	2	1	2	1	1	1	2	1	2	2	2	2	2	1	2	0	0	1	2	2	2	2	2	2	2	1	2	1	1	1	2	2	2	2	2	1	1	1	1	1	2	1	1	1	2	1	2	1
ES-P39G2C4L1	1	2	1	1	1	1	1	1	1	1	1	2	2	2	1	1	1	1	1	2	2	2	1	2	1	2	2	2	1	2	2	2	1	2	1	2	1	2	1	2	1	2	1	1	1	2	2	2	1
ES-P39G2C4L2	1	2	1	2	1	1	1	1	1	1	1	2	2	2	1	1	1	1	1	2	2	2	1	2	1	2	2	2	1	2	2	2	1	2	1	2	1	2	1	2	1	2	1	1	1	2	2	2	1
ES-P39G2C4M	1	1	1	1	1	1	0	0	1	2	1	1	2	2	1	1	1	2	2	2	2	2	1	1	1	1	0	0	1	2	2	2	1	2	1	1	2	2	2	2	1	2	1	2	1	2	1	2	1
ES-P39G3C1F	1	2	1	1	1	1	1	2	2	2	1	2	2	2	1	2	2	2	2	2	2	2	1	2	1	2	1	1	1	1	1	2	2	2	1	2	1	2	1	2	1	2	1	2	1	2	1	1	1
ES-P39G3C1L1	1	1	1	1	1	1	1	1	1	2	0	0	2	2	1	1	1	2	2	2	2	2	1	1	1	1	1	2	1	2	2	2	1	2	1	1	2	2	2	2	1	2	1	2	1	2	1	2	1
ES-P39G3C1L2	2	2	1	1	1	1	1	2	1	2	2	2	2	2	1	2	1	2	1	2	2	2	0	0	2	2	1	2	1	1	1	2	2	2	2	2	1	1	1	1	1	2	1	1	1	2	1	2	1
ES-P39G3C1M	1	2	1	1	1	1	1	1	1	1	1	2	2	2	1	1	1	1	1	2	2	2	1	2	1	2	2	2	0	0	2	2	1	2	1	2	1	2	1	2	1	2	1	1	1	2	2	2	1
ES-P40G1C3F	2	2	2	2	1	2	1	2	1	1	1	2	1	2	1	2	1	2	2	2	1	2	1	2	1	2	1	2	1	1	1	1	2	2	1	2	2	2	1	2	1	2	1	2	2	2	2	2	1
ES-P40G1C3L1	1	2	1	2	2	2	2	2	1	2	1	2	2	2	2	2	2	2	1	2	1	1	2	2	2	2	1	2	1	1	1	1	2	2	1	2	1	2	1	1	2	2	1	1	2	2	1	2	1
ES-P40G1C3L2	1	2	1	2	2	2	2	2	1	2	1	1	2	2	1	2	1	2	1	2	1	1	2	2	2	2	1	2	1	1	1	1	2	2	1	1	1	2	1	2	1	2	0	0	1	2	2	2	1
ES-P40G1C3M	1	1	1	1	2	2	2	2	2	2	1	2	2	2	1	2	1	1	1	1	1	1	2	2	2	2	2	2	1	1	1	1	2	2	1	1	1	1	1	1	2	2	1	2	1	2	1	2	1
ES-P40G2C2F	1	2	1	2	1	2	1	2	1	2	1	2	1	2	1	1	1	1	1	2	1	2	1	2	1	2	2	2	1	1	0	0	2	2	1	1	1	2	1	2	1	2	2	2	1	2	2	2	1
ES-P40G2C2L3	1	2	1	2	1	2	1	2	1	2	1	2	1	2	1	1	1	1	2	2	1	2	1	2	1	2	1	2	1	1	1	1	2	2	1	2	2	2	1	2	1	2	1	2	2	2	2	2	1
ES-P40G2C2L4	1	2	1	2	1	2	1	2	1	2	1	2	1	2	1	1	1	1	1	2	1	2	1	2	1	2	2	2	1	1	1	1	2	2	1	1	1	2	1	2	1	2	0	0	1	2	2	2	1
ES-P40G2C2M	1	2	1	2	1	2	1	2	1	2	1	2	1	2	1	1	1	1	1	2	1	1	2	2	2	2	1	2	1	1	1	1	2	2	1	2	1	2	1	1	2	2	1	2	1	2	2	2	1
ES-P40G3C3L3	1	2	1	2	1	2	1	2	1	2	1	2	1	2	1	1	1	1	1	2	1	1	2	2	2	2	1	2	1	1	1	1	2	2	1	2	2	2	1	2	1	2	1	2	2	2	2	2	1
ES-P40G3C3L4	1	1	1	1	1	2	1	2	1	2	1	2	1	2	1	1	1	1	1	2	1	1	2	2	2	2	1	2	1	1	1	1	2	2	1	2	2	2	1	2	1	2	1	2	2	2	2	2	1
ES-P43G1C2F	2	2	2	2	1	2	1	2	1	2	2	2	1	1	2	2	2	2	1	1	2	2	1	1	1	1	1	2	2	2	1	2	1	2	2	2	1	2	1	2	2	2	2	2	1	2	1	1	2
ES-P43G1C2L3	2	2	2	2	2	2	1	2	1	2	2	2	1	2	1	2	2	2	1	1	1	2	1	2	1	2	1	2	1	2	1	2	1	2	1	2	1	1	1	2	1	2	1	2	1	2	1	2	1
ES-P43G1C2L4	1	2	1	2	1	2	2	2	1	2	2	2	1	2	2	2	2	2	1	2	2	2	1	1	1	1	1	2	1	2	1	2	2	2	2	2	2	2	1	1	2	2	2	2	1	2	1	2	2
ES-P43G1C2M	1	2	1	2	2	2	2	2	1	2	2	2	2	2	1	2	2	2	1	2	1	2	1	2	1	2	1	2	0	0	1	2	2	2	1	2	1	2	1	1	1	2	1	2	1	2	2	2	1
ES-P43G2C4F	2	2	2	2	1	2	2	2	1	1	2	2	1	2	1	2	2	2	1	1	1	2	1	2	1	2	2	2	1	2	1	1	2	2	1	2	1	2	1	1	1	2	1	2	1	1	1	2	1
ES-P43G2C4L3	1	2	1	2	1	2	2	2	1	2	2	2	2	2	1	2	2	2	1	2	1	2	1	2	1	2	1	2	1	1	0	0	2	2	1	2	1	2	1	1	1	2	1	2	1	2	2	2	1
ES-P43G2C4L4	2	2	2	2	1	2	2	2	1	1	2	2	1	2	1	2	2	2	1	1	1	2	1	2	1	2	2	2	1	2	1	1	2	2	1	2	1	2	1	1	1	2	1	2	1	1	1	2	1
ES-P43G2C4M	1	2	1	2	1	2	2	2	1	2	2	2	1	2	2	2	2	2	1	2	2	2	1	1	1	1	1	2	1	2	0	0	2	2	2	2	2	2	1	1	2	2	2	2	1	2	1	2	2
ES-P43G3C3F	1	2	1	2	2	2	2	2	1	2	2	2	1	2	2	2	2	2	1	2	2	2	1	1	1	1	1	2	1	2	1	2	2	2	2	2	2	2	1	1	2	2	2	2	1	2	1	2	2
ES-P43G3C3L1	1	2	1	2	2	2	2	2	2	2	2	2	2	2	2	2	2	2	2	2	2	2	1	1	1	1	1	1	1	1	2	2	2	2	2	2	2	2	1	1	2	2	2	2	2	2	2	2	2
ES-P43G3C3L2	2	2	2	2	1	2	2	2	1	2	2	2	1	1	2	2	2	2	1	2	2	2	1	1	1	1	1	2	1	2	1	2	2	2	2	2	2	2	1	1	2	2	2	2	1	2	1	2	2
ES-P43G3C3M	1	2	1	2	1	2	2	2	1	2	2	2	1	2	2	2	2	2	1	2	2	2	1	1	1	1	1	2	1	2	1	2	2	2	2	2	2	2	1	1	2	2	2	2	1	2	1	2	2
ES-P44G1C2F	1	2	1	2	1	2	1	2	2	2	2	2	1	1	1	1	1	1	2	2	2	2	1	1	1	2	1	2	1	2	1	2	2	2	1	2	2	2	1	2	1	2	2	2	1	2	1	2	1
ES-P44G1C2L3	1	2	1	2	1	1	1	1	1	2	2	2	1	2	1	2	1	1	2	2	2	2	1	1	1	2	1	2	1	2	1	2	2	2	1	2	2	2	1	2	1	2	2	2	1	2	1	2	1
ES-P44G1C2L4	1	1	1	1	1	2	1	2	1	2	1	2	1	2	1	2	1	1	2	2	2	2	1	1	1	1	2	2	2	2	2	2	1	2	1	1	1	2	2	2	1	2	2	2	1	2	1	2	2
ES-P44G1C2M	1	1	1	1	1	1	1	1	1	1	1	2	2	2	2	2	1	1	2	2	2	2	1	1	1	1	2	2	2	2	2	2	1	2	1	1	1	2	2	2	1	2	2	2	1	2	1	2	2
ES-P49G2C2F	1	2	1	2	1	2	1	2	1	2	1	1	2	2	2	2	2	2	1	1	1	2	1	1	1	1	1	2	1	2	1	1	1	1	1	2	1	2	1	2	1	1	2	2	2	2	1	1	1
ES-P49G2C2L3	1	2	1	2	1	2	1	2	1	2	1	1	2	2	2	2	2	2	1	1	1	2	1	1	1	1	1	2	1	2	1	1	1	1	1	2	1	2	1	2	1	1	2	2	2	2	1	1	1
ES-P49G2C2L4	2	2	2	2	1	1	1	2	2	2	1	2	1	2	2	2	2	2	1	1	1	2	1	1	1	1	1	2	2	2	1	2	1	1	1	2	1	2	1	1	1	2	1	2	2	2	1	2	1
ES-P49G2C2M	2	2	2	2	1	1	2	2	1	2	1	2	1	2	2	2	2	2	1	1	2	2	1	1	0	0	2	2	1	1	1	2	1	1	1	1	1	1	1	2	1	2	2	2	0	0	0	0	2
ES-P49G3C4F	2	2	2	2	1	2	2	2	1	2	1	2	1	2	2	2	2	2	1	1	2	2	1	1	1	1	2	2	1	2	1	2	1	1	1	1	1	1	1	2	1	2	1	2	2	2	1	2	2
ES-P49G3C4L3	2	2	2	2	1	1	2	2	1	2	1	2	1	2	2	2	2	2	1	1	2	2	1	1	1	1	2	2	1	2	1	2	1	1	1	1	1	1	1	2	1	2	1	2	2	2	1	2	2
ES-P49G3C4L4	2	2	2	2	1	2	1	2	1	2	1	2	1	2	2	2	2	2	1	1	2	2	1	1	1	1	2	2	1	2	1	2	1	1	1	1	1	1	1	2	1	2	1	2	2	2	1	2	2
ES-P49G3C4M	2	2	2	2	1	1	1	2	1	1	1	1	2	2	2	2	0	0	1	1	2	2	1	1	1	1	2	2	1	1	1	1	1	1	1	1	1	1	2	2	1	1	2	2	2	2	1	1	2
ES-P45G1C3L2	1	2	1	2	1	2	1	2	1	2	1	2	1	2	1	2	1	2	1	1	2	2	1	1	1	2	1	1	1	2	1	2	1	1	2	2	2	2	2	2	2	2	1	1	1	1	1	1	2
ES-P45G1C3L3	1	1	1	2	0	0	1	2	1	2	1	2	1	2	1	1	1	2	1	1	2	2	1	1	1	2	1	2	1	2	1	1	1	2	1	2	1	2	1	2	1	2	1	1	1	1	1	1	1
ES-P45G1C3M	1	1	1	1	2	2	1	2	1	1	1	2	1	1	1	2	1	2	1	1	1	2	1	2	2	2	1	2	0	0	1	1	1	1	2	2	1	2	2	2	2	2	1	2	1	1	1	1	2
ES-P45G2C3F	1	2	1	2	2	2	1	2	1	1	1	2	1	2	2	2	1	2	1	2	2	2	1	1	1	2	1	1	1	2	1	2	1	1	2	2	2	2	2	2	2	2	1	1	1	1	1	1	2
ES-P45G2C3L3	1	2	1	2	2	2	1	2	1	1	1	2	1	1	1	2	1	2	1	1	1	2	1	2	2	2	1	2	1	2	1	1	1	1	2	2	1	2	2	2	2	2	1	2	1	1	1	1	2
ES-P45G2C3L4	1	2	1	2	2	2	2	2	1	1	1	1	1	2	1	2	2	2	1	2	1	2	1	2	1	2	1	2	2	2	1	2	1	1	2	2	1	2	2	2	2	2	1	2	1	1	1	1	2
ES-P45G2C3M	1	2	1	2	2	2	2	2	1	1	1	1	1	2	1	2	2	2	1	2	1	2	1	2	1	2	1	2	2	2	1	2	1	1	1	2	1	1	1	2	1	2	1	2	1	1	1	1	1
ES-P45G3C3F	1	2	1	2	2	2	1	2	1	1	1	2	1	2	2	2	1	2	1	2	2	2	1	1	1	2	1	1	1	2	1	2	1	1	1	2	1	2	1	2	1	2	1	1	1	1	1	1	1
ES-P45G3C3L4	1	1	1	1	2	2	1	1	1	1	1	2	1	2	2	2	1	2	1	2	2	2	1	1	1	2	1	1	1	2	1	2	1	1	1	2	1	2	1	2	1	2	1	1	1	1	1	1	1
ES-P45G3C3M	1	2	1	2	2	2	1	2	1	1	1	2	1	2	2	2	1	2	1	2	2	2	1	1	1	2	1	1	1	2	1	2	1	1	1	2	1	2	1	2	1	2	1	1	1	1	1	1	1
ES-P46G1C3F	2	2	0	0	0	0	2	2	1	1	1	2	0	0	1	2	1	2	1	2	1	1	1	2	0	0	1	2	1	2	0	0	0	0	1	2	1	1	1	2	1	2	1	2	1	1	1	1	1
ES-P46G1C3L1	2	2	0	0	1	2	1	2	1	2	1	1	2	2	1	2	1	2	2	2	0	0	1	2	1	1	1	2	2	2	1	2	1	1	1	2	1	2	0	0	1	2	1	2	1	1	1	2	0
ES-P46G1C3L2	2	2	0	0	1	2	1	2	1	2	1	1	0	0	1	2	1	2	2	2	1	2	1	2	1	1	1	2	2	2	1	2	1	1	1	2	1	2	1	2	1	1	1	1	1	1	1	2	1
ES-P46G1C3M	2	2	2	2	1	2	1	2	1	2	1	2	1	2	1	2	1	2	1	2	2	2	1	1	1	1	1	2	1	2	1	2	1	2	1	1	2	2	1	2	1	2	1	2	1	1	1	2	1
ES-P46G2C1F	2	2	2	2	0	0	2	2	1	1	1	2	1	2	1	1	1	1	1	2	1	2	1	2	1	1	1	2	1	1	1	2	2	2	1	1	1	2	1	1	1	2	1	2	1	1	1	1	1
ES-P46G2C1L2	2	2	2	2	1	2	1	2	1	2	1	2	1	2	1	2	1	2	1	2	2	2	1	1	1	1	1	2	1	2	1	2	1	2	1	1	2	2	1	2	1	2	1	2	1	1	1	2	1
ES-P46G2C1L3	2	2	2	2	1	2	1	2	1	2	1	2	1	2	1	2	1	2	1	2	2	2	1	1	1	1	1	2	1	2	1	2	1	2	1	1	2	2	1	2	1	2	1	2	1	1	1	2	1
ES-P46G2C1M	2	2	0	0	1	2	1	2	1	2	1	1	2	2	1	2	1	2	2	2	1	2	1	2	1	1	1	1	1	2	2	2	1	2	1	1	1	2	1	2	1	1	1	1	1	1	1	2	1
ES-P46G3C3F	0	0	2	2	1	2	1	2	1	2	1	2	1	2	1	2	1	2	1	2	2	2	1	1	1	1	1	2	1	2	1	2	1	2	1	1	2	2	1	2	1	2	1	2	1	1	1	2	1
ES-P46G3C3L1	2	2	2	2	1	1	2	2	1	1	2	2	1	1	1	1	1	1	1	2	1	2	1	2	1	1	1	2	1	1	1	2	2	2	1	1	1	2	1	1	1	2	1	2	1	1	1	1	1
ES-P46G3C3L3	2	2	2	2	1	2	1	2	1	2	1	2	1	2	1	2	1	2	0	0	2	2	1	1	1	1	1	1	2	2	2	2	1	1	1	1	2	2	2	2	1	1	1	1	1	1	2	2	2
ES-P46G3C3M	0	0	2	2	0	0	0	0	1	2	1	2	1	2	1	2	1	2	2	2	1	2	1	2	1	1	1	1	1	2	2	2	1	2	1	1	1	2	1	2	1	1	1	1	1	1	1	2	1
UL-P11G1C4L3	1	2	1	2	2	2	1	1	1	2	2	2	0	0	1	1	1	2	1	2	1	2	1	2	1	2	1	2	0	0	1	2	2	2	0	0	1	2	1	2	0	0	1	2	1	2	1	2	1
UL-P11G1C4L4	2	2	2	2	2	2	1	2	1	2	1	2	1	1	1	2	1	1	2	2	2	2	1	1	1	2	2	2	1	2	1	2	1	2	1	2	1	2	1	2	1	1	1	2	2	2	1	2	1
UL-P11G1C4M	2	2	0	0	2	2	1	2	2	2	1	2	1	1	1	2	1	2	1	2	1	2	1	2	2	2	0	0	1	2	2	2	1	2	1	2	1	1	0	0	1	1	1	1	1	2	1	1	0
UL-P11G2C2F	2	2	2	2	2	2	1	1	1	1	1	2	0	0	1	2	1	2	1	2	1	1	2	2	1	2	1	2	1	2	2	2	2	2	1	1	1	1	1	1	1	1	1	1	0	0	1	2	1
UL-P11G2C2L2	0	0	2	2	2	2	1	1	2	2	2	2	1	1	1	1	2	2	1	1	1	1	2	2	2	2	1	1	1	1	2	2	2	2	1	1	1	1	1	1	1	1	1	1	1	1	1	1	1
UL-P11G2C2L4	2	2	2	2	2	2	1	2	2	2	2	2	1	1	1	1	2	2	1	1	1	1	2	2	2	2	1	1	1	1	2	2	0	0	0	0	1	1	1	1	1	1	1	1	1	1	1	1	1
UL-P11G2C2M	1	2	1	2	2	2	1	1	1	2	2	2	1	1	1	1	1	2	1	2	1	2	1	2	1	2	1	2	1	1	1	2	2	2	1	1	1	2	1	2	1	1	1	2	1	2	0	0	1
UL-P11G3C3F	1	2	1	2	2	2	1	1	0	0	1	2	1	1	1	2	1	1	2	2	1	2	1	2	1	1	2	2	1	2	1	2	2	2	1	1	1	2	1	2	1	1	1	2	1	2	2	2	1
UL-P11G3C3M	1	2	1	2	1	2	1	1	1	2	2	2	1	1	1	1	1	2	1	2	1	2	1	2	1	2	1	2	1	1	1	2	2	2	1	1	1	2	1	2	0	0	1	2	1	2	1	2	1
UL-P13G1C3F	1	2	1	2	2	2	1	2	1	2	2	2	1	2	1	2	2	2	1	2	1	1	2	2	2	2	1	2	2	2	1	2	1	1	1	2	1	2	1	2	1	2	1	2	2	2	2	2	1
UL-P13G1C3L2	1	2	1	2	2	2	2	2	1	1	0	0	2	2	2	2	1	2	1	2	0	0	0	0	2	2	2	2	0	0	0	0	1	1	1	2	0	0	1	1	1	2	1	1	2	2	1	2	2
UL-P13G1C3M	1	2	1	2	2	2	2	2	1	2	1	2	2	2	1	2	1	2	1	2	1	2	1	2	1	2	2	2	1	2	2	2	1	2	1	2	1	1	1	1	1	1	1	2	2	2	1	1	2
UL-P13G2C2L1	2	2	2	2	2	2	1	2	2	2	2	2	0	0	1	1	0	0	1	1	1	1	0	0	0	0	1	1	2	2	1	1	1	1	2	2	2	2	2	2	1	1	2	2	2	2	2	2	1
UL-P13G2C2M	1	2	1	2	2	2	2	2	1	2	1	2	1	2	1	2	1	1	1	1	1	1	2	2	2	2	1	2	2	2	1	2	1	1	2	2	1	2	1	2	1	1	1	2	2	2	1	2	1
UL-P13G3C4F	2	2	2	2	2	2	1	2	2	2	2	2	1	1	1	1	0	0	1	1	1	1	0	0	0	0	1	1	2	2	1	1	1	1	2	2	2	2	2	2	1	1	2	2	2	2	2	2	1
UL-P13G3C4L2	2	2	2	2	2	2	2	2	2	2	2	2	1	1	1	1	0	0	1	1	1	1	0	0	0	0	1	1	2	2	1	1	1	1	2	2	1	2	2	2	1	1	2	2	2	2	2	2	1
UL-P13G3C4L4	2	2	2	2	2	2	2	2	2	2	2	2	1	1	1	1	0	0	1	1	1	1	0	0	0	0	1	1	2	2	1	1	1	1	2	2	2	2	0	0	1	1	2	2	2	2	2	2	1
UL-P13G3C4M	2	2	2	2	2	2	1	2	2	2	2	2	1	1	1	1	0	0	1	1	1	1	0	0	0	0	1	1	2	2	1	1	1	1	2	2	2	2	2	2	1	1	2	2	2	2	2	2	1
UL-P14G1C2L2	1	2	0	0	2	2	1	2	2	2	2	2	1	2	1	2	1	2	2	2	1	2	1	2	1	2	1	2	1	2	0	0	0	0	0	0	1	2	2	2	1	2	2	2	1	2	1	2	1
UL-P14G1C2M	1	2	1	2	0	0	2	2	1	2	1	2	1	2	1	1	1	2	2	2	2	2	1	2	1	2	1	2	1	1	0	0	1	2	1	2	2	2	2	2	1	1	2	2	2	2	2	2	1
UL-P14G2C1F	1	2	1	1	2	2	1	2	2	2	2	2	1	2	1	2	1	2	2	2	1	2	1	2	1	2	1	2	1	2	1	1	1	2	1	2	1	2	2	2	1	2	2	2	1	2	1	2	1
UL-P14G2C1L2	1	2	1	2	0	0	1	2	1	2	2	2	2	2	1	2	2	2	2	2	1	2	2	2	2	2	1	1	1	2	1	2	1	1	0	0	1	2	2	2	1	2	2	2	1	2	1	2	1
UL-P14G2C1M	2	2	2	2	1	2	1	2	1	2	1	2	2	2	1	2	2	2	2	2	1	2	2	2	2	2	1	1	1	2	1	2	1	1	2	2	1	2	2	2	1	2	2	2	1	2	1	2	1
UL-P14G3C2L4	1	2	2	2	1	2	1	2	1	2	1	2	1	2	1	1	2	2	2	2	2	2	2	2	2	2	1	1	1	1	2	2	1	2	2	2	1	2	2	2	1	1	2	2	2	2	2	2	1
UL-P14G3C2M	2	2	2	2	1	2	1	2	1	2	1	2	1	2	1	1	1	2	2	2	2	2	1	2	1	2	1	2	1	1	1	2	1	2	0	0	2	2	2	2	1	1	2	2	2	2	2	2	1
UL-P15G1C2F	1	2	1	2	1	2	1	2	1	2	1	1	1	2	2	2	2	2	1	2	1	1	0	0	1	2	1	1	1	2	1	1	1	1	2	2	1	2	1	2	1	2	2	2	1	2	1	1	2
UL-P15G1C2L4	2	2	2	2	1	1	2	2	2	2	0	0	1	2	1	2	1	2	1	2	1	1	2	2	1	1	1	2	2	2	1	1	1	1	2	2	2	2	1	1	1	1	1	2	1	2	1	2	1
UL-P15G1C2M	2	2	2	2	2	2	2	2	2	2	2	2	1	2	1	2	1	2	1	2	1	2	2	2	1	2	2	2	2	2	1	2	1	1	1	2	1	2	1	1	1	2	1	1	1	2	2	2	1
UL-P15G2C3F	1	2	1	2	2	2	1	2	2	2	1	2	1	2	1	2	1	2	1	2	1	1	2	2	0	0	1	2	2	2	1	1	1	1	2	2	2	2	1	1	1	1	1	2	1	2	1	2	1
UL-P15G2C3M	1	2	1	2	1	2	2	2	1	2	1	2	1	2	1	2	1	2	2	2	1	1	2	2	1	2	1	2	2	2	1	1	1	1	2	2	1	2	1	2	1	2	1	2	1	1	1	2	1
UL-P15G3C2F	1	1	1	1	1	2	1	2	1	2	1	2	1	2	1	2	1	2	2	2	1	1	2	2	1	2	1	2	2	2	1	1	1	1	2	2	1	2	1	2	1	2	1	2	1	1	1	2	1
UL-P15G3C2L1	1	1	1	1	1	1	1	2	1	2	1	2	1	2	1	2	1	2	2	2	1	1	2	2	1	2	1	2	2	2	1	1	1	1	2	2	1	2	1	2	1	2	1	2	1	1	1	2	1
UL-P15G3C2L4	0	0	0	0	2	2	1	2	2	2	0	0	1	2	1	2	1	2	1	2	1	2	2	2	0	0	0	0	2	2	1	2	1	1	1	2	1	2	1	1	1	2	0	0	1	2	1	2	1
UL-P15G3C2M	1	1	1	2	1	2	1	2	1	2	1	1	0	0	2	2	2	2	1	2	0	0	0	0	2	2	1	1	2	2	1	1	1	1	2	2	1	2	1	2	1	2	2	2	1	2	1	1	2
UL-P18G1C1F	1	2	1	2	2	2	2	2	2	2	1	2	2	2	1	2	1	2	1	1	1	2	1	1	2	2	1	1	1	1	2	2	2	2	1	1	1	1	1	1	1	1	1	1	1	1	1	2	1
UL-P18G1C1M	1	2	1	2	2	2	2	2	1	2	2	2	1	2	1	2	2	2	1	2	1	2	1	2	2	2	2	2	2	2	1	1	1	2	1	2	1	2	2	2	1	2	2	2	2	2	1	2	1
UL-P18G2C4F	1	2	1	2	2	2	2	2	2	2	1	2	1	2	1	2	1	2	1	2	1	2	1	1	2	2	1	2	1	2	1	2	1	2	1	2	1	1	1	2	1	2	1	2	1	2	1	2	1
UL-P18G2C4L2	2	2	2	2	2	2	2	2	2	2	1	2	2	2	1	1	1	1	1	1	1	1	1	1	2	2	1	1	1	1	2	2	2	2	1	1	1	1	1	1	1	1	1	1	1	1	2	2	1
UL-P18G2C4M	1	2	1	2	2	2	2	2	1	2	2	2	2	2	1	1	1	1	1	1	1	1	1	2	2	2	1	2	1	2	1	2	2	2	1	1	1	2	1	2	1	1	1	2	1	2	2	2	1
UL-P19G1C1F	1	1	1	1	1	2	1	2	1	2	2	2	1	1	1	2	1	2	2	2	1	2	1	2	1	2	1	2	1	2	1	2	1	2	1	1	2	2	1	2	1	2	2	2	2	2	1	2	1
UL-P19G1C1L2	1	2	1	2	1	2	1	2	1	2	1	2	1	2	2	2	2	2	0	0	1	2	1	2	1	2	1	1	1	2	1	2	1	1	1	2	1	2	1	2	2	2	2	2	0	0	1	2	2
UL-P19G1C1L3	1	1	1	1	1	2	2	2	0	0	2	2	1	2	2	2	2	2	2	2	1	1	2	2	2	2	1	1	2	2	1	2	1	1	1	2	1	2	1	2	2	2	2	2	1	2	1	1	2
UL-P19G1C1M	1	2	1	2	1	2	1	2	2	2	1	2	2	2	2	2	2	2	1	2	1	2	1	2	1	2	1	1	2	2	1	1	1	1	2	2	1	1	2	2	2	2	2	2	1	1	1	1	2
UL-P19G2C3F	1	1	1	1	2	2	1	2	2	2	2	2	1	2	1	2	1	2	2	2	1	2	1	2	1	2	1	2	1	2	1	1	1	2	1	2	1	2	2	2	1	2	2	2	1	2	1	2	1
UL-P19G2C3L1	1	1	1	1	2	2	1	2	2	2	2	2	2	2	2	2	2	2	2	2	1	1	2	2	2	2	1	1	2	2	1	1	1	1	0	0	1	1	2	2	2	2	2	2	1	1	1	1	2
UL-P19G2C3M	1	1	1	1	1	2	2	2	2	2	2	2	1	2	1	2	1	2	2	2	1	2	1	2	1	2	1	2	1	2	1	1	1	2	1	2	1	2	2	2	1	2	2	2	1	2	1	2	1
UL-P19G3C4F	1	1	1	1	1	2	1	2	2	2	2	2	1	1	1	1	1	1	2	2	2	2	1	1	1	1	2	2	1	1	1	1	2	2	1	1	2	2	2	2	1	1	2	2	2	2	2	2	1
UL-P19G3C4M	1	1	1	1	1	2	1	2	2	2	2	2	1	1	1	1	1	1	2	2	2	2	1	1	1	1	2	2	1	1	1	1	2	2	1	1	2	2	2	2	1	1	2	2	2	2	2	2	1
UL-P1G1C3F	0	0	1	2	1	2	1	2	1	1	1	2	1	2	1	2	1	1	2	2	1	2	1	2	0	0	2	2	1	2	1	1	1	2	1	2	2	2	1	2	0	0	1	2	1	2	0	0	1
UL-P1G1C3L3	1	2	1	2	2	2	1	2	0	0	1	1	1	2	2	2	1	1	1	2	0	0	2	2	1	2	2	2	0	0	1	2	1	1	2	2	1	2	0	0	1	1	1	1	0	0	1	2	1
UL-P1G1C3M	1	1	1	1	2	2	1	2	1	2	1	2	2	2	2	2	1	2	1	2	1	1	2	2	2	2	1	2	2	2	1	2	1	1	2	2	0	0	1	1	1	1	1	1	2	2	1	1	2
UL-P1G2C2F	1	2	1	2	1	2	1	1	1	1	1	2	1	2	1	2	1	1	1	2	1	2	1	2	1	2	2	2	1	2	1	2	1	2	1	2	1	2	1	2	1	1	1	2	2	2	0	0	1
UL-P1G2C2L3	1	2	1	2	1	2	1	1	1	1	1	2	1	2	1	2	1	1	1	2	1	2	1	2	1	2	2	2	1	2	1	2	1	2	1	2	1	2	1	2	1	1	1	2	2	2	1	2	1
UL-P1G2C2M	1	2	1	2	1	2	1	1	1	1	1	2	1	2	1	2	1	1	1	2	1	2	1	2	1	2	2	2	1	2	1	2	1	2	1	2	1	2	1	2	1	1	1	2	2	2	1	2	1
UL-P1G3C1F	1	1	1	2	2	2	1	1	1	1	1	2	1	2	1	2	1	1	1	2	1	2	1	2	1	2	2	2	1	2	1	2	1	2	1	2	1	2	1	2	1	1	1	2	2	2	1	2	1
UL-P1G3C1L1	1	1	1	1	2	2	1	1	1	1	1	1	1	2	2	2	1	1	0	0	1	1	2	2	2	2	2	2	0	0	2	2	1	1	2	2	1	1	1	1	1	1	1	1	2	2	1	1	2
UL-P1G3C1M	1	2	1	2	2	2	1	1	1	1	1	1	0	0	2	2	1	1	0	0	0	0	2	2	2	2	2	2	2	2	2	2	1	1	2	2	1	1	1	1	0	0	0	0	2	2	1	1	2
UL-P23G1C2F	1	1	1	1	1	2	2	2	2	2	1	1	1	2	2	2	1	2	1	2	2	2	1	1	1	2	2	2	2	2	2	2	1	2	2	2	1	1	1	2	1	2	1	2	2	2	1	2	2
UL-P23G1C2M	2	2	2	2	2	2	0	0	1	2	1	2	1	2	1	2	1	2	0	0	1	1	2	2	2	2	2	2	2	2	2	2	1	1	1	2	1	1	1	1	2	2	1	1	2	2	2	2	2
UL-P23G2C2F	1	2	1	1	2	2	1	2	1	2	1	1	2	2	2	2	2	2	1	1	1	2	1	2	1	2	2	2	2	2	2	2	1	2	1	2	1	1	1	2	2	2	1	2	2	2	2	2	2
UL-P23G2C2L3	1	2	1	1	2	2	1	2	1	2	1	1	2	2	2	2	2	2	1	1	2	2	1	1	1	1	2	2	2	2	2	2	2	2	2	2	1	1	2	2	2	2	2	2	2	2	2	2	2
UL-P23G2C2M	1	2	1	1	2	2	1	2	1	2	1	1	2	2	2	2	2	2	1	1	1	2	1	2	1	2	2	2	2	2	2	2	1	2	1	2	1	1	1	2	2	2	1	2	2	2	2	2	2
UL-P23G3C3L2	1	2	0	0	2	2	1	2	1	2	1	1	1	2	2	2	2	2	1	1	1	2	1	2	1	2	2	2	2	2	2	2	1	2	1	2	1	1	1	2	2	2	1	2	2	2	2	2	2
UL-P23G3C3M	1	2	1	1	2	2	1	2	1	2	1	1	2	2	2	2	2	2	1	1	1	2	1	2	1	2	2	2	2	2	2	2	1	2	1	2	1	1	1	2	2	2	1	2	2	2	2	2	2
UL-P3G1C4F	1	2	0	0	1	2	1	1	1	1	1	2	1	2	2	2	1	2	2	2	1	1	2	2	1	2	1	2	2	2	1	1	1	1	2	2	1	2	1	2	1	2	1	2	1	1	1	2	1
UL-P3G1C4L2	2	2	1	2	1	2	1	2	1	1	1	2	1	1	2	2	1	2	1	2	1	1	2	2	0	0	1	2	2	2	1	1	1	1	2	2	1	2	1	2	1	2	1	2	1	1	1	2	1
UL-P3G1C4M	2	2	2	2	1	2	1	2	1	2	1	2	1	2	0	0	2	2	1	2	1	2	2	2	2	2	1	1	1	2	1	2	1	2	2	2	1	1	2	2	2	2	2	2	1	2	1	2	2
UL-P3G2C1F	1	2	1	2	1	2	1	1	1	2	1	1	1	2	1	2	1	2	2	2	1	2	2	2	1	1	1	2	1	2	1	2	1	2	2	2	1	2	1	2	1	2	1	2	1	2	2	2	1
UL-P3G2C1L2	1	2	1	1	1	2	1	1	1	1	1	1	1	1	2	2	1	1	2	2	1	1	2	2	1	1	2	2	2	2	1	1	1	1	2	2	2	2	1	1	1	1	1	1	1	1	2	2	1
UL-P3G2C1M	2	2	1	2	1	2	1	2	1	1	1	2	1	1	2	2	1	2	1	2	1	1	2	2	1	2	1	2	2	2	1	1	1	1	2	2	1	2	1	2	1	2	1	2	1	1	1	2	1
UL-P3G3C4L1	1	2	1	2	2	2	1	2	1	1	1	1	1	1	2	2	1	1	2	2	1	2	2	2	1	2	1	2	1	2	1	2	1	2	2	2	1	2	1	2	1	2	1	2	1	2	0	0	1
UL-P3G3C4L3	1	2	1	2	2	2	1	2	1	1	1	2	1	1	2	2	1	2	1	2	1	2	2	2	2	2	1	1	1	2	1	2	1	2	2	2	0	0	2	2	2	2	2	2	1	2	1	2	2
UL-P5G3C2F	1	1	2	2	1	1	2	2	2	2	2	2	1	2	1	2	1	2	2	2	1	2	1	2	1	2	2	2	1	2	1	2	1	2	1	2	1	2	2	2	1	2	2	2	1	2	1	2	1
UL-P5G3C2M	1	1	2	2	1	2	2	2	2	2	2	2	2	2	2	2	2	2	2	2	1	1	2	2	2	2	2	2	2	2	2	2	1	1	2	2	1	1	2	2	2	2	2	2	1	1	1	1	2
UL-P6G1C3F	1	2	1	2	1	1	1	2	2	2	0	0	1	2	1	1	1	2	2	2	2	2	1	1	1	1	1	2	1	2	1	1	1	2	1	2	1	2	2	2	1	2	2	2	1	2	1	2	1
UL-P6G1C3M	1	2	2	2	1	1	2	2	2	2	2	2	1	2	1	2	1	2	2	2	1	1	1	2	1	2	1	2	1	2	2	2	1	2	1	2	1	1	1	2	2	2	1	2	1	2	1	1	2
UL-P6G2C4F	1	2	1	2	1	1	2	2	2	2	0	0	1	1	1	1	1	1	2	2	2	2	1	1	1	1	1	2	1	1	2	2	2	2	1	1	1	2	1	2	2	2	1	2	2	2	2	2	1
UL-P6G2C4L3	1	1	1	1	1	1	2	2	2	2	2	2	1	2	1	1	1	2	2	2	2	2	1	1	1	1	1	2	1	2	1	1	1	2	1	2	1	2	2	2	1	2	2	2	1	2	1	2	1
UL-P6G2C4M	1	2	1	2	1	1	2	2	2	2	2	2	1	2	1	1	1	2	2	2	2	2	1	1	1	1	1	1	1	2	1	2	1	2	1	2	1	1	1	2	2	2	1	2	1	2	1	2	2
UL-P7G1C2L2	1	1	2	2	2	2	1	1	2	2	1	1	1	2	1	2	1	2	2	2	2	2	1	1	1	2	1	1	1	1	1	2	2	2	1	1	2	2	1	2	1	2	2	2	1	2	1	2	1
UL-P7G1C2L4	1	1	1	1	1	2	2	2	1	2	1	2	2	2	1	2	1	2	1	2	1	1	2	2	2	2	1	2	2	2	1	2	1	2	2	2	1	1	0	0	2	2	2	2	2	2	1	2	2
UL-P7G1C2M	1	1	1	2	2	2	1	2	1	2	1	1	2	2	1	1	1	2	1	2	1	2	1	2	2	2	1	2	1	2	2	2	2	2	1	2	1	2	1	2	2	2	2	2	1	2	1	2	1
UL-P7G2C2F	1	1	1	2	2	2	1	2	1	2	1	1	1	2	1	2	1	1	1	2	1	2	1	2	1	2	1	2	0	0	1	2	2	2	1	2	1	2	2	2	1	2	2	2	2	2	2	2	1
UL-P7G2C2L4	1	1	1	2	2	2	1	1	2	2	1	1	1	1	2	2	1	1	2	2	2	2	1	1	1	1	1	1	1	1	1	1	2	2	1	1	2	2	0	0	1	1	2	2	2	2	2	2	1
UL-P7G2C2M	1	1	2	2	2	2	1	1	2	2	1	1	1	2	1	2	1	2	2	2	2	2	1	1	1	2	1	1	1	1	1	2	2	2	1	1	2	2	1	2	1	2	2	2	1	2	1	2	1
UL-P7G3C4F	1	1	2	2	2	2	1	2	1	2	1	1	1	2	1	2	1	1	1	2	1	2	1	2	1	2	1	2	1	2	1	2	2	2	1	2	1	2	2	2	1	2	2	2	2	2	2	2	1
UL-P7G3C4L4	1	1	1	2	2	2	0	0	1	2	0	0	1	2	1	1	1	2	1	2	1	2	1	2	2	2	1	2	0	0	1	2	2	2	0	0	0	0	1	2	1	2	2	2	1	2	1	2	0
UL-P7G3C4M	1	1	2	2	2	2	1	1	2	2	1	1	1	2	1	2	1	2	2	2	2	2	1	1	1	2	0	0	1	1	1	2	2	2	1	1	2	2	1	2	1	2	2	2	1	2	1	2	1
UL-P8G1C3F	1	2	2	2	2	2	2	2	1	2	1	1	2	2	1	2	2	2	1	2	2	2	1	2	2	2	1	1	1	1	2	2	1	2	1	2	1	1	1	2	1	2	1	2	1	2	1	1	1
UL-P8G1C3L1	1	2	2	2	2	2	2	2	1	1	1	1	1	2	1	2	1	2	2	2	1	2	2	2	1	2	1	2	1	2	1	2	1	1	2	2	1	2	1	2	1	2	1	2	1	2	1	2	1
UL-P8G1C3L3	2	2	2	2	2	2	1	2	1	1	1	2	1	2	1	2	2	2	1	2	2	2	2	2	2	2	1	1	1	1	1	2	0	0	2	2	1	2	1	2	2	2	2	2	1	2	1	1	1
UL-P8G1C3M	2	2	2	2	2	2	1	2	1	1	1	2	1	1	2	2	1	2	1	2	1	2	2	2	1	2	1	2	1	2	1	1	1	2	2	2	2	2	1	1	1	2	1	2	1	1	1	2	1
UL-P8G2C3M	1	2	2	2	2	2	2	2	1	1	1	1	1	2	1	2	1	2	2	2	1	2	2	2	1	2	1	2	1	2	1	2	1	1	2	2	1	2	1	2	1	2	1	2	1	2	1	2	1
UL-P8G3C4F	1	1	2	2	2	2	2	2	1	2	1	1	2	2	1	1	2	2	2	2	2	2	2	2	2	2	1	1	1	1	2	2	1	1	2	2	1	1	2	2	2	2	2	2	2	2	1	1	2
UL-P8G3C4M	1	2	2	2	2	2	1	2	1	1	1	2	1	2	1	2	2	2	1	2	2	2	2	2	2	2	1	1	1	1	1	2	1	2	2	2	1	2	1	2	2	2	2	2	1	2	1	1	1
[truncated: 335 more columns]

## Sheet: Table S2 Genotypes_MAF045
ES-P25G1C3F	1	1	1	2	2	2	2	2	2	2	1	1	1	1	2	2	1	1	1	1	1	1	1	2	1	2	1	2	2	2	1	2	2	2	1	2	2	2	1	2	1	2	1	2	1	1	2	2	1
ES-P25G1C3L1	1	2	1	2	2	2	1	2	1	2	1	2	1	2	2	2	2	2	1	2	1	2	1	1	1	2	1	2	2	2	1	2	1	2	1	1	1	2	2	2	2	2	1	1	1	2	2	2	1
ES-P25G1C3L3	1	2	2	2	2	2	1	2	1	2	1	2	1	2	1	2	1	2	1	1	1	1	1	2	1	2	1	2	2	2	1	2	2	2	1	2	2	2	2	2	2	2	1	1	1	2	1	2	1
ES-P25G1C3M	2	2	1	2	2	2	1	1	1	1	2	2	2	2	1	2	2	2	1	2	1	2	1	2	2	2	2	2	2	2	1	1	1	2	1	2	1	2	2	2	2	2	1	1	2	2	1	2	2
ES-P25G2C2L3	1	2	1	1	2	2	1	2	1	2	1	2	1	2	2	2	1	2	1	2	1	2	1	1	1	2	1	2	2	2	1	2	0	0	1	1	1	2	2	2	2	2	1	1	1	2	2	2	1
ES-P25G2C2L4	1	1	2	2	2	2	2	2	2	2	1	1	1	1	2	2	1	1	1	1	1	1	1	1	1	1	1	1	2	2	2	2	2	2	1	1	1	2	1	2	2	2	1	1	1	1	2	2	1
ES-P25G2C2M	1	2	1	2	2	2	1	2	1	2	1	2	1	2	2	2	1	2	1	2	1	2	1	1	1	2	1	2	2	2	1	2	1	2	1	1	1	2	2	2	2	2	1	1	1	2	2	2	1
ES-P25G3C1F	1	2	1	2	2	2	2	2	2	2	1	1	1	1	2	2	1	1	1	1	1	1	1	1	1	1	1	1	2	2	2	2	2	2	1	1	2	2	2	2	2	2	1	1	1	1	2	2	1
ES-P25G3C1L2	2	2	1	2	0	0	2	2	2	2	1	1	0	0	2	2	1	1	1	1	1	1	1	1	1	1	1	1	2	2	2	2	2	2	1	1	2	2	2	2	2	2	1	1	1	1	2	2	0
ES-P25G3C1M	2	2	1	1	2	2	1	2	1	2	1	2	1	2	2	2	1	2	1	2	1	2	1	1	1	2	1	2	2	2	0	0	1	2	1	1	1	2	2	2	2	2	1	1	1	2	2	2	1
ES-P26G1C4L3	1	1	2	2	1	2	1	2	2	2	1	1	1	2	1	2	1	2	2	2	1	2	2	2	1	2	2	2	1	2	1	2	1	1	1	2	1	1	1	1	1	1	1	2	2	2	1	1	1
ES-P26G1C4L4	2	2	1	2	1	2	2	2	2	2	1	2	1	2	0	0	2	2	2	2	1	2	2	2	2	2	1	2	1	2	1	2	1	1	1	2	2	2	1	2	1	2	2	2	1	2	1	2	1
ES-P26G1C4M	1	2	1	2	1	2	2	2	2	2	1	2	2	2	2	2	2	2	2	2	1	2	2	2	1	2	2	2	1	2	1	2	1	1	1	2	1	2	1	1	1	1	2	2	1	2	1	2	1
ES-P26G2C3F	2	2	1	2	1	2	2	2	2	2	1	2	1	2	2	2	2	2	2	2	1	2	2	2	2	2	1	2	1	2	1	2	1	1	1	2	2	2	1	2	1	2	2	2	1	2	1	2	1
ES-P26G2C3L4	1	2	1	2	1	2	0	0	2	2	0	0	2	2	2	2	2	2	0	0	0	0	2	2	1	2	2	2	1	2	0	0	1	1	1	2	1	2	1	1	1	1	2	2	0	0	1	2	1
ES-P26G2C3M	1	2	2	2	1	2	1	2	2	2	1	1	1	2	1	2	1	2	2	2	1	2	2	2	1	2	2	2	1	2	1	2	1	1	1	2	1	1	1	1	1	1	1	2	2	2	1	1	1
ES-P26G3C2F	1	2	1	2	1	2	2	2	2	2	1	2	2	2	2	2	2	2	2	2	1	2	2	2	1	2	2	2	1	2	1	2	1	1	1	2	1	2	1	1	1	1	2	2	1	2	1	2	1
ES-P26G3C2M	2	2	1	2	1	1	1	2	2	2	1	2	1	2	1	2	1	2	2	2	2	2	2	2	2	2	2	2	1	1	2	2	1	1	2	2	1	2	1	1	1	1	1	2	1	2	1	2	1
ES-P27G1C4L3	1	2	1	2	1	2	1	1	1	2	1	2	1	2	1	2	1	2	1	2	1	2	1	2	2	2	2	2	1	1	0	0	1	2	2	2	1	2	1	1	1	2	1	2	2	2	2	2	1
ES-P27G1C4M	1	2	1	2	1	2	1	2	1	2	1	2	1	2	1	2	1	2	1	2	1	2	1	2	2	2	2	2	1	1	2	2	1	1	2	2	1	2	1	1	1	2	2	2	1	2	2	2	1
ES-P27G2C4F	1	1	2	2	2	2	1	2	1	2	1	2	1	2	1	2	1	2	1	2	1	2	1	2	2	2	2	2	1	2	1	2	1	2	2	2	1	2	1	2	2	2	1	2	2	2	1	2	1
ES-P27G2C4L3	1	1	2	2	2	2	1	2	1	2	1	2	1	2	1	2	1	2	1	2	1	2	1	2	2	2	2	2	1	2	1	2	1	2	2	2	1	2	1	2	2	2	1	2	0	0	1	2	1
ES-P27G2C4M	1	2	1	2	1	2	2	2	2	2	2	2	2	2	1	1	2	2	2	2	1	1	2	2	2	2	2	2	1	2	1	2	1	2	2	2	2	2	1	2	1	2	1	2	1	2	1	2	2
ES-P27G3C4L1	1	1	2	2	2	2	2	2	2	2	2	2	2	2	0	0	2	2	2	2	1	1	2	2	2	2	2	2	2	2	1	1	2	2	2	2	2	2	2	2	2	2	1	1	2	2	1	1	2
ES-P27G3C4M	1	2	1	2	1	2	2	2	2	2	2	2	2	2	1	1	2	2	2	2	1	1	2	2	2	2	2	2	1	2	1	2	1	2	2	2	2	2	1	2	1	2	1	2	1	2	1	2	2
ES-P28G1C3F	2	2	1	2	1	2	2	2	2	2	1	1	2	2	2	2	1	2	1	2	1	1	2	2	2	2	1	2	2	2	1	1	2	2	1	2	1	2	2	2	1	2	1	1	2	2	1	1	2
ES-P28G1C3L1	2	2	1	2	1	2	1	2	1	2	1	1	2	2	2	2	1	2	1	2	1	1	2	2	1	2	2	2	1	2	1	1	2	2	2	2	2	2	1	2	1	2	1	2	1	2	1	1	1
ES-P28G1C3L3	2	2	0	0	1	2	1	2	1	2	1	1	2	2	2	2	1	2	1	2	1	1	2	2	1	2	2	2	1	2	1	1	0	0	2	2	2	2	1	2	1	2	1	2	1	2	1	1	1
ES-P28G1C3M	2	2	1	2	1	2	1	1	1	1	1	1	1	2	1	2	1	2	2	2	1	2	1	2	1	2	2	2	1	2	1	1	0	0	1	2	1	2	1	2	1	2	1	2	1	2	1	2	1
ES-P28G2C2F	2	2	1	2	1	2	1	2	1	2	1	1	1	2	1	2	1	2	2	2	1	2	1	2	2	2	1	2	2	2	1	1	1	2	1	1	1	1	2	2	1	2	1	1	2	2	1	2	2
ES-P28G2C2L2	2	2	1	2	1	2	1	2	1	2	1	1	1	2	1	2	1	2	2	2	1	2	1	2	2	2	1	2	2	2	1	1	1	2	1	1	1	1	2	2	1	2	1	1	2	2	1	2	2
ES-P28G2C2L4	2	2	1	2	1	2	1	2	1	2	1	1	1	2	1	2	0	0	2	2	1	2	1	2	2	2	1	2	2	2	1	1	1	2	1	1	1	1	2	2	1	2	1	1	2	2	1	2	2
ES-P28G2C2M	2	2	2	2	1	1	1	2	1	2	1	1	2	2	2	2	2	2	2	2	1	1	2	2	1	2	1	2	1	2	1	1	2	2	1	2	1	2	1	2	1	1	1	2	1	2	1	1	1
ES-P28G3C1F	2	2	2	2	1	1	1	2	1	2	1	1	2	2	2	2	2	2	2	2	1	1	2	2	1	2	1	2	1	2	1	1	2	2	1	2	1	2	1	2	1	1	1	2	1	2	1	1	1
ES-P28G3C1M	2	2	1	2	1	2	1	2	1	2	1	1	1	2	1	2	1	2	2	2	1	2	1	2	2	2	1	2	2	2	1	1	1	2	1	1	1	1	2	2	1	2	1	1	2	2	1	2	2
ES-P37G1C1F	1	1	1	2	1	1	1	1	1	1	2	2	1	2	1	2	1	1	1	1	1	2	1	1	1	1	1	1	2	2	1	2	2	2	1	2	1	2	1	2	2	2	1	2	1	2	2	2	1
ES-P37G1C1L1	1	2	0	0	1	2	1	1	1	1	1	2	1	1	1	2	1	1	1	1	1	2	1	1	1	2	1	2	1	2	1	2	1	2	1	2	2	2	1	2	0	0	1	2	1	1	1	2	1
ES-P37G1C1L2	1	1	1	2	1	2	1	2	1	2	2	2	1	2	2	2	1	1	1	1	1	1	1	2	1	2	1	2	2	2	1	1	0	0	2	2	1	2	1	2	2	2	1	2	2	2	1	2	2
ES-P37G1C1M	1	2	2	2	2	2	1	2	1	2	1	2	1	1	2	2	1	1	1	1	1	1	1	2	2	2	2	2	1	2	1	2	1	2	2	2	2	2	1	2	1	2	1	2	1	2	1	1	1
ES-P37G2C4F	1	1	1	2	1	2	1	2	1	2	2	2	1	2	2	2	1	1	1	1	1	1	1	2	1	2	1	2	2	2	0	0	2	2	2	2	1	2	1	2	2	2	1	2	2	2	1	2	1
ES-P37G2C4L1	1	1	1	2	1	2	1	2	1	2	0	0	1	2	2	2	1	1	1	1	1	1	1	2	1	2	1	2	2	2	1	2	2	2	2	2	1	2	1	2	2	2	1	2	2	2	1	2	1
ES-P37G2C4L2	1	1	1	2	1	1	1	1	1	1	2	2	1	2	1	2	1	1	1	1	1	1	1	1	1	1	1	1	2	2	1	2	2	2	1	2	1	2	1	2	2	2	1	2	1	1	2	2	1
ES-P37G2C4M	1	1	2	2	1	2	1	2	1	2	2	2	1	1	1	2	1	1	1	1	1	2	1	2	1	2	1	2	2	2	1	1	2	2	1	2	2	2	2	2	2	2	1	1	1	2	1	2	1
ES-P37G3C3F	1	1	1	2	1	2	1	2	1	2	2	2	1	2	2	2	1	1	1	1	1	1	1	2	1	2	1	2	2	2	1	2	2	2	2	2	1	2	1	2	2	2	1	2	2	2	1	2	1
ES-P37G3C3L3	1	1	2	2	1	2	1	2	1	2	2	2	1	1	1	2	1	1	1	1	1	2	1	2	1	2	1	2	2	2	1	1	2	2	2	2	2	2	2	2	2	2	1	1	1	1	1	2	1
ES-P37G3C3L4	1	1	2	2	1	2	1	2	1	2	2	2	1	1	2	2	1	1	1	1	1	2	1	2	1	2	1	2	2	2	1	1	2	2	1	2	2	2	2	2	2	2	1	1	1	2	1	2	1
ES-P37G3C3M	1	1	1	2	1	1	1	1	1	1	2	2	1	2	1	2	1	1	0	0	1	2	1	1	1	1	1	1	2	2	1	2	2	2	1	2	1	2	1	2	2	2	1	2	1	2	2	2	1
ES-P38G1C1F	2	2	1	1	2	2	1	1	1	2	1	1	1	1	1	2	1	2	1	2	2	2	1	2	1	2	1	2	1	2	1	2	1	2	2	2	1	2	1	1	1	2	1	2	1	2	1	2	1
ES-P38G1C1L3	1	2	1	2	1	2	1	2	1	2	1	1	1	1	1	2	1	1	1	1	1	2	1	1	1	1	1	1	2	2	1	2	2	2	1	2	1	2	1	2	2	2	1	1	1	2	1	2	1
ES-P38G1C1L4	1	2	1	2	1	2	1	2	2	2	1	1	1	1	2	2	1	2	1	2	1	2	1	2	1	2	1	2	1	2	2	2	1	2	1	2	2	2	1	2	1	2	1	2	1	1	2	2	1
ES-P38G1C1M	1	2	1	2	1	2	2	2	2	2	1	2	1	2	2	2	1	2	1	2	1	2	1	1	1	2	1	2	1	2	2	2	1	2	1	2	2	2	1	2	1	2	1	1	1	2	2	2	1
ES-P38G2C4F	2	2	1	1	2	2	1	2	2	2	1	2	1	2	2	2	2	2	2	2	2	2	1	2	2	2	2	2	1	1	2	2	1	1	2	2	2	2	1	1	1	1	1	2	1	2	2	2	1
ES-P38G2C4L1	1	2	1	2	1	2	2	2	2	2	1	2	1	2	2	2	1	2	1	2	1	2	1	1	1	2	1	2	1	2	2	2	1	2	1	2	0	0	1	2	1	2	1	1	1	2	2	2	1
ES-P38G2C4L2	2	2	1	1	2	2	1	1	2	2	1	1	1	1	2	2	2	2	2	2	2	2	2	2	1	2	2	2	1	1	2	2	1	1	2	2	2	2	1	1	1	1	2	2	1	1	2	2	1
ES-P39G1C4M	1	2	1	2	1	1	1	2	1	2	1	2	1	1	0	0	1	2	2	2	2	2	2	2	2	2	1	2	1	1	2	2	2	2	1	2	0	0	2	2	0	0	1	2	1	2	1	2	1
ES-P38G3C3F	1	2	1	2	1	2	1	2	2	2	1	1	1	1	2	2	1	2	1	2	1	2	1	2	1	2	1	2	1	2	2	2	1	2	1	2	2	2	1	2	1	2	1	2	1	1	2	2	1
ES-P38G3C3L1	1	2	2	2	1	1	2	2	2	2	1	1	1	1	2	2	1	1	1	1	1	1	1	1	1	1	1	1	2	2	2	2	2	2	1	1	2	2	2	2	2	2	1	1	1	1	2	2	1
ES-P38G3C3L2	2	2	1	2	1	2	1	2	2	2	1	1	0	0	2	2	2	2	2	2	2	2	2	2	2	2	2	2	1	1	2	2	1	1	2	2	2	2	1	1	1	1	2	2	1	1	2	2	1
ES-P38G3C3M	1	2	1	2	1	2	1	2	2	2	1	1	1	1	2	2	1	2	1	2	1	2	1	2	1	2	1	2	1	2	2	2	1	2	0	0	2	2	1	2	1	2	1	2	1	1	2	2	1
ES-P39G1C4F	1	2	1	2	1	2	1	2	1	2	1	2	1	2	1	2	1	2	1	1	1	1	1	1	1	1	1	2	2	2	1	2	2	2	1	1	1	2	2	2	1	2	1	1	1	2	2	2	1
ES-P39G1C4L3	1	2	1	2	1	2	1	2	1	2	1	1	1	1	1	2	1	2	1	2	0	0	1	2	1	2	2	2	1	2	1	2	2	2	1	2	1	1	2	2	1	1	1	2	1	2	0	0	2
ES-P39G1C4L4	2	2	2	2	1	2	2	2	1	2	2	2	1	2	2	2	1	2	1	2	2	2	1	2	1	2	1	2	1	2	2	2	2	2	1	1	1	2	2	2	1	2	1	1	1	2	0	0	1
ES-P38G2C4M	1	2	1	2	1	2	1	2	2	2	1	1	1	1	2	2	1	2	1	2	1	2	1	2	1	2	1	2	1	2	2	2	1	2	1	2	2	2	1	2	0	0	1	2	1	1	2	2	1
ES-P39G2C4F	2	2	2	2	1	2	2	2	2	2	1	2	1	1	1	2	2	2	1	2	1	2	1	2	1	2	2	2	1	2	1	2	2	2	1	1	1	1	2	2	1	1	1	1	2	2	2	2	1
ES-P39G2C4L1	1	2	1	2	1	1	1	2	1	2	2	2	1	2	2	2	1	2	1	2	1	2	1	2	1	2	1	2	1	2	2	2	2	2	1	1	1	2	2	2	1	2	1	1	1	2	2	2	1
ES-P39G2C4L2	1	2	1	2	1	1	1	2	1	2	2	2	1	2	2	2	1	2	1	2	1	2	1	2	1	2	1	2	1	2	2	2	2	2	1	1	1	2	2	2	1	2	1	1	1	2	2	2	1
ES-P39G2C4M	1	1	1	1	1	1	1	1	1	1	0	0	1	2	2	2	1	1	1	2	1	2	1	2	1	2	1	1	1	2	2	2	2	2	1	2	1	2	2	2	1	2	1	2	1	1	2	2	1
ES-P39G3C1F	1	2	1	2	1	2	1	2	1	2	1	1	1	1	1	2	1	2	1	2	1	2	1	2	1	2	1	2	1	2	1	2	2	2	1	2	1	1	2	2	1	1	1	2	1	2	2	2	2
ES-P39G3C1L1	1	1	0	0	1	1	1	1	1	1	1	2	1	2	2	2	1	1	1	2	1	2	1	2	1	2	1	1	1	2	2	2	2	2	1	2	1	2	2	2	1	2	1	2	1	1	1	2	1
ES-P39G3C1L2	2	2	2	2	1	2	0	0	2	2	1	2	1	1	1	2	2	2	1	2	1	2	1	2	1	2	2	2	1	2	1	2	2	2	1	1	1	1	2	2	1	1	1	1	2	2	2	2	0
ES-P39G3C1M	1	2	1	2	1	1	1	2	1	2	2	2	0	0	2	2	1	2	1	2	1	2	1	2	1	2	1	2	1	2	2	2	2	2	1	1	1	2	2	2	1	2	1	1	1	2	0	0	1
ES-P40G1C3F	2	2	1	2	1	2	1	2	1	2	1	2	1	1	1	1	1	2	1	2	2	2	1	1	1	1	1	1	2	2	1	1	2	2	2	2	1	1	1	1	2	2	1	2	2	2	1	2	2
ES-P40G1C3L1	1	2	1	2	2	2	2	2	2	2	1	2	1	1	1	1	1	2	2	2	2	2	1	1	1	1	1	2	1	2	1	2	1	2	1	2	1	2	1	2	2	2	1	2	2	2	1	2	2
ES-P40G1C3L2	1	2	1	1	1	2	2	2	2	2	1	2	1	1	1	1	1	1	1	2	1	2	1	1	1	1	1	1	1	2	1	1	1	2	2	2	1	2	1	1	1	2	1	2	2	2	1	2	1
ES-P40G1C3M	1	1	1	2	1	2	2	2	2	2	2	2	1	1	1	1	1	1	2	2	1	2	1	1	1	1	1	2	1	1	1	2	1	1	1	2	2	2	1	2	1	2	2	2	2	2	1	1	1
ES-P40G2C2F	1	2	1	2	1	1	1	2	1	2	2	2	1	1	0	0	1	1	1	2	1	2	1	1	1	1	1	1	1	2	1	1	1	2	2	2	1	2	1	1	1	2	1	2	2	2	1	2	1
ES-P40G2C2L3	1	2	1	2	1	1	1	2	1	2	1	2	1	1	1	1	1	2	1	2	2	2	1	1	1	1	1	1	2	2	1	1	2	2	2	2	1	1	1	1	2	2	2	2	2	2	1	1	1
ES-P40G2C2L4	1	2	1	2	1	1	1	2	1	2	2	2	1	1	1	1	1	1	1	2	1	2	1	1	1	1	1	1	1	2	1	1	1	2	2	2	1	2	1	1	1	2	1	2	2	2	1	2	1
ES-P40G2C2M	1	2	1	2	1	1	2	2	2	2	1	2	1	1	1	1	1	2	2	2	1	2	1	1	1	1	1	1	1	2	1	1	1	2	2	2	0	0	1	1	1	2	2	2	2	2	1	1	1
ES-P40G3C3L3	1	2	1	2	1	1	2	2	2	2	1	2	1	1	1	1	1	2	1	2	2	2	1	1	1	1	1	1	1	2	1	1	2	2	2	2	1	1	1	1	2	2	1	2	1	2	1	2	2
ES-P40G3C3L4	1	1	1	2	1	1	2	2	2	2	1	2	1	1	1	1	1	2	1	2	2	2	1	1	1	1	1	1	2	2	1	1	2	2	2	2	1	1	1	1	2	2	1	2	2	2	1	2	2
ES-P43G1C2F	2	2	2	2	2	2	1	1	1	1	1	2	2	2	1	2	2	2	2	2	1	2	2	2	1	2	1	2	1	1	2	2	2	2	1	2	1	1	2	2	1	1	2	2	1	1	0	0	2
ES-P43G1C2L3	2	2	2	2	1	2	1	2	1	2	1	2	1	2	1	2	1	2	1	2	1	2	1	2	1	2	1	2	0	0	1	2	1	2	2	2	1	2	2	2	1	2	1	2	1	2	1	1	2
ES-P43G1C2L4	1	2	2	2	2	2	1	1	1	1	1	2	1	2	1	2	2	2	2	2	1	2	2	2	1	1	2	2	1	1	2	2	1	2	1	2	0	0	1	2	1	2	2	2	1	2	1	2	1
ES-P43G1C2M	1	2	2	2	1	2	1	2	1	2	1	2	0	0	1	2	1	2	1	2	1	2	1	2	1	1	2	2	1	2	1	2	1	1	2	2	1	2	1	2	2	2	1	2	2	2	1	2	1
ES-P43G2C4F	2	2	2	2	1	2	1	2	1	2	2	2	1	2	1	1	1	2	1	2	1	1	1	2	1	1	2	2	1	2	1	2	1	2	1	2	1	2	2	2	1	2	1	2	1	2	1	1	2
ES-P43G2C4L3	1	2	2	2	1	2	1	2	1	2	1	2	1	1	0	0	1	2	1	2	1	2	1	2	1	1	2	2	1	2	1	2	1	1	2	2	1	2	1	2	2	2	1	2	2	2	1	2	1
ES-P43G2C4L4	2	2	2	2	1	2	1	2	1	2	2	2	1	2	1	1	1	2	1	2	1	1	1	2	1	1	2	2	1	2	1	2	1	2	1	2	1	2	2	2	1	2	1	2	1	2	1	1	2
ES-P43G2C4M	1	2	2	2	2	2	1	1	1	1	1	2	1	2	0	0	2	2	2	2	1	2	2	2	1	1	2	2	1	1	2	2	1	2	1	2	1	1	1	2	1	2	2	2	1	2	1	2	1
ES-P43G3C3F	1	2	2	2	2	2	1	1	1	1	1	2	1	2	1	2	2	2	2	2	1	2	2	2	1	1	2	2	1	1	2	2	1	2	1	2	1	1	1	2	1	2	2	2	1	2	1	2	1
ES-P43G3C3L1	1	2	2	2	2	2	1	1	1	1	1	1	1	1	2	2	2	2	2	2	2	2	2	2	1	1	2	2	1	1	2	2	1	1	2	2	1	1	1	1	2	2	2	2	2	2	2	2	1
ES-P43G3C3L2	2	2	2	2	2	2	1	1	1	1	1	2	1	2	1	2	2	2	2	2	1	2	2	2	1	1	2	2	1	1	2	2	1	2	1	2	1	1	1	2	1	2	2	2	1	2	1	2	1
ES-P43G3C3M	1	2	2	2	2	2	1	1	1	1	1	2	1	2	1	2	2	2	2	2	1	2	2	2	1	1	2	2	1	1	2	2	1	2	1	2	1	1	1	2	1	2	2	2	1	2	1	2	1
ES-P44G1C2F	1	2	2	2	1	1	1	1	1	2	1	2	1	2	1	2	1	2	1	2	1	2	1	2	1	2	1	2	1	2	1	1	2	2	1	2	1	1	1	2	1	1	1	2	2	2	1	1	1
ES-P44G1C2L3	1	2	2	2	1	2	1	1	1	2	1	2	1	2	1	2	1	2	1	2	1	2	1	2	1	2	2	2	2	2	1	1	0	0	1	2	1	2	2	2	1	2	2	2	2	2	1	1	2
ES-P44G1C2L4	1	1	1	2	1	2	1	1	1	1	2	2	2	2	2	2	1	1	1	2	1	2	2	2	2	2	1	1	1	2	1	1	1	2	1	1	1	2	2	2	1	2	2	2	2	2	1	1	2
ES-P44G1C2M	1	1	1	2	2	2	1	1	1	1	2	2	2	2	2	2	1	1	1	2	1	2	2	2	2	2	1	2	2	2	1	1	1	2	1	2	2	2	2	2	2	2	2	2	2	2	1	1	2
ES-P49G2C2F	1	2	1	1	2	2	1	1	1	1	1	2	1	2	1	1	1	2	1	1	2	2	1	2	2	2	2	2	1	1	2	2	1	2	2	2	2	2	1	2	1	1	1	2	2	2	1	2	2
ES-P49G2C2L3	1	2	1	1	2	2	1	1	1	1	1	2	1	2	1	1	1	2	1	1	2	2	1	2	2	2	2	2	1	1	2	2	1	2	2	2	2	2	1	2	1	1	1	2	2	2	1	2	2
ES-P49G2C2L4	2	2	1	2	2	2	1	1	1	1	1	2	2	2	1	2	1	2	1	2	2	2	1	2	2	2	2	2	1	1	2	2	1	1	2	2	0	0	1	1	1	1	1	2	1	2	1	2	1
ES-P49G2C2M	2	2	1	2	2	2	1	1	0	0	2	2	1	1	1	2	1	1	1	2	0	0	2	2	2	2	2	2	1	1	2	2	1	2	0	0	2	2	1	2	1	1	2	2	1	2	0	0	1
ES-P49G3C4F	2	2	1	2	2	2	1	1	1	1	2	2	1	2	1	2	1	1	1	2	2	2	2	2	2	2	2	2	1	1	2	2	1	2	2	2	2	2	1	2	1	1	2	2	1	2	1	1	1
ES-P49G3C4L3	2	2	1	2	2	2	1	1	1	1	2	2	1	2	1	2	1	1	1	2	2	2	2	2	2	2	2	2	1	1	2	2	1	2	2	2	2	2	1	2	1	1	2	2	1	2	1	1	1
ES-P49G3C4L4	2	2	1	2	2	2	1	1	1	1	2	2	1	2	1	2	1	1	1	2	2	2	2	2	2	2	2	2	1	1	2	2	1	2	2	2	2	2	1	2	1	1	2	2	1	2	1	1	1
ES-P49G3C4M	2	2	1	1	2	2	1	1	1	1	2	2	1	1	1	1	1	1	1	1	2	2	2	2	2	2	2	2	1	1	2	2	2	2	2	2	2	2	2	2	1	1	2	2	2	2	1	1	2
ES-P45G1C3L2	1	2	1	2	1	2	1	1	1	2	1	1	1	2	1	2	2	2	2	2	1	1	2	2	2	2	1	1	2	2	1	1	1	1	1	1	1	2	2	2	2	2	2	2	0	0	1	1	2
ES-P45G1C3L3	1	1	1	2	1	1	1	1	1	2	1	2	1	2	1	1	1	2	1	2	1	1	1	2	2	2	1	2	1	2	1	2	1	1	1	2	1	2	1	2	2	2	2	2	2	2	1	2	1
ES-P45G1C3M	1	1	1	2	1	2	1	2	2	2	1	2	0	0	1	1	2	2	2	2	1	1	2	2	1	2	1	2	2	2	1	1	1	1	1	1	1	2	1	2	1	2	2	2	2	2	1	1	2
ES-P45G2C3F	1	2	1	2	2	2	1	1	1	2	1	1	1	2	1	2	2	2	2	2	1	1	2	2	2	2	1	1	2	2	1	1	1	1	1	1	2	2	2	2	2	2	2	2	1	2	1	1	2
ES-P45G2C3L3	1	2	1	2	1	2	1	2	2	2	1	2	1	2	1	1	2	2	2	2	1	1	2	2	1	2	1	2	2	2	1	1	1	1	1	1	1	2	1	2	1	2	2	2	2	2	1	1	2
ES-P45G2C3L4	1	2	1	1	1	2	1	2	1	2	1	2	2	2	1	2	2	2	2	2	1	1	2	2	1	2	1	2	2	2	1	1	1	1	1	1	1	2	1	2	1	2	2	2	1	2	1	1	2
ES-P45G2C3M	1	2	1	1	1	2	1	2	1	2	1	2	2	2	1	2	1	2	1	2	1	1	1	2	1	2	2	2	1	2	1	2	1	1	1	2	1	1	1	1	1	2	2	2	2	2	1	2	1
ES-P45G3C3F	1	2	1	2	2	2	1	1	1	2	1	1	1	2	1	2	1	2	1	2	1	1	1	2	2	2	1	2	1	2	1	2	1	1	1	2	1	2	1	2	2	2	2	2	2	2	1	2	1
ES-P45G3C3L4	1	1	1	2	2	2	1	1	1	2	1	1	1	2	1	2	1	2	1	2	1	1	1	2	2	2	1	2	1	2	1	2	1	1	1	2	1	2	1	2	2	2	2	2	2	2	1	2	1
ES-P45G3C3M	1	2	1	2	2	2	1	1	1	2	1	1	1	2	1	2	1	2	1	2	1	1	1	2	2	2	1	2	1	2	1	2	1	1	1	2	1	2	1	2	2	2	2	2	2	2	1	2	1
ES-P46G1C3F	2	2	1	2	1	2	1	2	0	0	1	2	1	2	0	0	1	2	1	2	1	1	1	2	1	2	2	2	1	2	1	2	1	1	1	2	1	2	1	1	0	0	1	2	2	2	0	0	1
ES-P46G1C3L1	2	2	1	1	1	2	1	2	1	1	1	2	2	2	1	2	1	2	1	2	1	1	0	0	1	2	2	2	2	2	1	1	0	0	1	2	1	2	1	2	1	2	2	2	1	2	1	2	2
ES-P46G1C3L2	2	2	1	1	1	2	1	2	1	1	1	2	2	2	1	2	1	2	1	1	1	1	1	2	2	2	2	2	1	2	1	2	1	2	0	0	2	2	1	2	1	2	1	2	1	2	2	2	0
ES-P46G1C3M	2	2	1	2	1	2	1	1	1	1	1	2	1	2	1	2	1	1	1	2	1	1	1	2	1	2	1	2	2	2	1	1	1	2	1	2	1	2	2	2	2	2	2	2	1	1	1	2	2
ES-P46G2C1F	2	2	1	2	1	1	1	2	1	1	1	2	1	1	1	2	1	1	1	2	1	1	1	1	1	2	1	2	1	2	1	2	1	1	1	2	1	2	1	2	1	2	1	2	1	2	1	2	1
ES-P46G2C1L2	2	2	1	2	1	2	1	1	1	1	1	2	1	2	1	2	1	1	1	2	1	1	1	2	1	2	1	2	2	2	1	1	1	2	1	2	1	2	2	2	0	0	2	2	1	1	1	2	2
ES-P46G2C1L3	2	2	1	2	1	2	1	1	1	1	1	2	1	2	1	2	1	1	1	2	1	1	1	2	1	2	1	2	2	2	0	0	1	2	1	2	1	2	2	2	2	2	2	2	1	1	1	2	2
ES-P46G2C1M	2	2	1	1	1	2	1	2	1	1	1	1	1	2	2	2	1	1	1	1	1	1	1	2	2	2	2	2	1	2	1	2	1	2	2	2	2	2	1	2	1	2	1	2	1	2	2	2	1
ES-P46G3C3F	0	0	1	2	1	2	1	1	1	1	1	2	1	2	1	2	1	1	1	2	1	1	1	2	1	2	1	2	2	2	1	1	1	2	1	2	1	2	2	2	2	2	2	2	1	1	1	2	2
ES-P46G3C3L1	2	2	2	2	1	1	1	2	1	1	1	2	1	1	1	2	1	1	1	2	1	1	1	1	1	2	1	2	1	2	1	2	1	2	2	2	2	2	1	2	1	2	1	2	1	2	2	2	1
ES-P46G3C3L3	2	2	1	2	1	2	1	1	1	1	1	1	2	2	2	2	1	1	1	1	1	1	2	2	2	2	2	2	2	2	1	1	2	2	2	2	2	2	2	2	2	2	2	2	1	1	1	2	2
ES-P46G3C3M	0	0	1	2	1	2	1	2	1	1	1	1	1	2	2	2	1	1	1	1	1	1	1	2	2	2	2	2	1	2	1	2	1	2	0	0	2	2	1	2	0	0	1	2	1	2	2	2	1
UL-P11G1C4L3	1	2	2	2	1	1	1	2	1	2	1	2	0	0	1	2	0	0	0	0	1	2	1	1	1	2	1	2	1	2	1	2	1	2	2	2	2	2	1	1	1	2	1	1	2	2	1	2	1
UL-P11G1C4L4	2	2	1	2	1	2	1	1	1	2	2	2	1	2	1	2	1	2	1	1	2	2	1	2	1	1	1	2	1	2	1	2	1	2	1	2	1	1	1	2	2	2	1	1	1	2	1	2	2
UL-P11G1C4M	2	2	1	2	1	2	1	2	2	2	0	0	1	2	2	2	1	2	1	1	1	2	0	0	1	2	2	2	1	1	2	2	1	1	1	2	1	2	1	2	1	2	0	0	0	0	2	2	1
UL-P11G2C2F	2	2	1	2	1	2	2	2	1	2	1	2	1	2	2	2	1	1	1	1	0	0	1	1	1	2	1	2	1	2	2	2	0	0	1	2	2	2	1	2	1	2	1	1	1	2	2	2	1
UL-P11G2C2L2	0	0	2	2	1	1	2	2	2	2	1	1	1	1	2	2	1	1	1	1	1	1	1	1	2	2	2	2	1	1	2	2	1	1	2	2	2	2	1	1	1	1	1	1	2	2	2	2	1
UL-P11G2C2L4	2	2	2	2	1	1	2	2	2	2	1	1	1	1	2	2	0	0	1	1	1	1	1	1	2	2	2	2	1	1	2	2	1	1	2	2	2	2	1	1	1	1	1	1	0	0	2	2	0
UL-P11G2C2M	1	2	2	2	1	1	1	2	1	2	1	2	1	1	1	2	1	1	1	1	1	2	1	1	1	2	1	2	1	2	1	2	1	2	2	2	1	2	1	1	1	2	1	1	2	2	1	2	1
UL-P11G3C3F	1	2	1	2	1	2	1	2	1	1	2	2	1	2	1	2	1	1	1	1	1	2	1	1	1	1	1	1	2	2	1	2	2	2	1	2	1	2	1	2	2	2	1	1	1	2	1	2	1
UL-P11G3C3M	1	2	2	2	1	1	1	2	1	2	1	2	1	1	1	2	1	1	0	0	1	2	1	1	1	2	1	2	1	2	1	2	1	2	2	2	1	2	1	1	1	2	1	1	2	2	1	1	1
UL-P13G1C3F	1	2	2	2	1	2	2	2	2	2	1	2	2	2	1	2	1	2	1	2	2	2	1	2	1	2	1	2	1	2	1	2	1	2	1	2	1	1	1	2	2	2	1	2	1	2	1	2	1
UL-P13G1C3L2	1	2	0	0	2	2	0	0	2	2	2	2	0	0	0	0	1	2	1	2	2	2	2	2	1	2	2	2	1	1	2	2	1	1	1	1	1	1	1	2	2	2	1	2	1	1	2	2	1
UL-P13G1C3M	1	2	1	2	1	2	1	2	1	2	2	2	1	2	2	2	1	2	1	1	2	2	2	2	1	2	2	2	1	1	2	2	1	1	1	2	1	2	1	2	1	2	1	2	1	2	2	2	1
UL-P13G2C2L1	2	2	2	2	1	1	0	0	0	0	1	1	2	2	1	1	2	2	1	1	2	2	1	1	1	1	1	1	2	2	1	1	2	2	2	2	1	1	1	1	2	2	1	1	2	2	1	1	2
UL-P13G2C2M	1	2	1	2	1	2	2	2	2	2	1	2	2	2	1	2	2	2	1	1	2	2	1	2	1	1	1	2	1	2	1	2	1	2	1	2	1	1	1	2	2	2	1	1	1	2	1	2	2
UL-P13G3C4F	2	2	2	2	1	1	0	0	0	0	1	1	2	2	1	1	2	2	1	1	2	2	1	1	1	1	1	1	2	2	1	1	2	2	2	2	0	0	1	1	2	2	1	1	2	2	1	1	2
UL-P13G3C4L2	2	2	2	2	1	1	0	0	0	0	1	1	2	2	1	1	2	2	1	1	2	2	1	1	1	1	1	1	2	2	1	1	2	2	2	2	1	1	1	1	2	2	1	1	2	2	1	1	2
UL-P13G3C4L4	2	2	2	2	1	1	0	0	0	0	1	1	2	2	1	1	2	2	1	1	2	2	1	1	1	1	1	1	2	2	1	1	2	2	2	2	1	1	1	1	2	2	1	1	2	2	1	1	2
UL-P13G3C4M	2	2	2	2	1	1	0	0	0	0	1	1	2	2	1	1	2	2	1	1	2	2	1	1	1	1	1	1	2	2	1	1	2	2	2	2	1	1	1	1	2	2	1	1	2	2	1	1	2
UL-P14G1C2L2	1	2	2	2	1	2	1	2	1	2	1	2	1	2	0	0	0	0	1	2	1	2	1	2	1	2	1	1	1	2	1	1	1	2	1	2	1	2	1	1	1	1	1	1	0	0	1	1	1
UL-P14G1C2M	1	2	1	2	1	1	1	2	1	2	1	2	1	1	0	0	1	2	1	1	2	2	1	1	1	1	1	1	2	2	1	1	2	2	2	2	1	1	1	1	2	2	1	1	2	2	1	1	2
UL-P14G2C1F	1	2	2	2	1	2	1	2	1	2	1	2	1	2	1	1	1	2	1	2	1	2	1	2	1	2	1	1	1	2	1	1	1	2	1	2	1	2	1	1	1	2	1	2	1	2	1	1	1
UL-P14G2C1L2	1	2	2	2	1	2	2	2	2	2	1	1	1	2	1	2	0	0	1	2	1	2	1	2	1	2	0	0	1	2	1	1	1	2	1	2	1	2	1	1	1	2	1	2	1	2	1	1	1
UL-P14G2C1M	2	2	1	2	1	2	2	2	2	2	1	1	1	2	1	2	2	2	1	2	1	2	1	2	1	2	1	1	1	2	1	1	1	2	1	2	1	2	1	1	1	2	1	2	1	2	1	1	1
UL-P14G3C2L4	1	2	1	2	1	1	2	2	2	2	1	1	1	1	2	2	2	2	1	1	2	2	1	1	1	1	1	2	2	2	1	1	2	2	2	2	1	1	0	0	2	2	1	2	2	2	1	1	2
UL-P14G3C2M	2	2	1	2	1	1	1	2	1	2	1	2	1	1	1	2	0	0	1	1	2	2	1	1	1	1	1	1	2	2	1	1	2	2	2	2	1	1	1	1	2	2	1	1	2	2	1	1	2
UL-P15G1C2F	1	2	1	1	2	2	0	0	1	2	1	1	1	2	1	1	2	2	1	2	1	2	2	2	0	0	1	2	1	1	1	2	1	1	0	0	1	2	0	0	1	2	1	2	1	1	1	2	1
UL-P15G1C2L4	2	2	0	0	1	2	2	2	1	1	1	2	2	2	1	1	2	2	1	1	1	2	1	2	1	1	1	2	0	0	2	2	1	2	1	1	1	2	2	2	2	2	1	1	1	1	0	0	2
UL-P15G1C2M	2	2	2	2	1	2	2	2	1	2	2	2	2	2	1	2	1	2	1	2	1	2	1	2	1	2	1	2	1	2	2	2	1	2	1	2	2	2	1	2	1	2	1	2	1	2	1	2	1
UL-P15G2C3F	1	2	1	2	1	2	2	2	0	0	1	2	2	2	1	1	2	2	1	1	1	2	1	2	1	1	1	2	1	2	2	2	1	2	1	1	1	2	2	2	2	2	0	0	1	2	2	2	2
UL-P15G2C3M	1	2	1	2	1	2	2	2	1	2	1	2	2	2	1	1	2	2	1	2	1	1	1	2	1	2	1	1	1	2	1	2	1	2	1	1	2	2	1	2	1	2	1	2	1	2	1	2	1
UL-P15G3C2F	1	1	1	2	1	2	2	2	1	2	1	2	2	2	1	1	2	2	1	2	1	1	1	2	1	2	1	1	1	2	1	2	1	2	1	1	2	2	1	2	1	2	1	2	1	2	1	2	1
UL-P15G3C2L1	1	1	1	2	1	2	2	2	1	2	1	2	2	2	1	1	2	2	1	2	1	1	1	2	1	2	1	1	1	2	1	2	1	2	1	1	2	2	1	2	1	2	1	2	1	2	1	2	1
UL-P15G3C2L4	0	0	0	0	1	2	2	2	0	0	0	0	2	2	1	2	1	2	1	2	1	2	1	2	1	2	1	2	1	2	2	2	0	0	1	2	0	0	0	0	2	2	1	2	0	0	1	2	1
UL-P15G3C2M	1	1	1	1	2	2	0	0	2	2	1	1	2	2	1	1	2	2	1	2	1	2	2	2	1	2	1	2	1	1	1	2	1	1	1	1	1	2	1	2	1	2	1	2	1	1	1	2	1
UL-P18G1C1F	1	2	1	2	1	2	1	1	2	2	1	1	1	1	2	2	1	1	1	1	1	1	1	1	1	2	1	2	1	2	2	2	1	2	1	2	2	2	1	2	1	2	1	2	1	1	1	2	1
UL-P18G1C1M	1	2	2	2	1	2	1	2	2	2	2	2	2	2	1	1	1	2	1	2	2	2	1	2	1	2	1	1	1	2	1	2	2	2	2	2	1	1	1	2	1	2	1	2	1	2	1	1	2
UL-P18G2C4F	1	2	1	2	1	2	1	1	2	2	1	2	1	2	1	2	1	2	1	2	1	2	1	2	1	2	1	1	1	2	2	2	2	2	1	2	1	2	2	2	1	2	1	2	1	1	1	2	1
UL-P18G2C4L2	2	2	1	2	1	1	1	1	2	2	1	1	1	1	2	2	1	1	1	1	1	1	1	1	1	1	1	1	2	2	2	2	2	2	1	1	2	2	2	2	2	2	1	1	1	1	2	2	1
UL-P18G2C4M	1	2	2	2	1	1	1	2	2	2	1	2	1	2	1	2	1	1	1	1	1	2	1	1	1	1	1	1	2	2	1	2	2	2	1	2	1	2	1	2	2	2	1	1	1	2	1	2	1
UL-P19G1C1F	1	1	2	2	1	2	1	2	1	2	1	2	1	2	1	2	1	1	1	2	2	2	1	2	1	1	1	1	1	2	1	2	1	2	1	2	1	1	2	2	1	1	1	2	1	2	1	2	1
UL-P19G1C1L2	1	2	1	2	2	2	1	2	1	2	1	1	1	2	1	2	1	2	2	2	0	0	2	2	1	2	0	0	0	0	1	2	1	2	1	2	1	1	2	2	1	1	1	2	1	2	2	2	1
UL-P19G1C1L3	1	1	2	2	2	2	2	2	2	2	1	1	2	2	1	2	1	2	2	2	1	2	2	2	1	2	1	1	1	1	1	2	1	1	1	2	1	2	1	2	1	1	2	2	1	1	1	1	1
UL-P19G1C1M	1	2	1	2	2	2	1	2	1	2	1	1	2	2	1	1	2	2	2	2	1	1	2	2	2	2	1	1	1	1	1	1	1	1	1	1	1	2	1	2	1	1	1	2	1	2	1	2	1
UL-P19G2C3F	1	1	2	2	1	2	1	2	1	2	1	2	1	2	1	1	1	2	1	2	1	2	1	2	1	2	1	1	1	2	1	1	1	1	1	1	1	2	1	2	1	1	1	2	1	2	1	2	1
UL-P19G2C3L1	1	1	2	2	2	2	2	2	2	2	1	1	2	2	1	1	0	0	2	2	1	1	2	2	2	2	1	1	1	1	1	1	1	1	0	0	2	2	1	1	1	1	2	2	1	1	1	1	0
UL-P19G2C3M	1	1	2	2	1	2	1	2	1	2	1	2	1	2	1	1	1	2	1	2	1	2	1	2	1	2	1	1	1	2	1	1	1	1	1	1	1	2	1	2	1	1	1	2	1	2	1	2	1
UL-P19G3C4F	1	1	2	2	1	1	1	1	1	1	2	2	1	1	1	1	1	1	1	1	2	2	1	1	1	1	1	1	2	2	1	1	1	1	1	1	1	2	2	2	1	1	1	1	2	2	2	2	1
UL-P19G3C4M	1	1	2	2	1	1	1	1	1	1	2	2	1	1	1	1	1	1	1	1	2	2	1	1	1	1	1	1	2	2	1	1	1	1	1	1	1	1	2	2	1	1	1	1	2	2	2	2	1
UL-P1G1C3F	0	0	1	2	1	2	1	2	0	0	2	2	1	2	1	1	1	2	0	0	1	2	1	1	1	1	1	1	2	2	1	2	2	2	1	2	0	0	1	1	1	2	0	0	1	2	1	2	1
UL-P1G1C3L3	1	2	1	1	2	2	2	2	1	2	2	2	0	0	1	2	2	2	1	1	0	0	1	2	1	1	1	2	1	2	2	2	0	0	1	1	1	1	1	2	1	2	1	2	1	1	1	2	2
UL-P1G1C3M	1	1	1	2	2	2	2	2	2	2	1	2	2	2	1	2	2	2	1	1	2	2	2	2	1	1	2	2	1	1	2	2	1	2	1	2	1	1	1	2	2	2	1	1	1	2	1	2	2
UL-P1G2C2F	1	2	1	2	1	2	1	2	1	2	2	2	1	2	1	2	1	2	1	1	2	2	1	2	1	1	1	2	1	2	1	2	1	2	1	2	1	1	1	2	1	2	1	2	1	2	2	2	1
UL-P1G2C2L3	1	2	1	2	1	2	1	2	1	2	2	2	1	2	1	2	1	2	1	1	2	2	1	2	0	0	1	2	1	2	1	2	1	2	1	2	1	1	1	2	2	2	1	2	1	2	2	2	1
UL-P1G2C2M	1	2	1	2	1	2	1	2	1	2	2	2	1	2	1	2	1	2	1	1	2	2	1	2	1	1	1	2	1	2	1	2	1	2	1	2	1	1	1	2	2	2	1	2	1	2	2	2	1
UL-P1G3C1F	1	1	1	2	1	2	1	2	1	2	2	2	1	2	1	2	1	2	1	1	2	2	1	2	1	1	1	2	1	2	1	2	1	2	1	2	1	1	1	2	2	2	1	2	1	2	2	2	1
UL-P1G3C1L1	1	1	1	1	2	2	2	2	2	2	2	2	0	0	2	2	2	2	1	1	2	2	2	2	1	1	2	2	1	1	2	2	1	1	1	1	1	1	2	2	2	2	1	1	1	1	2	2	2
UL-P1G3C1M	1	2	1	1	2	2	2	2	2	2	2	2	2	2	2	2	2	2	0	0	2	2	2	2	1	1	0	0	1	1	2	2	1	1	1	1	1	1	2	2	0	0	1	1	0	0	2	2	0
UL-P23G1C2F	1	1	1	1	2	2	1	1	1	2	2	2	2	2	2	2	2	2	1	2	2	2	2	2	1	2	2	2	1	1	2	2	1	1	1	2	1	2	1	2	1	2	1	2	1	1	1	2	1
UL-P23G1C2M	2	2	1	2	1	2	2	2	2	2	2	2	2	2	2	2	1	2	2	2	2	2	2	2	2	2	2	2	1	1	2	2	1	1	2	2	2	2	1	2	1	2	2	2	1	2	1	1	1
UL-P23G2C2F	1	2	1	1	2	2	1	2	1	2	2	2	2	2	2	2	1	2	2	2	2	2	2	2	2	2	2	2	1	1	2	2	1	1	2	2	2	2	1	1	1	1	2	2	1	1	1	1	1
UL-P23G2C2L3	1	2	1	1	2	2	1	1	1	1	2	2	2	2	2	2	2	2	2	2	2	2	2	2	2	2	2	2	1	1	2	2	1	1	2	2	2	2	1	1	1	1	2	2	1	1	0	0	1
UL-P23G2C2M	1	2	1	1	2	2	1	2	1	2	2	2	2	2	2	2	1	2	2	2	2	2	2	2	2	2	2	2	1	1	2	2	1	1	2	2	2	2	1	1	1	1	2	2	1	1	1	1	1
UL-P23G3C3L2	1	2	1	1	2	2	1	2	1	2	2	2	2	2	2	2	1	2	2	2	2	2	2	2	2	2	2	2	1	1	2	2	1	1	2	2	1	2	1	1	1	1	2	2	0	0	1	1	1
UL-P23G3C3M	1	2	1	1	2	2	1	2	1	2	2	2	2	2	2	2	1	2	2	2	2	2	2	2	2	2	2	2	1	1	2	2	1	1	2	2	2	2	1	1	1	1	2	2	1	1	1	1	1
UL-P3G1C4F	1	2	1	2	2	2	2	2	1	2	1	2	2	2	1	1	2	2	1	2	1	1	1	2	1	2	1	1	1	2	1	2	1	2	1	1	2	2	1	2	1	2	1	2	1	1	1	2	1
UL-P3G1C4L2	2	2	1	2	2	2	2	2	0	0	1	2	2	2	1	1	2	2	1	2	1	1	1	2	1	2	1	1	1	2	1	2	1	2	1	1	2	2	1	2	1	2	1	2	1	1	1	2	1
UL-P3G1C4M	2	2	1	2	0	0	2	2	2	2	1	1	1	2	1	2	2	2	2	2	1	2	2	2	2	2	1	2	1	1	1	2	1	2	1	1	1	2	1	2	1	1	1	2	1	2	1	2	1
UL-P3G2C1F	1	2	1	1	1	2	2	2	1	1	1	2	1	2	1	2	2	2	1	2	1	2	1	2	1	2	1	2	1	2	2	2	2	2	1	1	1	2	2	2	1	2	1	1	1	2	2	2	2
UL-P3G2C1L2	1	2	1	1	2	2	2	2	1	1	2	2	2	2	1	1	2	2	1	1	1	1	1	1	1	1	1	1	2	2	2	2	2	2	1	1	2	2	2	2	2	2	1	1	1	1	2	2	2
UL-P3G2C1M	2	2	1	2	2	2	2	2	1	2	1	2	2	2	1	1	2	2	1	2	1	1	1	2	1	2	1	1	1	2	1	2	1	2	1	1	2	2	1	2	1	2	1	2	1	1	1	2	1
UL-P3G3C4L1	1	2	1	1	2	2	2	2	1	2	1	2	1	2	1	2	2	2	1	2	1	2	1	2	1	2	1	2	1	2	2	2	2	2	1	1	0	0	2	2	1	2	1	1	0	0	2	2	2
UL-P3G3C4L3	1	2	1	2	2	2	2	2	2	2	1	1	1	2	1	2	2	2	2	2	1	2	2	2	2	2	1	2	1	1	1	2	1	2	1	1	1	2	1	2	1	1	1	2	1	2	1	2	1
UL-P5G3C2F	1	1	2	2	1	2	1	2	1	2	2	2	1	2	1	2	1	2	1	2	1	2	1	2	1	2	1	1	1	2	1	1	1	2	1	2	1	2	1	1	1	2	1	2	1	1	1	2	1
UL-P5G3C2M	1	1	2	2	2	2	2	2	2	2	2	2	2	2	2	2	2	2	2	2	1	1	2	2	2	2	1	1	1	1	1	1	1	1	1	1	2	2	1	1	1	1	2	2	1	1	1	1	1
UL-P6G1C3F	1	2	0	0	1	1	1	1	1	1	1	2	1	2	1	1	1	2	1	2	1	2	1	2	1	2	1	1	1	2	1	1	1	2	1	2	1	2	1	1	1	2	1	2	1	1	1	2	1
UL-P6G1C3M	1	2	2	2	1	2	1	2	1	2	1	2	1	2	2	2	1	2	2	2	1	2	2	2	2	2	1	2	1	1	1	2	1	2	1	2	1	2	1	1	1	2	1	2	0	0	1	1	1
UL-P6G2C4F	1	2	0	0	1	1	1	1	1	1	1	2	1	1	2	2	1	1	2	2	2	2	1	2	1	2	1	2	1	2	1	2	2	2	2	2	1	1	1	1	2	2	1	1	1	2	1	2	2
UL-P6G2C4L3	1	1	2	2	1	1	1	1	1	1	1	2	1	2	1	1	1	2	1	2	1	2	1	2	1	2	1	1	1	2	1	1	1	2	1	2	1	2	1	1	1	2	1	2	1	1	1	2	1
UL-P6G2C4M	1	2	2	2	1	1	1	1	1	1	1	1	1	2	1	2	1	2	2	2	1	2	2	2	2	2	1	2	1	1	1	2	1	2	1	2	0	0	1	1	1	2	1	2	1	2	1	1	1
UL-P7G1C2L2	1	1	1	1	1	2	1	1	1	2	1	1	1	1	1	2	1	1	1	2	1	2	1	1	1	1	1	2	2	2	1	1	2	2	1	2	1	1	1	2	1	2	1	2	2	2	2	2	1
UL-P7G1C2L4	1	1	1	2	1	2	2	2	2	2	1	2	2	2	1	2	2	2	2	2	2	2	2	2	2	2	2	2	1	1	2	2	1	1	1	2	1	2	1	1	1	2	2	2	1	1	1	1	1
UL-P7G1C2M	1	1	1	1	1	1	1	2	2	2	1	2	1	2	2	2	1	2	2	2	1	2	1	2	1	2	2	2	1	2	1	2	1	2	1	2	1	2	1	2	1	1	1	2	1	2	1	2	1
UL-P7G2C2F	1	1	1	1	1	2	1	2	1	2	1	2	0	0	1	2	1	2	1	2	2	2	1	2	1	2	1	2	1	2	1	2	1	2	2	2	1	2	1	1	1	2	2	2	1	2	1	2	1
UL-P7G2C2L4	1	1	1	1	2	2	1	1	1	1	1	1	1	1	1	1	1	1	1	1	2	2	1	1	1	1	1	1	2	2	1	1	2	2	2	2	1	1	1	1	2	2	2	2	2	2	2	2	2
UL-P7G2C2M	1	1	1	1	1	2	1	1	1	2	1	1	1	1	1	2	1	1	1	2	1	2	1	1	1	1	1	2	2	2	1	1	2	2	1	2	1	1	1	2	1	2	1	2	2	2	2	2	1
UL-P7G3C4F	1	1	1	1	1	2	1	2	1	2	1	2	1	2	1	2	1	2	1	2	2	2	1	2	1	2	1	2	1	2	1	2	1	2	2	2	1	2	1	1	1	2	2	2	1	2	1	2	1
UL-P7G3C4L4	1	1	0	0	1	1	1	2	2	2	1	2	0	0	1	2	0	0	1	2	1	2	0	0	1	2	0	0	0	0	0	0	1	2	1	2	1	2	1	2	1	2	1	2	1	2	1	2	1
UL-P7G3C4M	1	1	1	1	1	2	1	1	1	2	0	0	1	1	1	2	1	1	1	2	1	2	1	1	1	1	1	2	2	2	1	1	2	2	0	0	1	1	1	2	1	2	1	2	2	2	2	2	1
UL-P8G1C3F	1	2	1	1	1	2	1	2	2	2	1	1	1	1	2	2	1	2	1	2	1	2	1	2	2	2	1	2	1	1	2	2	1	2	2	2	1	2	1	2	1	1	2	2	1	1	1	2	1
UL-P8G1C3L1	1	2	1	1	1	2	2	2	1	2	1	2	1	2	1	2	2	2	1	2	1	2	1	2	1	2	1	1	1	2	2	2	2	2	1	2	1	2	2	2	1	2	1	2	1	1	2	2	2
UL-P8G1C3L3	2	2	1	2	1	2	2	2	2	2	1	1	1	1	1	2	2	2	2	2	1	2	1	2	1	2	1	2	1	2	1	2	2	2	1	2	1	1	2	2	1	1	1	2	1	2	2	2	1
UL-P8G1C3M	2	2	1	2	2	2	2	2	1	2	1	2	1	2	1	1	2	2	1	2	1	1	1	1	1	1	1	2	2	2	1	2	2	2	1	1	1	2	2	2	1	2	1	1	1	2	2	2	1
UL-P8G2C3M	1	2	1	1	1	2	2	2	1	2	1	2	1	2	1	2	2	2	1	2	1	2	1	2	1	2	1	1	1	2	2	2	2	2	1	2	1	2	2	2	1	2	1	2	1	1	2	2	2
UL-P8G3C4F	1	1	1	1	1	1	2	2	2	2	1	1	1	1	2	2	2	2	2	2	2	2	2	2	2	2	1	1	1	1	2	2	2	2	2	2	1	1	2	2	1	1	2	2	1	1	2	2	2
UL-P8G3C4M	1	2	1	2	1	2	2	2	2	2	1	1	1	1	1	2	2	2	2	2	1	2	1	2	1	2	1	2	1	2	1	2	2	2	1	2	1	1	2	2	1	1	1	2	1	2	2	2	0
[truncated: 187 more columns]

## Sheet: Table S3 Genotypes_MAF047
ES-P25G1C3F	2	2	1	1	1	1	1	1	1	1	1	1	1	2	1	2	1	2	1	2	2	2	1	2	1	2	1	1	2	2	1	2	1	2	1	1	2	2	1	2	1	2	1	2	1	2	2	2	1
ES-P25G1C3L1	1	2	1	2	1	2	2	2	1	2	1	2	1	1	1	2	1	2	1	2	1	2	2	2	1	1	1	2	2	2	2	2	1	2	1	1	1	2	1	1	1	2	1	2	2	2	1	2	1
ES-P25G1C3L3	1	2	1	2	1	2	1	2	1	1	1	1	1	2	1	2	1	2	1	2	2	2	2	2	1	1	1	2	1	2	2	2	0	0	1	1	2	2	1	1	2	2	2	2	1	2	1	2	1
ES-P25G1C3M	1	1	2	2	2	2	2	2	1	2	1	2	1	2	2	2	2	2	1	1	1	2	2	2	1	1	2	2	1	2	2	2	2	2	1	1	1	2	1	1	1	2	1	2	2	2	1	2	1
ES-P25G2C2L3	1	2	1	2	1	2	1	2	1	2	1	2	1	1	1	2	1	2	1	2	1	2	2	2	1	1	1	2	2	2	2	2	2	2	1	1	1	2	1	2	1	1	1	1	2	2	2	2	1
ES-P25G2C2L4	2	2	1	1	1	1	1	1	1	1	1	1	1	1	1	1	1	1	2	2	1	2	1	2	1	1	1	1	2	2	2	2	1	2	1	1	2	2	2	2	2	2	1	2	1	2	2	2	1
ES-P25G2C2M	1	2	1	2	1	2	1	2	1	2	1	2	1	1	1	2	1	2	1	2	1	2	2	2	1	1	1	2	2	2	2	2	1	2	1	1	1	2	1	2	1	2	1	2	1	2	2	2	2
ES-P25G3C1F	2	2	1	1	1	1	1	1	1	1	1	1	1	1	1	1	1	1	2	2	2	2	2	2	1	1	1	1	2	2	2	2	1	2	1	1	2	2	1	2	1	2	1	2	1	2	2	2	1
ES-P25G3C1L2	2	2	1	1	0	0	1	1	1	1	1	1	1	1	1	1	1	1	2	2	2	2	2	2	1	1	1	1	2	2	0	0	1	2	1	1	2	2	1	2	1	2	1	2	1	2	2	2	2
ES-P25G3C1M	1	2	1	2	1	2	1	2	1	2	1	2	1	1	1	2	1	2	0	0	1	2	2	2	1	1	1	2	2	2	2	2	2	2	1	1	1	2	1	2	1	1	1	1	2	2	2	2	2
ES-P26G1C4L3	1	2	1	1	1	2	1	2	2	2	1	2	2	2	1	2	2	2	1	2	1	1	1	1	1	2	2	2	1	1	1	2	2	2	1	2	2	2	1	2	2	2	1	2	1	2	1	2	1
ES-P26G1C4L4	2	2	1	2	1	2	2	2	2	2	1	2	2	2	2	2	1	2	1	2	2	2	1	2	2	2	1	2	1	2	2	2	1	2	2	2	1	2	1	2	1	2	2	2	1	2	1	2	1
ES-P26G1C4M	2	2	1	2	2	2	2	2	2	2	1	2	2	2	1	2	2	2	1	2	1	2	1	1	2	2	1	2	1	2	1	2	2	2	1	2	2	2	1	1	1	2	1	2	1	1	2	2	2
ES-P26G2C3F	2	2	1	2	1	2	2	2	2	2	1	2	2	2	2	2	1	2	1	2	2	2	1	2	2	2	1	2	1	2	2	2	1	2	2	2	1	2	1	2	1	2	2	2	1	2	1	2	1
ES-P26G2C3L4	0	0	0	0	2	2	2	2	0	0	0	0	2	2	1	2	2	2	0	0	1	2	1	1	2	2	0	0	1	2	1	2	2	2	1	2	2	2	2	2	2	2	0	0	2	2	1	1	1
ES-P26G2C3M	1	2	1	1	1	2	1	2	2	2	1	2	2	2	1	2	2	2	1	2	1	1	1	1	1	2	2	2	1	1	1	2	2	2	1	2	2	2	1	2	2	2	1	2	1	2	1	2	1
ES-P26G3C2F	2	2	1	2	2	2	2	2	2	2	1	2	2	2	1	2	2	2	1	2	1	2	1	1	2	2	1	2	1	2	1	2	2	2	1	2	2	2	1	2	1	2	1	2	1	1	2	2	2
ES-P26G3C2M	1	2	1	2	1	2	1	2	2	2	2	2	2	2	2	2	2	2	2	2	1	2	1	1	1	2	1	2	1	2	2	2	2	2	2	2	2	2	1	1	1	2	1	2	1	1	2	2	2
ES-P27G1C4L3	1	1	1	2	1	2	1	2	1	2	1	2	1	2	2	2	2	2	0	0	1	2	1	1	1	2	2	2	2	2	1	1	2	2	1	2	2	2	1	2	2	2	1	2	2	2	1	1	2
ES-P27G1C4M	1	2	1	2	1	2	1	2	1	2	1	2	1	2	2	2	2	2	2	2	1	2	1	1	2	2	1	2	2	2	1	1	2	2	2	2	1	2	2	2	2	2	1	1	2	2	1	1	1
ES-P27G2C4F	1	2	1	2	1	2	1	2	1	2	1	2	1	2	2	2	2	2	1	2	1	2	1	2	1	2	2	2	1	2	1	1	1	2	2	2	2	2	1	2	2	2	1	2	2	2	1	1	1
ES-P27G2C4L3	1	2	1	2	1	2	1	2	1	2	1	2	1	2	2	2	2	2	1	2	1	2	1	2	1	2	0	0	1	2	1	1	1	2	2	2	2	2	1	1	2	2	1	2	2	2	1	1	1
ES-P27G2C4M	2	2	2	2	2	2	2	2	2	2	1	1	2	2	2	2	2	2	1	2	2	2	1	2	1	2	1	2	1	2	1	1	1	2	2	2	1	2	1	2	2	2	1	2	2	2	1	1	1
ES-P27G3C4L1	2	2	2	2	2	2	2	2	2	2	1	1	2	2	2	2	2	2	1	1	2	2	2	2	1	1	2	2	1	1	1	1	1	1	2	2	2	2	2	2	2	2	1	1	2	2	1	1	1
ES-P27G3C4M	2	2	2	2	2	2	2	2	2	2	1	1	2	2	2	2	2	2	1	2	2	2	1	2	1	2	1	2	1	2	1	1	1	2	2	2	1	2	1	2	2	2	1	2	2	2	1	1	1
ES-P28G1C3F	2	2	1	1	2	2	1	2	1	2	1	1	2	2	2	2	1	2	1	1	1	2	2	2	1	1	2	2	1	1	1	2	1	2	1	1	1	1	1	2	1	2	1	2	1	2	2	2	1
ES-P28G1C3L1	1	2	1	1	2	2	1	2	1	2	1	1	2	2	1	2	2	2	1	1	2	2	1	2	1	2	1	2	1	1	1	1	1	2	1	2	1	2	1	2	2	2	1	2	1	2	1	2	1
ES-P28G1C3L3	1	2	1	1	2	2	1	2	1	2	1	1	2	2	1	2	2	2	1	1	2	2	1	2	1	2	1	2	1	1	1	1	1	2	1	2	1	2	1	2	1	2	2	2	2	2	1	2	1
ES-P28G1C3M	1	1	1	1	1	2	1	2	2	2	1	2	1	2	1	2	2	2	1	1	1	2	1	2	1	2	1	2	1	2	1	1	2	2	1	2	2	2	1	2	2	2	1	2	2	2	1	1	1
ES-P28G2C2F	1	2	1	1	1	2	1	2	2	2	1	2	1	2	2	2	1	2	1	1	1	1	2	2	1	1	2	2	1	2	1	2	2	2	1	1	1	2	1	1	2	2	1	1	1	2	1	2	1
ES-P28G2C2L2	1	2	1	1	1	2	1	2	2	2	1	2	1	2	2	2	1	2	1	1	1	1	2	2	1	1	2	2	1	2	1	2	2	2	1	1	1	2	1	1	1	2	1	2	1	2	2	2	1
ES-P28G2C2L4	1	2	1	1	1	2	0	0	2	2	1	2	1	2	2	2	1	2	1	1	1	1	2	2	1	1	2	2	1	2	1	2	2	2	1	2	1	2	1	1	2	2	1	2	2	2	1	2	1
ES-P28G2C2M	1	2	1	1	2	2	2	2	2	2	1	1	2	2	1	2	1	2	1	1	1	2	1	2	1	2	1	2	1	1	1	2	2	2	1	2	1	2	1	1	1	2	1	2	2	2	1	2	1
ES-P28G3C1F	1	2	1	1	2	2	2	2	2	2	1	1	2	2	1	2	1	2	1	1	1	2	1	2	1	2	1	2	1	1	1	2	2	2	1	2	2	2	1	1	2	2	1	1	1	2	1	2	1
ES-P28G3C1M	1	2	1	1	1	2	1	2	2	2	1	2	1	2	2	2	1	2	1	1	1	1	2	2	1	1	2	2	1	2	1	2	2	2	1	1	1	2	1	1	2	2	1	1	1	2	1	2	1
ES-P37G1C1F	1	1	2	2	1	2	1	1	1	1	1	2	1	1	1	1	1	1	1	2	1	2	1	2	1	2	1	2	2	2	1	1	1	2	2	2	2	2	1	2	1	2	1	2	2	2	1	1	1
ES-P37G1C1L1	1	1	1	2	1	1	1	1	1	1	1	2	1	1	1	2	1	2	1	2	2	2	1	2	1	2	1	1	1	2	1	1	1	2	2	2	2	2	1	2	1	1	1	1	2	2	1	1	1
ES-P37G1C1L2	1	2	2	2	1	2	1	1	1	1	1	1	1	2	1	2	1	2	1	1	1	2	1	2	1	2	2	2	1	2	1	2	1	2	2	2	0	0	1	2	1	2	1	1	1	2	1	1	1
ES-P37G1C1M	1	2	1	2	1	1	1	1	1	1	1	1	1	2	2	2	2	2	1	2	2	2	1	2	1	2	1	2	1	1	1	2	1	2	2	2	1	2	2	2	1	2	1	1	1	2	1	1	1
ES-P37G2C4F	1	2	2	2	1	2	1	1	1	1	1	1	1	2	1	2	1	2	0	0	1	2	1	2	1	2	2	2	1	2	1	2	1	2	2	2	1	2	1	2	1	2	1	1	1	2	1	1	1
ES-P37G2C4L1	1	2	0	0	1	2	1	1	1	1	1	1	1	2	1	2	1	2	1	2	1	2	1	2	1	2	2	2	1	2	1	2	1	2	2	2	1	2	2	2	1	2	1	1	1	2	1	1	1
ES-P37G2C4L2	1	1	2	2	1	2	1	1	1	1	1	1	1	1	1	1	1	1	1	2	1	2	1	2	1	2	1	1	2	2	1	1	1	2	2	2	2	2	1	1	1	2	1	2	2	2	1	1	1
ES-P37G2C4M	1	2	2	2	1	1	1	1	1	1	1	2	1	2	1	2	1	2	1	1	2	2	2	2	1	1	1	2	1	2	1	2	1	1	2	2	1	2	1	2	1	2	1	2	2	2	1	1	1
ES-P37G3C3F	1	2	2	2	1	2	1	1	1	1	1	1	1	2	1	2	1	2	1	2	1	2	1	2	1	2	2	2	1	2	1	2	1	2	2	2	1	2	1	2	1	1	1	1	2	2	1	1	1
ES-P37G3C3L3	1	2	2	2	1	1	1	1	1	1	1	2	1	2	1	2	1	2	1	1	2	2	2	2	1	1	1	1	1	2	1	2	1	1	2	2	1	2	1	2	1	2	1	1	1	2	1	1	0
ES-P37G3C3L4	1	2	2	2	1	1	1	1	1	1	1	2	1	2	1	2	1	2	1	1	2	2	2	2	1	1	1	2	1	2	1	2	1	1	2	2	1	2	1	1	1	2	1	2	2	2	1	1	1
ES-P37G3C3M	1	1	2	2	1	2	1	1	0	0	1	2	1	1	1	1	1	1	1	2	1	2	1	2	1	2	1	2	2	2	1	1	1	2	2	2	1	2	1	1	2	2	1	2	1	2	1	1	2
ES-P38G1C1F	1	1	1	1	1	1	1	2	1	2	2	2	1	2	1	2	1	2	1	2	1	2	1	1	1	2	1	2	1	2	2	2	2	2	1	2	1	2	1	2	1	1	1	2	1	2	1	2	1
ES-P38G1C1L3	1	2	1	1	1	1	1	1	1	1	1	2	1	1	1	1	1	1	1	2	1	2	1	2	1	1	1	2	1	2	1	2	2	2	0	0	1	1	2	2	1	2	2	2	1	2	1	2	1
ES-P38G1C1L4	1	2	1	1	1	1	1	2	1	2	1	2	1	2	1	2	1	2	2	2	2	2	1	2	1	2	1	1	2	2	1	2	2	2	1	2	1	1	1	2	1	2	2	2	1	2	1	2	1
ES-P38G1C1M	2	2	1	2	1	2	1	2	1	2	1	2	1	1	1	2	1	2	2	2	2	2	1	2	1	1	1	2	2	2	0	0	1	2	2	2	1	1	1	2	2	2	1	2	1	2	1	2	1
ES-P38G2C4F	1	2	1	2	1	2	2	2	2	2	2	2	1	2	2	2	2	2	2	2	2	2	1	1	1	2	1	2	2	2	1	2	1	2	1	2	1	1	1	2	1	2	1	1	1	2	1	2	1
ES-P38G2C4L1	2	2	1	2	1	2	1	2	1	2	1	2	1	1	1	2	1	2	2	2	0	0	1	2	1	1	1	2	2	2	1	1	1	2	2	2	1	1	1	2	1	2	1	1	1	2	1	2	1
ES-P38G2C4L2	1	1	1	1	1	1	2	2	2	2	2	2	2	2	1	2	2	2	2	2	2	2	1	1	2	2	1	1	2	2	2	2	0	0	1	2	1	1	2	2	1	1	1	1	1	1	2	2	2
ES-P39G1C4M	1	2	1	2	1	1	1	2	2	2	2	2	2	2	2	2	1	2	2	2	0	0	2	2	1	2	1	2	1	2	1	2	2	2	1	2	1	2	2	2	2	2	1	2	1	2	1	2	2
ES-P38G3C3F	1	2	1	1	1	1	1	2	1	2	1	2	1	2	1	2	1	2	2	2	2	2	1	2	1	2	1	1	2	2	1	2	2	2	1	2	1	1	1	2	1	2	1	1	1	2	1	2	1
ES-P38G3C3L1	2	2	1	1	1	1	1	1	1	1	1	1	1	1	1	1	1	1	2	2	2	2	2	2	1	1	1	1	2	2	1	2	2	2	2	2	1	1	1	2	1	2	1	1	1	2	1	2	1
ES-P38G3C3L2	1	2	1	1	0	0	2	2	2	2	2	2	2	2	2	2	2	2	2	2	2	2	1	1	2	2	1	1	2	2	2	2	2	2	1	1	1	1	1	2	1	2	1	1	1	2	1	2	1
ES-P38G3C3M	1	2	1	1	1	1	1	2	1	2	1	2	1	2	1	2	1	2	2	2	2	2	1	2	1	2	1	1	2	2	1	2	2	2	1	1	1	1	1	2	1	2	1	1	1	2	1	2	1
ES-P39G1C4F	1	2	1	2	1	2	1	2	1	1	1	1	1	1	1	1	1	2	1	2	1	2	2	2	1	1	1	2	2	2	1	2	1	2	1	2	2	2	1	2	2	2	1	2	1	1	1	2	2
ES-P39G1C4L3	1	2	1	1	1	1	1	2	1	2	0	0	1	2	1	2	2	2	1	2	1	1	2	2	1	2	1	2	0	0	0	0	1	2	2	2	0	0	1	2	2	2	1	2	0	0	0	0	0
ES-P39G1C4L4	2	2	2	2	1	2	1	2	1	2	2	2	1	2	1	2	1	2	2	2	1	2	2	2	1	1	1	2	0	0	0	0	1	2	1	2	1	1	2	2	2	2	1	2	0	0	0	0	0
ES-P38G2C4M	1	2	1	1	1	1	1	2	1	2	1	2	1	2	1	2	1	2	2	2	2	2	1	2	1	2	1	1	2	2	1	2	2	2	1	2	1	1	1	2	1	2	1	1	1	2	1	2	1
ES-P39G2C4F	2	2	1	2	1	1	2	2	1	2	1	2	1	2	1	2	2	2	1	2	1	1	2	2	1	1	2	2	2	2	1	2	1	2	1	1	1	2	1	2	2	2	2	2	1	1	1	2	2
ES-P39G2C4L1	1	2	2	2	1	2	1	2	1	2	1	2	1	2	1	2	1	2	2	2	1	2	2	2	1	1	1	2	2	2	1	2	2	2	1	1	2	2	1	2	2	2	2	2	1	1	2	2	2
ES-P39G2C4L2	1	2	2	2	1	2	1	2	1	2	1	2	1	2	1	2	1	2	2	2	1	2	2	2	1	1	1	2	2	2	1	2	2	2	1	1	1	2	1	1	2	2	2	2	1	1	2	2	2
ES-P39G2C4M	1	1	0	0	1	2	1	1	1	2	1	2	1	2	1	2	1	1	2	2	1	2	2	2	1	2	1	1	2	2	1	1	2	2	1	2	2	2	1	2	2	2	2	2	1	1	1	2	2
ES-P39G3C1F	1	2	1	1	1	1	1	2	1	2	1	2	1	2	1	2	1	2	1	2	1	1	2	2	1	2	1	2	2	2	1	1	1	2	1	2	2	2	1	2	2	2	2	2	1	1	2	2	2
ES-P39G3C1L1	1	1	1	2	1	2	1	1	1	2	1	2	1	2	1	2	1	1	2	2	1	2	2	2	1	2	1	1	1	2	1	1	2	2	1	2	0	0	1	1	2	2	2	2	1	1	2	2	2
ES-P39G3C1L2	0	0	1	2	1	1	2	2	1	2	1	2	1	2	1	2	2	2	1	2	1	1	2	2	1	1	2	2	2	2	1	2	1	2	1	1	1	2	1	2	2	2	2	2	1	1	2	2	2
ES-P39G3C1M	1	2	2	2	0	0	1	2	1	2	1	2	1	2	1	2	1	2	2	2	1	2	2	2	1	1	1	2	0	0	1	2	2	2	1	1	1	2	1	1	2	2	2	2	1	1	0	0	2
ES-P40G1C3F	1	2	1	2	1	1	1	2	1	2	2	2	1	1	1	1	1	1	1	1	1	1	1	1	1	2	2	2	1	2	1	1	1	2	2	2	2	2	2	2	2	2	2	2	1	1	2	2	1
ES-P40G1C3L1	2	2	1	2	1	1	1	2	2	2	2	2	1	1	1	1	1	2	1	2	1	2	1	2	1	2	2	2	1	2	1	1	2	2	2	2	2	2	1	2	2	2	2	2	1	1	2	2	1
ES-P40G1C3L2	2	2	1	2	1	1	1	1	1	2	1	2	1	1	1	1	1	1	1	1	1	2	1	1	1	2	2	2	1	2	1	2	1	2	1	2	1	2	1	2	2	2	2	2	1	1	2	2	1
ES-P40G1C3M	2	2	2	2	1	1	1	1	2	2	1	2	1	1	1	1	1	2	1	2	2	2	1	2	2	2	2	2	1	1	1	2	2	2	1	2	1	2	1	1	1	2	1	2	1	1	1	2	1
ES-P40G2C2F	1	2	2	2	1	1	1	1	1	2	1	2	1	1	1	1	1	1	1	1	1	2	1	1	1	2	2	2	1	2	1	2	1	2	1	2	1	2	1	2	1	2	1	2	1	1	1	2	1
ES-P40G2C2L3	1	2	1	2	1	1	1	2	1	2	2	2	1	1	1	1	1	1	1	1	1	1	1	1	2	2	2	2	1	1	1	2	1	2	1	2	1	2	1	1	1	1	1	1	1	1	1	1	1
ES-P40G2C2L4	1	2	2	2	1	1	1	1	1	2	1	2	1	1	1	1	1	1	1	1	1	2	1	1	1	2	2	2	1	2	1	2	1	2	1	2	1	2	1	1	1	1	1	1	1	1	1	1	1
ES-P40G2C2M	2	2	1	2	1	1	1	2	2	2	1	2	1	1	1	1	1	1	1	1	0	0	1	1	2	2	2	2	1	1	1	2	1	2	1	2	1	2	1	2	1	2	1	2	1	1	1	2	1
ES-P40G3C3L3	2	2	1	2	1	1	1	2	1	2	2	2	1	1	1	1	1	1	1	1	1	1	1	1	1	2	1	2	1	2	1	1	1	1	2	2	2	2	1	2	1	2	1	1	1	1	1	1	1
ES-P40G3C3L4	2	2	1	2	1	1	1	2	1	2	2	2	1	1	1	1	1	1	1	1	1	1	1	1	1	2	2	2	1	2	1	2	1	1	2	2	2	2	1	1	1	1	1	1	1	1	1	1	1
ES-P43G1C2F	1	1	1	2	2	2	2	2	2	2	1	2	2	2	1	2	1	2	2	2	1	1	2	2	2	2	1	1	0	0	1	2	1	1	1	1	2	2	2	2	1	2	1	1	1	2	1	2	1
ES-P43G1C2L3	1	2	1	2	1	2	1	2	1	2	1	2	1	2	1	2	1	2	1	2	1	2	2	2	1	2	1	2	1	1	1	1	1	2	1	2	0	0	2	2	1	2	1	2	1	2	2	2	1
ES-P43G1C2L4	1	1	1	2	1	2	2	2	2	2	1	2	2	2	1	1	2	2	2	2	0	0	1	2	2	2	1	2	1	2	1	2	1	2	1	2	2	2	2	2	1	1	1	2	2	2	1	2	1
ES-P43G1C2M	1	2	1	2	0	0	1	2	1	2	1	2	1	2	1	1	2	2	1	2	1	2	1	2	1	2	2	2	1	2	1	1	2	2	2	2	2	2	2	2	1	2	1	2	2	2	2	2	2
ES-P43G2C4F	1	2	2	2	1	2	1	2	1	2	1	1	1	2	1	1	2	2	1	2	1	2	2	2	1	2	1	2	1	1	2	2	1	1	1	2	2	2	2	2	1	2	1	1	2	2	1	2	1
ES-P43G2C4L3	1	2	1	2	1	1	1	2	1	2	1	2	1	2	1	1	2	2	1	2	1	2	1	2	1	2	2	2	1	2	1	1	2	2	2	2	2	2	2	2	1	2	1	1	1	2	1	2	1
ES-P43G2C4L4	1	2	2	2	1	2	1	2	1	2	1	1	1	2	1	1	2	2	1	2	1	2	2	2	1	2	1	2	1	1	1	2	1	2	1	2	2	2	2	2	1	2	1	2	2	2	2	2	2
ES-P43G2C4M	1	1	1	2	1	2	2	2	2	2	1	2	2	2	1	1	2	2	2	2	1	1	1	2	2	2	1	2	1	2	1	2	1	2	1	2	2	2	2	2	1	2	1	2	1	2	2	2	1
ES-P43G3C3F	1	1	1	2	1	2	2	2	2	2	1	2	2	2	1	1	2	2	2	2	1	1	1	2	2	2	1	2	1	2	1	2	1	2	1	2	2	2	2	2	1	2	1	2	2	2	2	2	2
ES-P43G3C3L1	1	1	1	1	1	1	2	2	2	2	2	2	2	2	1	1	2	2	2	2	1	1	1	1	2	2	2	2	2	2	1	1	2	2	2	2	2	2	2	2	1	1	1	2	2	2	2	2	2
ES-P43G3C3L2	1	1	1	2	1	2	2	2	2	2	1	2	2	2	1	1	2	2	2	2	1	1	1	2	2	2	1	2	1	2	1	2	1	2	1	2	2	2	2	2	1	2	1	2	2	2	2	2	2
ES-P43G3C3M	1	1	1	2	1	2	2	2	2	2	1	2	2	2	1	1	2	2	2	2	1	1	1	2	2	2	1	2	1	2	1	2	1	2	1	2	2	2	0	0	1	2	1	2	0	0	2	2	2
ES-P44G1C2F	1	1	1	2	1	2	1	2	1	2	1	2	1	2	1	2	1	2	1	1	1	1	1	2	1	2	2	2	1	1	1	1	2	2	1	2	1	1	1	2	1	1	1	1	1	2	1	2	1
ES-P44G1C2L3	1	1	1	2	1	2	1	2	1	2	1	2	1	2	1	2	2	2	1	1	1	2	2	2	2	2	2	2	1	1	1	1	2	2	1	2	1	2	2	2	1	2	1	2	1	2	1	2	1
ES-P44G1C2L4	1	1	2	2	2	2	1	1	1	2	1	2	2	2	2	2	1	1	1	1	1	2	2	2	2	2	2	2	1	1	1	2	2	2	1	2	1	2	1	2	1	2	1	2	2	2	1	1	2
ES-P44G1C2M	1	1	2	2	2	2	1	1	1	2	1	2	2	2	2	2	1	2	1	1	2	2	2	2	2	2	2	2	1	1	1	2	2	2	2	2	2	2	1	2	2	2	2	2	1	2	1	2	2
ES-P49G2C2F	1	1	1	2	1	2	1	2	1	1	2	2	1	2	2	2	2	2	2	2	2	2	1	2	1	2	2	2	1	2	1	1	2	2	1	2	2	2	1	2	1	2	2	2	1	1	2	2	1
ES-P49G2C2L3	1	1	1	2	1	2	1	2	1	1	2	2	1	2	2	2	2	2	2	2	2	2	1	2	1	2	2	2	1	2	1	1	2	2	1	2	2	2	1	2	1	2	2	2	1	1	2	2	1
ES-P49G2C2L4	1	1	1	2	2	2	1	2	1	2	2	2	1	2	2	2	2	2	2	2	0	0	1	1	1	2	1	2	1	2	1	1	2	2	2	2	2	2	2	2	1	2	2	2	1	1	2	2	1
ES-P49G2C2M	1	1	2	2	1	1	1	1	1	2	0	0	2	2	2	2	2	2	2	2	2	2	1	2	2	2	1	2	0	0	0	0	2	2	1	2	0	0	1	2	1	2	2	2	0	0	0	0	0
ES-P49G3C4F	1	1	2	2	1	2	1	1	1	2	2	2	2	2	2	2	2	2	2	2	2	2	1	2	2	2	1	2	1	1	1	1	2	2	1	2	2	2	1	2	1	2	2	2	1	1	2	2	1
ES-P49G3C4L3	1	1	2	2	1	2	1	1	1	2	2	2	2	2	2	2	2	2	2	2	2	2	1	2	2	2	1	2	1	1	1	1	2	2	1	2	2	2	1	2	0	0	0	0	1	1	2	2	1
ES-P49G3C4L4	1	1	2	2	1	2	1	1	1	2	2	2	2	2	2	2	2	2	2	2	2	2	1	2	2	2	1	2	1	1	1	1	2	2	1	2	2	2	1	2	1	2	2	2	1	1	2	2	1
ES-P49G3C4M	1	1	2	2	1	1	1	1	1	1	2	2	2	2	2	2	2	2	2	2	2	2	2	2	2	2	2	2	1	1	1	1	2	2	1	1	2	2	1	2	2	2	2	2	1	1	2	2	1
ES-P45G1C3L2	1	1	1	1	1	2	2	2	2	2	1	1	2	2	2	2	1	1	1	1	1	2	2	2	2	2	0	0	1	1	1	2	2	2	2	2	2	2	1	2	1	1	1	1	1	2	2	2	2
ES-P45G1C3L3	1	1	1	2	1	2	1	2	1	2	1	1	1	2	2	2	1	2	1	2	1	2	1	2	2	2	2	2	1	2	1	1	1	2	2	2	1	2	1	2	1	1	1	1	2	2	1	2	1
ES-P45G1C3M	1	2	1	2	0	0	2	2	2	2	1	1	2	2	1	2	1	2	1	1	1	2	1	2	2	2	2	2	1	1	1	1	2	2	2	2	1	2	2	2	1	1	1	1	2	2	1	2	1
ES-P45G2C3F	1	1	1	1	1	2	2	2	2	2	1	1	2	2	2	2	1	1	1	1	2	2	2	2	2	2	1	2	1	1	1	2	1	2	2	2	1	2	1	2	1	1	1	1	2	2	1	2	1
ES-P45G2C3L3	1	2	1	2	1	2	2	2	2	2	1	1	2	2	1	2	1	2	1	1	1	2	1	2	2	2	2	2	1	1	1	1	2	2	2	2	1	2	1	2	1	1	1	1	2	2	1	2	1
ES-P45G2C3L4	1	2	1	2	2	2	2	2	2	2	1	1	2	2	1	2	1	2	1	1	1	2	1	2	2	2	1	2	1	1	1	2	1	2	2	2	2	2	1	2	1	1	1	1	2	2	1	1	1
ES-P45G2C3M	1	2	1	2	2	2	1	2	1	2	1	1	1	2	1	2	2	2	1	2	1	1	1	1	2	2	2	2	1	2	1	2	2	2	2	2	1	2	1	2	1	1	1	1	2	2	1	1	1
ES-P45G3C3F	1	1	1	1	1	2	1	2	1	2	1	1	1	2	2	2	1	2	1	2	1	2	1	2	2	2	2	2	1	2	1	2	2	2	2	2	2	2	1	2	1	1	1	1	2	2	1	2	1
ES-P45G3C3L4	1	1	1	1	1	2	1	2	1	2	1	1	1	2	2	2	1	2	1	2	1	2	1	2	2	2	2	2	1	2	1	2	2	2	2	2	1	2	1	2	1	1	1	1	2	2	1	1	1
ES-P45G3C3M	1	1	1	1	1	2	1	2	1	2	1	1	1	2	2	2	1	2	1	2	1	2	1	2	2	2	2	2	1	2	1	2	2	2	2	2	1	2	1	2	1	1	1	1	2	2	1	2	1
ES-P46G1C3F	1	2	1	2	1	2	1	2	1	2	1	1	1	2	1	2	2	2	1	2	1	2	1	1	1	2	2	2	0	0	1	1	2	2	1	2	2	2	1	2	1	2	0	0	1	2	1	1	1
ES-P46G1C3L1	1	2	1	2	2	2	1	2	1	2	1	1	0	0	1	2	2	2	1	1	1	2	1	2	2	2	1	2	1	2	1	2	1	2	1	2	1	2	1	1	0	0	1	2	1	2	1	2	2
ES-P46G1C3L2	1	2	1	2	2	2	1	2	1	1	1	1	1	2	2	2	2	2	1	2	2	2	1	2	1	2	1	2	2	2	1	2	1	2	1	2	1	2	1	2	1	1	1	2	1	2	1	2	1
ES-P46G1C3M	1	1	1	2	1	2	1	1	1	2	1	1	1	2	1	2	1	2	1	1	1	2	2	2	2	2	1	1	1	2	2	2	1	1	1	2	1	1	1	2	1	2	1	1	1	2	2	2	1
ES-P46G2C1F	1	2	1	2	1	1	1	1	1	2	1	1	1	1	1	2	1	2	1	2	1	2	1	2	1	2	1	2	1	2	2	2	1	2	1	2	1	2	1	2	1	2	1	2	1	2	1	2	2
ES-P46G2C1L2	1	1	1	2	1	2	1	1	1	2	1	1	1	2	1	2	1	2	1	1	1	2	2	2	2	2	1	1	1	2	2	2	1	1	1	2	1	1	1	2	1	2	1	2	1	1	1	2	1
ES-P46G2C1L3	1	1	1	2	1	2	1	1	1	2	1	1	1	2	1	2	1	2	0	0	1	2	2	2	2	2	1	1	1	2	2	2	1	1	1	2	1	1	2	2	1	2	2	2	1	2	1	1	1
ES-P46G2C1M	1	2	1	1	1	2	1	1	1	1	1	1	1	2	2	2	2	2	1	2	2	2	1	2	1	2	1	2	2	2	2	2	1	2	2	2	1	2	2	2	2	2	1	2	1	2	1	2	1
ES-P46G3C3F	1	1	1	2	1	2	1	1	1	2	1	1	1	2	1	2	1	2	1	1	1	2	2	2	2	2	1	1	1	2	2	2	1	1	1	2	1	2	1	2	1	2	1	1	1	2	2	2	1
ES-P46G3C3L1	1	2	1	2	1	1	1	1	1	2	1	1	1	1	1	2	1	2	1	2	2	2	1	2	1	2	1	2	2	2	2	2	1	2	2	2	1	2	1	1	1	2	1	1	1	2	2	2	1
ES-P46G3C3L3	1	1	1	1	2	2	1	1	1	1	1	1	2	2	2	2	2	2	1	1	2	2	2	2	2	2	1	1	1	2	2	2	1	1	1	2	1	2	1	2	1	2	1	1	1	2	2	2	1
ES-P46G3C3M	1	2	1	1	1	2	1	1	1	1	1	1	1	2	2	2	2	2	1	2	2	2	1	2	1	2	1	2	2	2	2	2	1	2	2	2	1	2	1	1	1	2	1	2	1	1	0	0	1
UL-P11G1C4L3	1	2	1	2	0	0	0	0	0	0	1	2	1	1	1	2	1	2	1	2	2	2	1	1	1	1	2	2	1	2	1	1	1	2	1	2	2	2	1	2	1	2	2	2	1	1	2	2	1
UL-P11G1C4L4	1	1	2	2	1	2	1	2	1	1	2	2	1	2	1	1	1	2	1	2	1	1	1	2	1	1	1	2	1	2	1	1	2	2	1	2	1	2	1	2	2	2	1	1	2	2	1	1	1
UL-P11G1C4M	1	2	0	0	1	2	1	2	1	1	1	2	0	0	1	2	2	2	2	2	1	2	1	2	0	0	0	0	2	2	1	1	1	2	2	2	2	2	1	2	1	2	1	2	0	0	1	2	1
UL-P11G2C2F	2	2	1	2	1	2	1	1	1	1	0	0	1	1	1	2	1	2	2	2	2	2	1	2	1	1	1	2	2	2	1	1	1	1	1	2	1	2	1	2	2	2	1	2	1	2	1	2	1
UL-P11G2C2L2	2	2	1	1	1	1	1	1	1	1	1	1	1	1	2	2	2	2	2	2	2	2	1	1	1	1	2	2	2	2	1	1	1	1	2	2	2	2	1	1	2	2	2	2	1	1	2	2	2
UL-P11G2C2L4	2	2	1	1	1	1	0	0	1	1	1	1	1	1	2	2	2	2	2	2	2	2	1	1	1	1	0	0	2	2	1	1	0	0	0	0	1	2	1	2	0	0	1	2	1	2	1	2	1
UL-P11G2C2M	1	2	1	2	1	1	1	1	1	1	1	2	1	1	1	2	1	2	1	2	1	2	1	1	1	1	2	2	1	2	1	1	1	2	1	2	2	2	1	1	1	2	2	2	1	2	2	2	1
UL-P11G3C3F	1	2	2	2	1	2	1	1	1	1	1	2	1	1	1	1	1	1	1	2	1	2	1	2	1	1	1	2	1	2	1	1	2	2	1	1	1	2	1	2	1	2	1	2	1	2	1	2	1
UL-P11G3C3M	1	2	1	2	1	1	1	1	0	0	1	2	1	1	1	2	1	2	1	2	1	2	1	1	1	1	2	2	1	1	1	1	1	2	1	2	2	2	1	1	2	2	2	2	1	1	2	2	2
UL-P13G1C3F	2	2	1	2	2	2	1	2	1	2	2	2	1	2	1	2	1	2	1	2	1	1	1	2	1	2	1	2	1	2	1	2	1	1	1	1	1	2	1	2	1	2	1	2	2	2	1	2	1
UL-P13G1C3L2	0	0	2	2	0	0	1	2	1	2	2	2	2	2	1	2	2	2	2	2	1	1	1	2	1	2	1	1	2	2	0	0	1	1	0	0	1	1	1	2	1	2	1	2	1	2	1	2	0
UL-P13G1C3M	1	2	2	2	1	2	1	2	1	1	2	2	2	2	1	2	2	2	2	2	1	2	1	2	1	2	1	2	2	2	1	1	1	1	1	1	1	1	1	2	0	0	2	2	1	2	2	2	1
UL-P13G2C2L1	0	0	1	1	2	2	2	2	1	1	2	2	1	1	1	1	1	1	1	1	1	1	1	1	1	1	2	2	1	1	2	2	1	1	1	1	1	2	1	2	1	2	1	2	1	2	1	2	2
UL-P13G2C2M	2	2	1	2	2	2	2	2	1	1	2	2	1	2	1	1	1	2	1	2	1	1	1	2	1	1	1	2	1	2	1	2	1	1	1	1	1	2	1	2	1	2	1	2	1	2	1	2	2
UL-P13G3C4F	0	0	1	1	2	2	2	2	1	1	2	2	1	1	1	1	1	1	1	1	0	0	1	1	1	1	2	2	1	1	2	2	1	1	1	1	2	2	1	1	1	1	1	1	2	2	1	1	2
UL-P13G3C4L2	0	0	1	1	2	2	2	2	1	1	2	2	1	1	1	1	1	1	1	1	1	1	1	1	1	1	2	2	1	1	2	2	1	1	1	1	2	2	1	1	0	0	1	1	2	2	1	1	2
UL-P13G3C4L4	0	0	1	1	2	2	2	2	1	1	2	2	1	1	1	1	1	1	1	1	1	1	1	1	1	1	2	2	1	1	2	2	1	1	1	1	2	2	1	1	1	1	1	1	2	2	1	1	2
UL-P13G3C4M	0	0	1	1	2	2	2	2	1	1	2	2	1	1	1	1	1	1	1	1	1	1	1	1	1	1	2	2	1	1	2	2	1	1	1	1	1	2	1	2	1	2	1	2	1	2	1	2	2
UL-P14G1C2L2	1	2	1	2	1	2	0	0	1	2	1	2	1	2	1	2	1	1	1	1	1	2	1	1	1	1	0	0	1	1	2	2	0	0	0	0	0	0	1	1	0	0	1	2	2	2	1	1	1
UL-P14G1C2M	1	2	1	2	1	1	1	2	1	1	2	2	1	1	1	1	1	1	1	1	1	1	1	1	1	1	2	2	1	1	2	2	1	1	1	2	1	1	1	2	2	2	1	2	1	2	1	2	1
UL-P14G2C1F	1	2	1	2	1	2	1	2	1	2	1	2	1	2	1	2	1	1	1	1	1	2	1	1	1	2	1	2	1	1	2	2	1	1	2	2	1	1	1	1	0	0	1	2	2	2	1	2	1
UL-P14G2C1L2	2	2	1	1	1	2	0	0	1	2	1	2	1	2	1	2	0	0	1	1	1	2	1	1	1	2	1	2	1	1	2	2	1	1	1	2	1	1	1	2	1	2	1	2	1	2	1	2	1
UL-P14G2C1M	2	2	1	1	1	2	2	2	1	2	1	2	1	2	1	2	1	1	1	1	1	2	1	1	1	2	1	2	1	1	2	2	1	1	1	2	1	1	2	2	1	2	1	2	1	2	1	2	2
UL-P14G3C2L4	2	2	1	1	1	1	2	2	1	1	2	2	1	1	1	1	1	2	1	1	1	1	0	0	1	2	2	2	1	1	1	2	1	1	1	1	0	0	1	1	0	0	1	2	2	2	0	0	1
UL-P14G3C2M	1	2	1	2	1	1	0	0	1	1	2	2	1	1	1	1	1	1	1	1	1	1	1	1	1	1	2	2	1	1	2	2	1	1	1	2	1	1	1	2	1	1	1	1	2	2	1	1	1
UL-P15G1C2F	0	0	1	1	1	2	2	2	1	2	1	2	2	2	0	0	1	2	1	2	1	2	0	0	1	2	1	1	1	2	1	2	1	2	1	2	1	2	2	2	0	0	2	2	1	1	2	2	1
UL-P15G1C2L4	2	2	1	2	2	2	2	2	1	1	1	2	1	2	1	1	1	2	2	2	1	2	2	2	1	1	1	1	0	0	1	2	2	2	1	2	1	2	1	2	0	0	0	0	1	1	2	2	2
UL-P15G1C2M	2	2	2	2	2	2	1	2	1	2	1	2	1	2	1	2	1	2	2	2	2	2	1	2	1	2	1	2	1	2	1	2	2	2	2	2	1	2	1	1	1	2	2	2	1	1	2	2	2
UL-P15G2C3F	2	2	1	2	2	2	2	2	1	1	1	2	1	2	1	1	1	2	2	2	1	2	2	2	0	0	1	2	2	2	1	2	2	2	1	2	1	2	1	2	2	2	2	2	1	1	2	2	2
UL-P15G2C3M	2	2	1	2	2	2	2	2	1	2	1	1	1	2	1	2	1	1	1	2	2	2	1	2	1	2	1	2	1	2	2	2	1	2	1	2	1	2	1	2	1	2	2	2	1	1	2	2	1
UL-P15G3C2F	2	2	1	2	2	2	2	2	1	2	1	1	1	2	1	2	1	1	1	2	2	2	1	2	1	2	1	2	1	2	2	2	1	2	1	2	1	1	1	2	2	2	2	2	1	1	2	2	2
UL-P15G3C2L1	2	2	1	2	2	2	2	2	1	2	1	1	1	2	1	2	1	1	1	2	2	2	1	2	1	2	1	2	1	2	2	2	1	2	1	2	1	1	1	2	2	2	2	2	1	1	0	0	2
UL-P15G3C2L4	2	2	0	0	2	2	1	2	1	2	1	2	1	2	1	2	1	2	2	2	0	0	0	0	1	2	0	0	1	2	0	0	2	2	1	2	1	2	1	1	1	2	2	2	1	1	2	2	2
UL-P15G3C2M	0	0	1	1	2	2	2	2	1	2	1	2	2	2	1	2	1	2	1	2	1	2	1	2	1	2	1	1	1	2	1	2	1	2	1	2	1	2	1	1	1	2	0	0	1	1	2	2	2
UL-P18G1C1F	1	1	1	1	1	1	1	1	1	1	1	1	1	1	1	2	1	2	2	2	2	2	1	2	1	2	1	1	1	2	1	2	1	2	1	2	1	1	2	2	1	1	2	2	1	1	1	1	2
UL-P18G1C1M	1	2	2	2	2	2	1	2	1	2	2	2	1	2	1	2	1	1	1	2	1	1	1	2	1	2	1	2	1	1	1	1	1	2	2	2	1	2	2	2	1	1	1	2	2	2	1	1	1
UL-P18G2C4F	1	1	1	2	1	2	1	2	1	2	1	2	1	2	1	2	1	1	2	2	1	2	2	2	1	2	1	1	1	2	1	1	1	2	1	2	1	1	2	2	1	1	1	2	1	2	1	1	1
UL-P18G2C4L2	1	1	1	1	1	1	1	1	1	1	1	1	1	1	1	1	1	1	2	2	2	2	2	2	1	1	1	1	2	2	1	1	2	2	1	2	1	1	2	2	1	1	1	2	1	2	1	1	1
UL-P18G2C4M	1	2	1	2	1	2	1	1	1	1	1	2	1	1	1	1	1	1	1	2	1	2	1	2	1	1	1	2	1	2	1	1	2	2	2	2	1	2	2	2	1	1	2	2	1	2	1	1	1
UL-P19G1C1F	1	2	1	2	1	2	1	1	1	2	2	2	1	2	1	1	1	1	1	2	1	1	2	2	1	2	1	2	1	2	1	2	1	2	2	2	1	2	2	2	1	2	1	2	2	2	1	2	1
UL-P19G1C1L2	1	2	1	1	1	2	1	2	2	2	0	0	2	2	1	2	0	0	1	2	1	1	2	2	1	2	1	2	2	2	0	0	1	2	2	2	1	2	2	2	1	1	2	2	1	2	2	2	1
UL-P19G1C1L3	2	2	1	1	2	2	1	2	2	2	1	2	2	2	1	2	1	1	1	2	1	2	1	2	2	2	1	1	1	1	1	2	1	2	1	2	1	2	2	2	1	1	1	2	1	2	1	2	1
UL-P19G1C1M	1	2	1	1	2	2	2	2	2	2	1	1	2	2	2	2	1	1	1	1	1	2	1	2	1	2	1	2	1	2	2	2	1	1	1	2	1	2	1	2	1	1	2	2	1	2	1	2	2
UL-P19G2C3F	1	2	1	2	1	2	1	2	1	2	1	2	1	2	1	2	1	1	1	1	1	2	1	2	1	2	1	2	1	2	2	2	1	1	1	2	1	1	1	2	1	2	2	2	2	2	1	2	1
UL-P19G2C3L1	2	2	1	1	2	2	0	0	2	2	1	1	2	2	2	2	1	1	1	1	2	2	1	1	2	2	1	1	1	1	2	2	1	1	1	1	1	1	1	2	1	2	2	2	2	2	1	2	1
UL-P19G2C3M	1	2	1	2	1	2	1	2	1	2	1	2	1	2	1	2	1	1	1	1	1	2	1	2	1	2	1	2	1	2	2	2	1	1	1	2	1	1	2	2	1	2	2	2	1	2	2	2	1
UL-P19G3C4F	1	1	2	2	1	1	1	1	1	1	2	2	1	1	1	1	1	1	1	1	1	2	2	2	1	1	2	2	2	2	2	2	1	1	2	2	1	1	1	2	1	1	2	2	1	2	1	2	2
UL-P19G3C4M	1	1	2	2	1	1	1	1	1	1	2	2	1	1	1	1	1	1	1	1	1	1	2	2	1	1	2	2	2	2	2	2	1	1	2	2	1	1	2	2	1	2	2	2	2	2	1	2	1
UL-P1G1C3F	1	2	2	2	1	2	1	2	0	0	1	2	1	1	1	1	1	1	1	2	0	0	1	1	0	0	1	2	1	2	1	2	1	2	1	2	1	1	0	0	2	2	1	2	1	2	2	2	1
UL-P1G1C3L3	2	2	2	2	0	0	2	2	1	1	0	0	1	2	1	1	1	2	2	2	1	1	1	2	1	2	1	1	1	2	0	0	1	1	1	2	0	0	1	2	2	2	1	2	1	2	1	2	1
UL-P1G1C3M	2	2	1	2	2	2	2	2	1	1	2	2	2	2	1	1	2	2	2	2	1	1	1	2	1	1	1	2	1	2	1	2	1	1	1	1	1	2	1	2	1	2	1	2	2	2	1	2	1
UL-P1G2C2F	1	2	2	2	1	2	1	2	1	1	2	2	1	2	1	1	1	2	1	2	1	1	1	2	1	2	1	2	2	2	1	2	1	1	1	2	0	0	1	2	1	2	2	2	1	2	2	2	2
UL-P1G2C2L3	1	2	2	2	1	2	1	2	1	1	2	2	1	2	0	0	1	2	1	2	1	1	1	2	1	2	1	2	2	2	1	2	1	1	1	2	1	1	2	2	1	1	1	2	2	2	2	2	1
UL-P1G2C2M	1	2	2	2	1	2	1	2	1	1	2	2	1	2	1	1	1	2	1	2	1	1	1	2	1	2	1	2	2	2	1	2	1	1	1	2	1	1	2	2	1	2	1	2	2	2	2	2	1
UL-P1G3C1F	1	2	2	2	1	2	1	2	1	1	2	2	1	2	1	1	1	2	1	2	1	1	1	2	1	2	1	2	2	2	1	2	1	1	1	2	1	1	1	2	1	2	2	2	1	2	2	2	2
UL-P1G3C1L1	2	2	2	2	0	0	2	2	1	1	2	2	2	2	1	1	2	2	2	2	1	1	2	2	1	1	1	1	2	2	1	1	1	1	1	1	1	1	2	2	1	1	1	2	2	2	2	2	1
UL-P1G3C1M	2	2	2	2	2	2	2	2	0	0	2	2	2	2	1	1	0	0	2	2	1	1	2	2	1	1	0	0	2	2	0	0	1	1	1	1	1	1	2	2	0	0	1	2	1	2	2	2	1
UL-P23G1C2F	1	1	2	2	2	2	2	2	1	2	2	2	2	2	1	2	2	2	2	2	1	2	1	2	1	2	1	1	1	2	2	2	1	1	2	2	1	2	1	2	1	2	1	2	1	2	1	2	1
UL-P23G1C2M	2	2	2	2	2	2	1	2	2	2	2	2	2	2	2	2	2	2	2	2	2	2	1	2	2	2	1	2	1	1	2	2	1	2	1	2	1	2	1	1	1	1	1	2	2	2	1	1	1
UL-P23G2C2F	1	2	2	2	2	2	1	2	2	2	2	2	2	2	2	2	2	2	2	2	2	2	1	1	2	2	1	1	1	1	2	2	1	1	1	2	1	2	1	2	1	2	1	2	1	2	1	2	1
UL-P23G2C2L3	1	1	2	2	2	2	2	2	2	2	2	2	2	2	2	2	2	2	2	2	2	2	1	1	2	2	1	1	0	0	2	2	1	1	2	2	1	1	1	2	1	1	1	1	2	2	1	1	1
UL-P23G2C2M	1	2	2	2	2	2	1	2	2	2	2	2	2	2	2	2	2	2	2	2	2	2	1	1	2	2	1	1	1	1	2	2	1	1	1	2	1	2	1	2	1	1	1	1	2	2	1	1	1
UL-P23G3C3L2	1	2	2	2	2	2	1	2	2	2	2	2	2	2	2	2	2	2	2	2	1	2	1	1	2	2	0	0	1	1	2	2	1	1	1	2	1	2	1	2	1	1	1	1	1	2	1	1	1
UL-P23G3C3M	1	2	2	2	2	2	1	2	2	2	2	2	2	2	2	2	2	2	2	2	2	2	1	1	2	2	1	1	1	1	2	2	1	1	1	2	1	2	1	2	1	1	1	1	2	2	1	1	1
UL-P3G1C4F	2	2	1	2	2	2	2	2	1	2	1	1	1	2	1	2	1	1	1	2	2	2	1	2	1	2	1	1	1	2	1	2	1	2	1	2	1	2	1	2	1	1	2	2	1	2	1	1	1
UL-P3G1C4L2	2	2	1	2	2	2	2	2	1	2	1	1	1	2	1	2	1	1	1	2	2	2	1	2	1	2	1	1	1	2	1	2	1	2	1	1	1	2	1	2	1	1	2	2	1	1	1	2	2
UL-P3G1C4M	2	2	1	1	1	2	2	2	2	2	1	2	2	2	2	2	1	2	1	2	1	2	1	2	1	2	1	2	1	2	1	2	1	1	1	1	1	1	1	1	1	2	2	2	1	1	2	2	2
UL-P3G2C1F	2	2	1	2	1	2	2	2	1	2	1	2	1	2	1	2	1	2	2	2	1	2	2	2	1	1	1	2	2	2	1	1	1	2	1	1	1	2	1	1	1	2	2	2	1	2	1	2	1
UL-P3G2C1L2	2	2	2	2	2	2	2	2	1	1	1	1	1	1	1	1	1	1	2	2	2	2	2	2	1	1	1	1	2	2	1	1	2	2	1	1	1	1	1	1	1	2	2	2	1	2	1	2	1
UL-P3G2C1M	2	2	1	2	2	2	2	2	1	2	1	1	1	2	1	2	1	1	1	2	2	2	1	2	1	2	1	1	1	2	1	2	1	2	1	1	1	1	1	1	1	2	2	2	1	1	1	2	2
UL-P3G3C4L1	2	2	1	2	1	2	2	2	1	2	1	2	1	2	1	2	1	2	2	2	0	0	2	2	1	1	0	0	2	2	1	1	1	2	1	2	1	1	1	1	2	2	2	2	1	1	2	2	1
UL-P3G3C4L3	2	2	1	1	1	2	2	2	2	2	1	2	2	2	2	2	1	2	1	2	1	2	1	2	1	2	1	2	1	2	1	2	1	2	1	1	1	1	1	1	2	2	2	2	1	1	2	2	2
UL-P5G3C2F	1	2	2	2	1	2	1	2	1	2	1	2	1	2	1	2	1	1	1	1	1	2	1	1	1	2	1	1	1	2	1	2	1	2	1	1	2	2	2	2	2	2	1	2	1	2	1	2	1
UL-P5G3C2M	2	2	2	2	2	2	2	2	2	2	1	1	2	2	2	2	1	1	1	1	2	2	1	1	2	2	1	1	1	1	2	2	1	1	1	1	2	2	2	2	2	2	2	2	2	2	1	1	1
UL-P6G1C3F	1	1	1	2	1	2	1	2	1	2	1	2	1	2	1	2	1	1	1	1	1	2	1	1	1	2	1	1	1	2	1	2	1	2	1	2	1	2	2	2	2	2	1	2	1	2	2	2	1
UL-P6G1C3M	1	2	1	2	1	2	1	2	2	2	1	2	2	2	2	2	1	2	1	2	1	2	1	1	1	2	0	0	1	1	2	2	1	1	1	1	1	2	2	2	2	2	2	2	2	2	1	2	1
UL-P6G2C4F	1	1	1	2	1	1	1	1	2	2	2	2	1	2	1	2	1	2	1	2	1	1	1	1	1	1	1	2	1	2	1	2	1	2	1	1	2	2	1	2	2	2	2	2	2	2	1	2	1
UL-P6G2C4L3	1	1	1	2	1	2	1	2	1	2	1	2	1	2	1	2	1	1	1	1	1	2	1	1	1	2	1	1	1	2	1	2	0	0	1	2	1	2	0	0	2	2	2	2	2	2	1	1	1
UL-P6G2C4M	1	1	1	1	1	2	1	2	2	2	1	2	2	2	2	2	1	2	1	2	0	0	1	1	1	2	1	2	1	1	2	2	1	1	1	2	1	1	2	2	2	2	1	2	1	2	1	2	1
UL-P7G1C2L2	1	1	1	1	1	1	1	1	1	2	1	2	1	1	1	1	1	2	1	1	1	1	1	2	1	2	2	2	2	2	1	2	1	1	1	2	1	2	1	2	1	1	0	0	1	2	1	1	1
UL-P7G1C2L4	2	2	1	2	2	2	2	2	2	2	2	2	2	2	2	2	2	2	2	2	1	2	1	1	2	2	1	1	1	1	1	1	2	2	2	2	1	2	1	2	1	1	2	2	1	1	1	1	2
UL-P7G1C2M	1	2	1	2	1	2	1	2	2	2	1	2	1	2	1	2	2	2	1	2	1	2	1	2	1	2	1	2	1	2	1	1	1	2	2	2	1	2	1	2	1	2	1	2	1	2	1	2	1
UL-P7G2C2F	1	2	1	2	0	0	1	2	1	2	2	2	1	2	1	2	1	2	1	2	1	2	1	1	2	2	1	2	1	2	1	2	1	2	1	2	1	2	1	2	1	1	2	2	1	1	1	2	2
UL-P7G2C2L4	1	1	1	1	1	1	1	1	1	1	2	2	1	1	1	1	1	1	1	1	1	1	1	1	2	2	2	2	2	2	2	2	1	1	1	1	1	2	1	2	1	1	2	2	1	1	1	1	2
UL-P7G2C2M	1	1	1	1	1	1	1	1	1	2	1	2	1	1	1	1	1	2	1	1	1	1	1	2	1	2	2	2	2	2	1	2	1	1	1	2	1	2	1	2	1	1	2	2	1	1	1	1	1
UL-P7G3C4F	1	2	1	2	1	2	1	2	1	2	2	2	1	2	1	2	1	2	1	2	1	2	1	1	2	2	1	2	1	2	1	2	1	2	1	2	1	1	1	1	1	1	2	2	1	1	1	1	2
UL-P7G3C4L4	1	2	1	2	0	0	0	0	1	2	1	2	0	0	1	2	0	0	0	0	1	2	1	2	1	2	1	2	1	2	1	2	1	2	2	2	1	2	1	2	1	2	1	2	1	2	1	2	0
UL-P7G3C4M	1	1	0	0	1	1	1	1	1	2	1	2	1	1	1	1	1	2	1	1	1	1	1	2	1	2	2	2	2	2	1	2	1	1	1	2	2	2	1	2	1	1	2	2	1	1	1	1	2
UL-P8G1C3F	1	2	1	1	1	1	1	2	1	2	1	2	1	2	2	2	1	2	2	2	1	2	1	2	2	2	1	1	1	2	1	2	1	1	1	2	1	1	1	2	1	2	1	2	1	2	1	2	1
UL-P8G1C3L1	2	2	1	2	1	2	2	2	1	2	1	2	1	2	1	2	1	1	2	2	1	2	2	2	1	2	1	1	2	2	1	1	1	2	1	1	1	1	2	2	2	2	1	2	1	2	1	2	1
UL-P8G1C3L3	2	2	1	1	1	1	2	2	2	2	1	2	1	2	1	2	1	2	1	2	1	1	2	2	1	2	1	2	2	2	1	2	1	2	1	2	1	1	1	1	1	2	1	2	1	2	1	2	1
UL-P8G1C3M	2	2	1	2	1	2	2	2	1	2	1	1	1	1	1	1	1	2	1	2	1	2	2	2	1	1	1	2	2	2	1	1	2	2	1	2	1	1	1	2	2	2	1	2	1	2	1	2	1
UL-P8G2C3M	2	2	1	2	1	2	2	2	1	2	1	2	1	2	1	2	1	1	2	2	1	2	2	2	1	2	1	1	2	2	1	2	1	2	1	1	1	1	2	2	2	2	1	2	1	2	1	2	1
UL-P8G3C4F	2	2	1	1	1	1	2	2	2	2	2	2	2	2	2	2	1	1	2	2	1	1	2	2	2	2	1	1	2	2	2	2	1	1	1	2	1	1	0	0	1	2	1	1	2	2	1	1	1
UL-P8G3C4M	2	2	1	1	1	1	2	2	2	2	1	2	1	2	1	2	1	2	1	2	1	1	2	2	1	2	1	2	2	2	1	2	1	2	1	2	1	1	1	2	1	2	1	1	2	2	1	1	1
[truncated: 95 more columns]

## Sheet: Table S4 Genotypes_MAF048
ES-P25G1C3F	2	2	1	1	1	1	1	1	1	2	1	2	2	2	1	2	1	2	1	2	1	2	2	2	1	2	1	2	1	1	1	2	1	1	1	1	1	1	1	2	1	2	1	2	1	2	1	2	1
ES-P25G1C3L1	1	2	1	2	1	2	1	2	1	2	1	2	1	2	2	2	1	1	2	2	1	2	1	2	1	1	1	1	1	2	1	1	1	2	1	1	1	1	1	2	1	2	2	2	1	1	1	2	1
ES-P25G1C3L3	1	2	1	2	1	1	1	1	1	2	1	2	2	2	2	2	1	1	2	2	0	0	2	2	1	1	1	2	1	2	1	2	1	2	1	1	1	1	1	2	1	2	2	2	1	1	1	2	1
ES-P25G1C3M	1	1	2	2	1	2	1	2	2	2	2	2	1	2	2	2	1	1	2	2	2	2	1	2	1	1	1	2	2	2	1	1	2	2	1	2	1	2	1	2	1	2	1	2	1	1	1	2	1
ES-P25G2C2L3	1	2	1	2	1	2	1	2	1	2	1	2	1	2	2	2	1	1	2	2	2	2	1	2	1	2	1	2	1	2	1	1	1	2	1	2	1	2	1	2	1	2	1	2	1	2	1	1	1
ES-P25G2C2L4	2	2	1	1	1	1	1	1	1	1	1	1	1	2	1	2	1	1	2	2	1	2	2	2	2	2	1	2	1	1	1	2	1	1	1	1	1	1	1	2	1	2	1	2	1	2	0	0	1
ES-P25G2C2M	1	2	1	2	1	2	1	2	1	2	1	2	1	2	2	2	1	1	2	2	1	2	1	2	1	2	2	2	1	2	1	2	1	2	1	2	1	2	1	2	1	2	2	2	1	1	1	2	1
ES-P25G3C1F	2	2	1	1	1	1	1	1	1	1	1	1	2	2	2	2	1	1	2	2	1	2	2	2	1	2	1	2	1	1	1	2	1	1	1	1	1	1	1	2	1	1	1	2	1	2	1	2	1
ES-P25G3C1L2	2	2	0	0	1	1	1	1	1	1	1	1	2	2	2	2	1	1	0	0	1	2	2	2	1	2	2	2	1	2	1	2	1	2	1	2	1	2	1	1	1	2	1	1	1	2	1	1	1
ES-P25G3C1M	1	2	1	2	1	2	1	2	1	2	1	2	1	2	2	2	1	1	2	2	2	2	1	2	1	2	2	2	2	2	1	1	2	2	2	2	2	2	1	2	2	2	1	2	1	1	1	2	1
ES-P26G1C4L3	1	2	1	2	2	2	1	2	1	2	2	2	1	1	1	1	1	2	1	2	2	2	2	2	1	2	1	2	1	2	1	2	1	2	1	1	1	2	1	2	1	1	1	1	1	1	2	2	1
ES-P26G1C4L4	2	2	1	2	2	2	1	2	2	2	1	2	2	2	1	2	2	2	2	2	1	2	1	2	1	2	1	2	2	2	1	2	1	2	1	1	2	2	1	2	1	1	1	1	1	1	2	2	1
ES-P26G1C4M	2	2	2	2	2	2	1	2	1	2	2	2	1	2	1	1	2	2	1	2	2	2	2	2	1	1	2	2	1	2	1	2	2	2	1	1	1	1	2	2	1	1	1	1	1	1	2	2	1
ES-P26G2C3F	2	2	1	2	2	2	1	2	2	2	1	2	2	2	1	2	2	2	2	2	1	2	1	2	1	2	1	2	2	2	2	2	1	2	1	1	1	2	1	2	1	1	1	1	1	1	2	2	1
ES-P26G2C3L4	0	0	2	2	0	0	0	0	1	2	2	2	1	2	1	1	2	2	1	2	2	2	2	2	2	2	1	1	2	2	2	2	1	1	1	1	2	2	2	2	0	0	1	1	1	1	2	2	1
ES-P26G2C3M	1	2	1	2	2	2	1	2	1	2	2	2	1	1	1	1	1	2	1	2	2	2	2	2	1	2	1	2	1	2	1	2	1	2	1	1	1	2	1	2	1	1	1	1	1	2	1	2	1
ES-P26G3C2F	2	2	2	2	2	2	1	2	1	2	2	2	1	2	1	1	2	2	1	2	2	2	2	2	1	2	2	2	1	2	1	2	2	2	1	1	1	1	1	2	1	1	1	1	1	2	1	2	1
ES-P26G3C2M	1	2	1	2	2	2	2	2	2	2	2	2	1	2	1	1	1	2	2	2	2	2	2	2	1	1	2	2	1	2	1	2	2	2	1	1	1	1	1	1	1	1	1	1	1	2	1	2	1
ES-P27G1C4L3	1	1	1	2	1	2	1	2	2	2	2	2	1	2	1	1	1	2	1	1	2	2	2	2	1	2	2	2	1	2	1	2	2	2	2	2	2	2	1	2	1	1	2	2	1	2	2	2	1
ES-P27G1C4M	1	2	1	2	1	2	1	2	2	2	2	2	1	2	1	1	2	2	1	1	2	2	1	2	2	2	1	2	1	1	1	2	1	2	2	2	2	2	1	1	1	1	1	2	2	2	2	2	1
ES-P27G2C4F	1	2	1	2	1	2	1	2	2	2	2	2	1	2	1	2	1	2	1	1	1	2	2	2	1	2	1	1	1	2	1	1	1	2	2	2	2	2	1	2	1	1	1	2	1	2	2	2	1
ES-P27G2C4L3	1	2	1	2	1	2	1	2	2	2	2	2	1	2	1	2	1	2	1	1	1	2	2	2	1	1	1	1	1	2	1	1	1	2	2	2	2	2	1	2	1	1	1	1	2	2	2	2	1
ES-P27G2C4M	2	2	2	2	2	2	1	1	2	2	2	2	2	2	1	2	1	2	1	1	1	2	1	2	1	2	1	1	1	2	1	1	1	2	2	2	2	2	1	2	1	1	1	1	1	2	1	2	1
ES-P27G3C4L1	2	2	2	2	2	2	1	1	2	2	2	2	2	2	2	2	1	1	1	1	1	1	2	2	2	2	1	1	1	1	1	1	1	1	2	2	2	2	2	2	1	1	1	2	1	1	1	2	1
ES-P27G3C4M	2	2	2	2	2	2	1	1	2	2	2	2	2	2	1	2	1	2	1	1	1	2	1	2	1	2	1	1	1	2	1	1	1	2	2	2	2	2	2	2	1	1	1	1	1	2	1	2	1
ES-P28G1C3F	2	2	2	2	1	2	1	1	2	2	1	2	1	2	2	2	1	1	1	2	1	2	1	1	1	2	1	2	1	2	1	2	1	1	1	2	1	2	2	2	1	1	1	2	1	1	2	2	1
ES-P28G1C3L1	1	2	2	2	1	2	1	1	1	2	2	2	2	2	1	2	1	2	1	1	1	2	1	2	1	2	1	2	1	2	1	2	1	1	2	2	2	2	1	2	1	1	1	2	1	2	1	2	1
ES-P28G1C3L3	1	2	2	2	1	2	1	1	1	2	2	2	2	2	1	2	1	2	1	1	1	2	1	2	1	2	1	1	2	2	1	2	1	1	2	2	2	2	1	2	1	1	1	2	1	2	1	2	1
ES-P28G1C3M	1	1	1	2	2	2	1	2	1	2	2	2	1	2	1	2	1	2	1	1	2	2	2	2	1	2	1	1	2	2	1	2	1	2	2	2	2	2	1	2	1	2	2	2	1	2	1	2	1
ES-P28G2C2F	1	2	1	2	2	2	1	2	2	2	1	2	1	1	2	2	1	1	1	2	2	2	1	2	1	1	1	2	1	2	1	1	1	2	2	2	2	2	2	2	1	2	1	2	1	1	2	2	1
ES-P28G2C2L2	1	2	1	2	2	2	1	2	2	2	1	2	1	1	2	2	1	1	1	2	2	2	1	2	1	1	1	1	1	2	1	2	1	1	1	2	1	2	1	2	1	2	2	2	1	2	1	2	1
ES-P28G2C2L4	1	2	1	2	2	2	1	2	2	2	1	2	1	1	2	2	1	1	1	2	2	2	1	2	1	1	1	1	2	2	1	2	1	2	1	2	1	2	1	2	1	2	2	2	1	2	1	2	1
ES-P28G2C2M	1	2	2	2	2	2	1	1	1	2	1	2	1	2	1	2	1	2	1	2	2	2	1	2	1	1	1	1	2	2	1	2	1	2	1	2	1	2	1	2	1	1	2	2	1	2	1	2	1
ES-P28G3C1F	1	2	2	2	2	2	1	1	1	2	1	2	1	2	1	2	1	2	1	2	2	2	2	2	1	1	1	2	1	2	1	1	1	2	2	2	2	2	1	2	1	1	1	2	1	2	1	2	1
ES-P28G3C1M	1	2	1	2	2	2	1	2	2	2	1	2	1	1	2	2	1	1	1	2	2	2	1	2	1	1	1	2	0	0	1	1	1	2	2	2	2	2	1	2	1	2	2	2	1	2	1	2	1
ES-P37G1C1F	1	1	1	2	1	1	1	2	1	1	1	1	1	2	1	2	1	2	1	1	1	2	2	2	1	2	1	2	1	1	2	2	1	2	2	2	2	2	1	1	1	2	1	1	1	2	1	1	1
ES-P37G1C1L1	1	1	1	1	1	1	1	2	1	2	1	2	2	2	1	2	1	2	1	1	1	2	2	2	1	2	1	1	2	2	2	2	1	2	0	0	1	2	1	2	1	1	1	1	1	2	1	2	1
ES-P37G1C1L2	1	2	1	2	1	1	1	1	1	2	1	2	1	2	1	2	1	2	1	2	1	2	0	0	1	2	1	1	1	2	1	2	1	2	1	2	1	2	1	2	1	1	1	1	1	2	1	2	1
ES-P37G1C1M	1	2	1	1	1	1	1	1	2	2	2	2	2	2	1	2	1	2	1	2	1	2	1	2	2	2	1	1	1	2	1	2	2	2	1	1	1	1	1	2	1	1	1	2	1	2	2	2	1
ES-P37G2C4F	1	2	1	2	1	1	1	1	1	2	1	2	1	2	1	2	1	2	1	2	1	2	1	2	1	2	1	1	1	2	1	2	1	2	1	2	1	2	1	2	1	2	1	1	2	2	1	2	2
ES-P37G2C4L1	1	2	1	2	1	1	1	1	1	2	1	2	1	2	1	2	1	2	1	2	1	2	1	2	2	2	1	1	1	2	1	2	2	2	1	1	1	1	1	2	1	2	1	1	2	2	1	2	2
ES-P37G2C4L2	1	1	1	2	1	1	1	1	1	1	1	1	1	2	1	2	1	2	1	1	1	2	2	2	1	1	1	2	1	2	2	2	1	2	0	0	2	2	1	2	2	2	1	1	2	2	1	1	2
ES-P37G2C4M	1	2	1	1	1	1	1	2	1	2	1	2	2	2	2	2	1	1	1	2	1	1	1	2	1	2	1	2	1	2	2	2	2	2	1	2	1	2	1	1	1	2	1	2	1	2	1	2	1
ES-P37G3C3F	1	2	1	2	1	1	1	1	1	2	1	2	1	2	1	2	1	2	1	2	1	2	1	2	1	2	1	1	2	2	2	2	1	2	1	2	1	2	1	1	1	2	1	2	1	2	1	2	1
ES-P37G3C3L3	1	2	1	1	1	1	1	2	1	2	1	2	2	2	2	2	1	1	1	2	1	1	1	2	1	2	0	0	1	2	1	2	2	2	1	1	1	2	1	1	2	2	1	1	0	0	1	2	2
ES-P37G3C3L4	1	2	1	1	1	1	1	2	1	2	1	2	2	2	2	2	1	1	1	2	1	1	1	2	1	1	1	2	1	2	2	2	1	2	2	2	1	2	1	1	1	1	2	2	1	1	2	2	1
ES-P37G3C3M	1	1	1	2	0	0	1	2	1	1	1	1	1	2	1	2	1	2	1	1	1	2	1	2	1	1	2	2	1	1	1	2	2	2	1	2	1	2	1	1	1	2	1	2	1	2	2	2	1
ES-P38G1C1F	1	1	1	1	1	2	2	2	1	2	1	2	1	2	1	1	1	2	2	2	2	2	1	2	1	2	1	2	1	2	1	2	2	2	2	2	2	2	2	2	1	2	2	2	1	2	2	2	1
ES-P38G1C1L3	1	2	1	1	1	1	1	2	1	1	1	1	1	2	1	2	1	1	1	2	2	2	1	1	2	2	1	2	1	2	1	1	2	2	2	2	2	2	2	2	1	1	1	2	1	2	1	2	1
ES-P38G1C1L4	1	2	1	1	1	2	1	2	1	2	1	2	2	2	1	2	1	2	1	2	2	2	1	1	1	2	1	2	1	2	1	1	2	2	2	2	2	2	2	2	1	1	1	2	1	1	2	2	1
ES-P38G1C1M	2	2	1	2	1	2	1	2	1	2	1	2	2	2	1	2	1	1	0	0	1	2	1	1	1	2	1	2	1	2	1	1	1	2	0	0	1	2	2	2	1	1	1	1	1	2	1	2	1
ES-P38G2C4F	1	2	1	2	2	2	2	2	2	2	2	2	2	2	1	1	1	2	1	2	1	2	1	1	1	2	1	2	1	2	1	2	1	2	1	2	1	2	2	2	1	1	1	2	1	1	2	2	1
ES-P38G2C4L1	2	2	1	2	1	2	1	2	1	2	1	2	0	0	1	2	1	1	1	1	1	2	1	1	1	2	1	2	1	2	1	2	1	2	1	2	1	2	2	2	1	2	2	2	1	2	2	2	1
ES-P38G2C4L2	1	1	1	1	2	2	2	2	1	2	2	2	2	2	1	1	2	2	2	2	0	0	1	1	2	2	2	2	2	2	2	2	2	2	2	2	2	2	2	2	1	2	2	2	1	2	2	2	1
ES-P39G1C4M	1	2	1	1	2	2	2	2	2	2	1	2	0	0	2	2	1	2	1	2	2	2	1	2	2	2	2	2	1	1	0	0	1	2	1	2	2	2	2	2	1	1	0	0	2	2	1	2	1
ES-P38G3C3F	1	2	1	1	1	2	1	2	1	2	1	2	2	2	1	2	1	2	1	2	2	2	1	1	1	2	1	2	1	2	1	2	1	2	1	2	1	2	2	2	1	1	1	1	1	1	2	2	1
ES-P38G3C3L1	2	2	1	1	1	1	1	1	1	1	1	1	2	2	2	2	1	1	1	2	2	2	1	1	1	2	1	2	1	2	1	2	1	2	1	2	1	2	2	2	1	1	1	2	1	1	2	2	1
ES-P38G3C3L2	1	2	0	0	2	2	2	2	2	2	2	2	2	2	1	1	2	2	2	2	2	2	1	1	1	2	1	2	1	2	1	2	1	2	1	2	1	2	2	2	1	1	1	2	1	1	2	2	1
ES-P38G3C3M	1	2	1	1	1	2	1	2	1	2	1	2	2	2	1	2	1	2	1	2	2	2	1	1	1	2	1	2	1	2	1	2	1	2	1	2	1	2	2	2	1	1	1	2	1	1	2	2	1
ES-P39G1C4F	1	2	1	2	1	1	1	1	1	1	1	2	1	2	2	2	1	1	1	2	1	2	2	2	1	2	2	2	1	2	1	2	2	2	2	2	2	2	1	1	1	2	1	2	1	2	1	2	2
ES-P39G1C4L3	1	2	1	1	1	2	0	0	1	2	2	2	1	1	2	2	1	2	0	0	1	2	0	0	1	2	0	0	0	0	1	2	2	2	1	2	2	2	1	2	0	0	1	2	1	2	1	2	0
ES-P39G1C4L4	2	2	1	2	1	2	2	2	1	2	1	2	1	2	2	2	1	1	0	0	1	2	1	1	2	2	0	0	0	0	1	2	2	2	1	2	2	2	1	2	0	0	1	1	2	2	1	1	0
ES-P38G2C4M	1	2	1	1	1	2	1	2	1	2	1	2	2	2	1	2	1	2	1	2	2	2	1	1	1	2	1	2	1	2	1	2	1	2	1	2	1	2	2	2	1	2	1	2	1	2	2	2	1
ES-P39G2C4F	2	2	1	1	1	2	1	2	1	2	2	2	1	1	2	2	1	1	1	2	1	2	1	2	1	2	2	2	1	1	1	2	1	2	2	2	2	2	1	2	1	1	1	1	2	2	1	2	1
ES-P39G2C4L1	1	2	1	2	1	2	1	2	1	2	1	2	1	2	2	2	1	1	1	2	2	2	2	2	1	2	2	2	1	1	2	2	2	2	2	2	2	2	1	2	1	1	1	1	2	2	1	2	1
ES-P39G2C4L2	1	2	1	2	1	2	1	2	1	2	1	2	1	2	2	2	1	1	1	2	2	2	1	2	1	1	2	2	1	1	2	2	2	2	2	2	2	2	1	2	1	1	1	1	2	2	1	1	2
ES-P39G2C4M	1	1	1	2	1	2	1	2	1	2	1	1	1	2	2	2	1	2	1	1	2	2	2	2	1	2	2	2	1	1	1	2	1	2	2	2	2	2	1	2	1	2	1	2	1	2	1	2	2
ES-P39G3C1F	1	2	1	1	1	2	1	2	1	2	1	2	1	1	2	2	1	2	1	1	1	2	2	2	1	2	2	2	1	1	2	2	2	2	2	2	2	2	1	2	1	2	1	2	0	0	2	2	1
ES-P39G3C1L1	1	1	1	2	1	2	1	2	1	2	1	1	1	2	2	2	1	2	1	1	2	2	0	0	1	1	2	2	1	1	2	2	2	2	2	2	2	2	1	2	1	1	1	1	1	2	2	2	1
ES-P39G3C1L2	0	0	1	1	1	2	1	2	1	2	2	2	1	1	2	2	1	1	1	2	1	2	1	2	1	2	2	2	1	1	2	2	2	2	2	2	2	2	2	2	1	1	1	1	2	2	1	2	1
ES-P39G3C1M	1	2	0	0	1	2	1	2	1	2	1	2	1	2	2	2	1	1	1	2	2	2	1	2	1	1	2	2	0	0	2	2	2	2	2	2	2	2	1	2	0	0	1	1	2	2	1	2	0
ES-P40G1C3F	1	2	1	1	1	2	2	2	1	1	1	1	1	1	1	1	1	2	1	1	1	2	2	2	2	2	1	1	0	0	1	2	2	2	1	1	1	2	2	2	1	2	1	1	1	2	1	2	1
ES-P40G1C3L1	2	2	1	1	2	2	2	2	1	1	1	2	1	2	1	2	1	2	1	1	2	2	2	2	1	2	1	2	1	1	0	0	2	2	1	1	1	1	1	2	1	2	1	1	2	2	1	1	1
ES-P40G1C3L2	2	2	1	1	1	2	1	2	1	1	1	1	1	2	1	1	1	2	1	2	1	2	1	2	1	2	1	2	1	2	1	2	2	2	1	1	1	2	1	2	1	2	0	0	2	2	1	1	1
ES-P40G1C3M	2	2	1	1	2	2	1	2	1	1	1	2	2	2	1	2	2	2	1	2	2	2	1	2	1	1	1	2	1	2	1	2	1	2	1	1	1	1	1	1	1	1	1	1	2	2	1	1	1
ES-P40G2C2F	1	2	1	1	1	2	1	2	1	1	1	1	1	2	1	1	1	2	1	2	1	2	1	2	1	2	1	1	2	2	2	2	1	2	1	1	1	2	1	2	1	2	1	1	1	2	1	2	1
ES-P40G2C2L3	1	2	1	1	1	2	2	2	1	1	1	1	1	1	1	1	2	2	1	2	1	2	1	2	1	1	1	1	2	2	2	2	1	1	1	1	1	1	1	1	1	1	1	1	2	2	1	1	2
ES-P40G2C2L4	1	2	1	1	1	2	1	2	1	1	1	1	1	2	1	1	1	2	1	2	1	2	1	2	1	1	1	1	2	2	2	2	1	1	1	1	1	1	1	1	1	1	1	1	1	2	1	2	1
ES-P40G2C2M	2	2	1	1	2	2	1	2	1	1	1	1	0	0	1	1	2	2	1	2	1	2	1	2	1	2	1	1	2	2	1	2	1	2	1	1	1	1	1	2	1	1	1	1	1	2	1	2	1
ES-P40G3C3L3	2	2	1	1	1	2	2	2	1	1	1	1	1	1	1	1	1	2	1	1	1	1	2	2	1	2	1	1	2	2	2	2	1	1	1	1	1	1	2	2	1	2	1	1	1	2	1	2	1
ES-P40G3C3L4	2	2	1	1	1	2	2	2	1	1	1	1	1	1	1	1	1	2	1	2	1	1	2	2	1	1	1	1	2	2	2	2	1	1	1	1	1	1	1	2	1	2	1	1	1	2	1	2	1
ES-P43G1C2F	1	1	2	2	2	2	1	2	1	2	1	2	1	1	2	2	2	2	1	2	1	1	2	2	2	2	1	1	2	2	1	2	1	2	2	2	2	2	1	2	1	2	1	2	1	2	2	2	1
ES-P43G1C2L3	1	2	1	2	1	2	1	2	1	2	1	2	1	2	2	2	1	2	1	1	1	2	0	0	2	2	1	2	1	2	1	2	1	1	1	2	1	2	1	2	1	2	1	2	2	2	1	2	2
ES-P43G1C2L4	1	1	1	2	2	2	1	2	1	1	2	2	0	0	1	2	2	2	1	2	1	2	2	2	2	2	1	2	1	2	2	2	1	2	1	2	1	2	1	2	2	2	2	2	1	2	2	2	1
ES-P43G1C2M	1	2	0	0	1	2	1	2	1	1	2	2	1	2	1	2	1	2	1	1	2	2	2	2	2	2	2	2	1	1	2	2	1	1	1	2	1	2	1	1	1	2	1	2	1	2	1	2	1
ES-P43G2C4F	1	2	1	2	1	2	1	1	1	1	2	2	1	2	2	2	1	2	2	2	1	1	2	2	2	2	1	2	1	2	2	2	1	2	2	2	2	2	1	1	1	2	1	2	1	1	2	2	1
ES-P43G2C4L3	1	2	1	1	1	2	1	2	1	1	2	2	1	2	1	2	1	2	1	1	2	2	2	2	2	2	1	1	2	2	1	2	1	2	2	2	2	2	1	1	1	1	1	1	1	2	1	2	1
ES-P43G2C4L4	1	2	1	2	1	2	1	1	1	1	2	2	1	2	2	2	1	2	1	2	1	2	2	2	2	2	2	2	1	1	2	2	1	1	1	2	1	2	1	2	1	2	1	2	1	2	2	2	1
ES-P43G2C4M	1	1	1	2	2	2	1	2	1	1	2	2	1	1	1	2	2	2	1	2	1	2	2	2	2	2	1	2	1	2	1	2	1	1	1	2	1	2	1	2	0	0	1	2	2	2	1	2	2
ES-P43G3C3F	1	1	1	2	2	2	1	2	1	1	2	2	1	1	1	2	2	2	1	2	1	2	2	2	2	2	2	2	1	1	2	2	1	1	1	2	1	2	1	1	1	2	1	2	1	2	1	2	1
ES-P43G3C3L1	1	1	1	1	2	2	2	2	1	1	2	2	1	1	1	1	2	2	1	1	2	2	2	2	2	2	2	2	1	1	2	2	1	1	1	2	1	2	1	2	2	2	2	2	1	2	2	2	1
ES-P43G3C3L2	1	1	1	2	2	2	1	2	1	1	2	2	1	1	1	2	2	2	1	2	1	2	2	2	2	2	2	2	1	1	2	2	1	1	1	2	1	2	1	2	0	0	1	2	1	2	2	2	1
ES-P43G3C3M	1	1	1	2	2	2	1	2	1	1	2	2	1	1	1	2	2	2	1	2	1	2	2	2	0	0	2	2	0	0	2	2	1	1	1	2	1	2	1	2	0	0	1	2	1	2	2	2	1
ES-P44G1C2F	1	1	1	2	1	2	1	2	1	2	1	2	1	1	1	2	1	2	1	1	2	2	1	1	1	2	1	2	1	2	1	1	2	2	1	2	1	2	1	2	1	1	1	1	1	2	2	2	1
ES-P44G1C2L3	1	1	1	2	1	2	1	2	1	2	2	2	1	2	2	2	2	2	1	1	2	2	1	2	2	2	1	2	1	2	1	2	2	2	2	2	2	2	1	1	1	2	1	1	2	2	1	2	1
ES-P44G1C2L4	1	1	2	2	1	2	1	2	2	2	1	1	1	2	2	2	2	2	1	2	2	2	1	2	1	2	2	2	1	1	1	1	1	2	1	2	1	1	1	1	1	2	1	1	1	2	1	2	1
ES-P44G1C2M	1	1	2	2	1	2	1	2	2	2	1	2	2	2	2	2	2	2	1	2	2	2	2	2	1	2	2	2	1	1	1	2	1	2	2	2	1	2	1	1	2	2	1	2	2	2	1	1	1
ES-P49G2C2F	1	1	1	2	1	1	2	2	2	2	2	2	2	2	1	2	1	2	1	1	2	2	2	2	1	2	1	1	1	2	1	2	1	1	1	2	1	2	1	2	1	1	1	2	2	2	1	1	1
ES-P49G2C2L3	1	1	1	2	1	1	2	2	2	2	2	2	2	2	1	2	1	2	1	1	2	2	2	2	1	2	1	1	1	2	1	2	1	1	1	2	1	2	1	2	1	1	1	2	2	2	1	1	1
ES-P49G2C2L4	1	1	2	2	1	2	2	2	2	2	2	2	0	0	1	1	1	2	1	1	2	2	2	2	2	2	1	1	1	2	1	2	1	1	1	2	1	2	1	1	1	1	1	2	2	2	1	1	1
ES-P49G2C2M	1	1	1	1	1	2	0	0	2	2	2	2	2	2	1	2	2	2	0	0	2	2	0	0	1	2	0	0	0	0	1	2	1	1	1	2	1	2	1	2	0	0	1	2	2	2	1	1	0
ES-P49G3C4F	1	1	1	2	1	2	2	2	2	2	2	2	2	2	1	2	2	2	1	1	2	2	2	2	1	2	1	1	1	2	1	2	1	1	1	2	1	2	1	1	1	1	1	1	2	2	1	1	1
ES-P49G3C4L3	1	1	1	2	1	2	2	2	2	2	2	2	2	2	1	2	2	2	1	1	2	2	2	2	1	2	1	1	1	1	1	1	1	1	2	2	1	1	1	2	1	1	1	2	2	2	1	1	1
ES-P49G3C4L4	1	1	1	2	1	2	2	2	2	2	2	2	2	2	1	2	2	2	1	1	2	2	2	2	1	2	1	1	1	2	1	2	1	1	1	2	1	2	1	2	1	1	1	2	2	2	1	1	1
ES-P49G3C4M	1	1	1	1	1	1	2	2	2	2	2	2	2	2	2	2	2	2	1	1	2	2	2	2	1	2	1	1	1	1	1	1	1	1	2	2	1	1	2	2	1	1	1	2	2	2	1	1	1
ES-P45G1C3L2	1	1	1	2	2	2	1	1	2	2	1	1	1	2	2	2	2	2	1	2	2	2	2	2	1	2	2	2	1	2	1	2	2	2	1	2	1	2	1	2	1	2	1	2	1	1	2	2	1
ES-P45G1C3L3	1	1	1	2	1	2	1	1	2	2	1	2	1	2	1	2	2	2	1	1	1	2	1	2	1	2	1	2	2	2	1	2	2	2	1	2	1	2	1	2	1	1	1	1	1	1	2	2	1
ES-P45G1C3M	1	2	0	0	2	2	1	1	1	2	1	2	1	2	1	2	2	2	1	1	2	2	1	2	2	2	1	2	2	2	1	2	2	2	1	2	1	2	2	2	1	2	1	2	1	2	2	2	1
ES-P45G2C3F	1	1	1	2	2	2	1	1	2	2	1	1	2	2	2	2	2	2	1	2	1	2	1	2	1	2	1	2	2	2	1	2	2	2	1	2	1	2	1	2	2	2	1	2	1	2	2	2	1
ES-P45G2C3L3	1	2	1	2	2	2	1	1	1	2	1	2	1	2	1	2	2	2	1	1	2	2	1	2	1	2	1	2	2	2	1	2	2	2	1	2	1	2	1	1	1	2	1	1	1	1	2	2	1
ES-P45G2C3L4	1	2	2	2	2	2	1	1	1	2	1	2	1	2	1	2	2	2	1	2	1	2	2	2	1	2	1	1	2	2	1	1	2	2	1	1	1	1	1	1	1	2	1	1	1	1	2	2	1
ES-P45G2C3M	1	2	2	2	1	2	1	1	1	2	2	2	1	1	1	1	2	2	1	2	2	2	1	2	1	2	1	1	2	2	1	1	2	2	1	1	1	1	1	2	1	2	1	2	1	2	2	2	2
ES-P45G3C3F	1	1	1	2	1	2	1	1	2	2	1	2	1	2	1	2	2	2	1	2	2	2	2	2	1	2	1	2	2	2	1	2	2	2	1	2	1	2	1	1	1	2	1	1	1	1	2	2	1
ES-P45G3C3L4	1	1	1	2	1	2	1	1	2	2	1	2	1	2	1	2	2	2	1	2	2	2	1	2	1	2	1	1	2	2	1	1	2	2	1	1	1	1	1	2	2	2	1	2	1	2	2	2	1
ES-P45G3C3M	1	1	1	2	1	2	1	1	2	2	1	2	1	2	1	2	2	2	1	2	2	2	1	2	1	2	1	2	2	2	1	2	2	2	1	2	1	2	1	2	1	2	1	2	1	2	2	2	2
ES-P46G1C3F	1	2	1	2	1	2	1	1	1	2	2	2	1	2	1	1	1	2	1	1	2	2	2	2	1	2	1	2	1	2	1	1	1	2	1	2	1	2	0	0	2	2	2	2	1	2	1	2	1
ES-P46G1C3L1	1	2	2	2	1	2	1	1	1	2	2	2	1	2	1	2	2	2	1	2	1	2	1	2	1	1	2	2	1	1	1	2	1	2	2	2	1	2	0	0	1	2	1	2	1	1	2	2	0
ES-P46G1C3L2	1	2	2	2	1	1	1	1	2	2	2	2	2	2	1	2	1	2	1	2	1	2	1	2	1	2	1	2	1	2	1	2	1	2	1	2	1	2	1	1	1	2	0	0	1	1	0	0	1
ES-P46G1C3M	1	1	1	2	1	2	1	1	1	2	1	2	1	2	2	2	2	2	2	2	1	1	1	1	1	2	1	2	1	2	1	2	2	2	1	2	1	2	1	1	1	2	0	0	1	2	2	2	1
ES-P46G2C1F	1	2	1	1	1	2	1	1	1	2	1	2	1	2	1	2	1	2	2	2	1	2	1	2	1	2	2	2	1	1	1	2	1	2	1	2	1	2	1	1	2	2	1	2	1	2	2	2	1
ES-P46G2C1L2	1	1	1	2	1	2	1	1	1	2	1	2	1	2	2	2	2	2	2	2	1	1	1	1	1	2	1	2	1	2	1	2	2	2	1	1	1	1	1	1	1	2	1	2	1	1	2	2	1
ES-P46G2C1L3	1	1	1	2	1	2	1	1	1	2	1	2	1	2	2	2	2	2	2	2	1	1	1	1	2	2	1	2	1	2	1	1	1	2	1	2	1	2	1	1	1	2	1	2	1	1	0	0	1
ES-P46G2C1M	1	2	1	2	1	1	1	1	2	2	2	2	2	2	1	2	1	2	2	2	1	2	1	2	2	2	1	1	2	2	1	1	2	2	1	2	1	2	1	1	1	2	1	2	1	1	2	2	1
ES-P46G3C3F	1	1	1	2	1	2	1	1	1	2	1	2	1	2	2	2	2	2	2	2	1	1	1	2	1	2	1	2	1	2	1	2	2	2	1	2	1	2	1	1	2	2	1	2	1	2	2	2	1
ES-P46G3C3L1	1	2	1	1	1	2	1	1	1	2	1	2	2	2	1	2	1	2	2	2	1	2	1	2	1	1	1	2	1	2	1	2	2	2	1	2	1	2	1	1	2	2	1	1	1	2	0	0	1
ES-P46G3C3L3	1	1	2	2	1	1	1	1	2	2	2	2	2	2	2	2	2	2	2	2	1	1	1	2	1	2	1	2	1	2	1	2	2	2	1	2	1	2	1	1	2	2	1	1	1	2	2	2	1
ES-P46G3C3M	1	2	1	2	1	1	1	1	2	2	2	2	2	2	1	2	1	2	2	2	1	2	1	2	1	1	1	2	1	1	0	0	0	0	1	1	1	1	1	1	1	2	1	1	1	1	2	2	1
UL-P11G1C4L3	1	2	0	0	0	0	1	2	1	2	1	2	2	2	1	1	1	1	1	1	1	2	2	2	1	2	1	2	1	2	1	1	1	2	2	2	1	1	1	2	2	2	2	2	1	2	2	2	1
UL-P11G1C4L4	1	1	1	2	1	1	2	2	1	1	1	2	1	1	1	2	1	1	1	1	2	2	1	2	1	2	1	1	1	2	1	2	2	2	1	2	2	2	1	1	0	0	1	2	1	1	2	2	1
UL-P11G1C4M	1	2	1	2	1	1	1	2	1	2	2	2	1	2	1	2	0	0	1	1	1	2	2	2	1	2	1	1	1	2	1	2	2	2	1	2	1	2	1	2	1	2	0	0	1	1	0	0	1
UL-P11G2C2F	2	2	1	2	1	1	0	0	1	2	1	2	2	2	1	2	1	1	1	1	1	1	1	2	1	2	1	2	1	1	1	2	1	2	0	0	1	2	1	2	2	2	1	2	1	1	2	2	1
UL-P11G2C2L2	2	2	1	1	1	1	1	1	2	2	2	2	2	2	1	1	1	1	1	1	1	1	2	2	1	1	2	2	1	1	1	1	1	1	2	2	1	1	1	2	2	2	0	0	1	1	0	0	1
UL-P11G2C2L4	2	2	1	1	1	1	1	1	2	2	2	2	2	2	1	1	1	1	1	1	0	0	1	2	1	2	1	1	0	0	1	2	2	2	0	0	1	2	1	2	2	2	1	2	1	1	0	0	0
UL-P11G2C2M	1	2	1	1	1	1	1	2	1	2	1	2	1	2	1	1	1	1	1	1	1	2	2	2	1	1	1	2	1	2	1	1	1	2	2	2	0	0	1	1	1	2	1	2	1	1	2	2	1
UL-P11G3C3F	1	2	1	2	1	1	1	2	1	1	1	1	1	2	1	2	1	1	1	1	2	2	1	2	1	2	1	1	1	2	1	2	2	2	2	2	1	1	1	2	2	2	1	2	1	1	2	2	1
UL-P11G3C3M	1	2	1	1	0	0	1	2	1	2	1	2	1	2	1	1	1	1	1	1	1	2	2	2	1	1	2	2	1	1	1	1	1	1	2	2	1	1	1	2	2	2	0	0	1	1	0	0	1
UL-P13G1C3F	2	2	2	2	1	2	2	2	1	2	1	2	1	1	1	2	1	2	1	2	1	1	1	2	1	2	1	2	1	2	2	2	1	2	1	1	1	2	1	2	2	2	1	2	1	1	1	2	1
UL-P13G1C3L2	0	0	0	0	1	2	2	2	1	2	2	2	1	1	1	2	1	2	0	0	1	1	1	1	1	2	0	0	1	1	1	2	1	2	0	0	2	2	1	1	1	2	1	2	1	2	1	1	1
UL-P13G1C3M	1	2	1	2	1	1	2	2	1	2	2	2	1	2	1	2	1	2	1	1	1	1	1	1	1	2	1	2	1	2	1	2	1	2	2	2	1	2	1	2	1	2	1	2	2	2	1	2	2
UL-P13G2C2L1	0	0	2	2	1	1	2	2	1	1	1	1	1	1	1	1	1	1	2	2	1	1	1	2	1	2	2	2	1	1	1	2	1	2	1	2	2	2	1	2	2	2	1	2	1	2	2	2	1
UL-P13G2C2M	2	2	2	2	1	1	2	2	1	1	1	2	1	1	1	2	1	1	1	2	1	1	1	2	1	2	2	2	1	1	1	2	1	2	1	2	2	2	2	2	2	2	1	1	1	2	2	2	1
UL-P13G3C4F	0	0	2	2	1	1	2	2	1	1	1	1	0	0	1	1	1	1	2	2	1	1	2	2	1	1	2	2	1	1	2	2	2	2	1	1	2	2	1	2	2	2	1	1	1	2	2	2	1
UL-P13G3C4L2	0	0	2	2	1	1	2	2	1	1	1	1	1	1	1	1	1	1	2	2	1	1	2	2	1	1	2	2	1	1	2	2	2	2	1	1	2	2	1	2	2	2	1	1	2	2	2	2	2
UL-P13G3C4L4	0	0	2	2	1	1	2	2	1	1	1	1	1	1	1	1	1	1	2	2	1	1	2	2	1	1	2	2	1	1	2	2	2	2	1	1	2	2	1	2	1	2	1	2	2	2	1	2	2
UL-P13G3C4M	0	0	2	2	1	1	2	2	1	1	1	1	1	1	1	1	1	1	2	2	1	1	1	2	1	2	2	2	1	1	1	2	1	2	1	2	2	2	1	2	1	2	1	2	2	2	1	2	2
UL-P14G1C2L2	1	2	1	2	1	2	1	2	1	2	1	1	1	2	1	1	1	1	2	2	0	0	0	0	1	1	1	2	1	2	1	1	1	2	1	2	1	2	2	2	2	2	2	2	2	2	0	0	2
UL-P14G1C2M	1	2	1	1	1	1	2	2	1	1	1	1	1	1	1	1	1	1	2	2	1	1	1	1	1	2	1	2	1	2	1	1	1	2	1	2	1	1	2	2	1	2	2	2	2	2	1	1	2
UL-P14G2C1F	1	2	1	2	1	2	1	2	1	2	1	1	1	2	1	1	1	2	2	2	1	1	1	1	1	1	1	1	2	2	1	2	2	2	1	2	1	2	2	2	2	2	2	2	2	2	1	1	2
UL-P14G2C1L2	2	2	1	2	1	2	1	2	1	2	0	0	1	2	1	1	1	2	2	2	1	1	1	1	1	2	1	2	1	2	1	2	0	0	1	2	1	1	2	2	1	2	0	0	2	2	0	0	2
UL-P14G2C1M	2	2	1	2	1	2	1	2	1	2	1	1	1	2	1	1	1	2	2	2	1	1	1	1	2	2	2	2	1	1	1	1	1	1	2	2	1	2	2	2	1	2	2	2	2	2	1	1	2
UL-P14G3C2L4	2	2	1	1	1	1	2	2	1	1	1	2	1	1	0	0	1	2	1	2	1	1	0	0	1	1	1	2	2	2	1	2	0	0	1	2	1	2	2	2	1	2	0	0	0	0	1	1	2
UL-P14G3C2M	1	2	1	1	1	1	2	2	1	1	1	1	1	1	1	1	1	1	2	2	1	1	1	1	1	2	1	2	1	2	1	1	1	2	1	2	1	2	2	2	2	2	2	2	2	2	1	1	2
UL-P15G1C2F	0	0	1	2	1	2	1	2	0	0	1	2	1	2	0	0	1	2	1	2	1	2	1	2	2	2	1	2	1	2	1	1	1	2	1	2	1	1	1	1	2	2	2	2	1	2	1	1	2
UL-P15G1C2L4	2	2	2	2	1	1	1	2	1	1	1	2	1	2	2	2	1	1	1	2	2	2	1	2	1	2	2	2	1	1	1	1	1	1	1	1	1	1	1	1	0	0	1	2	2	2	1	1	2
UL-P15G1C2M	2	2	2	2	1	2	1	2	1	2	1	2	2	2	1	2	1	2	1	2	2	2	1	2	1	1	2	2	1	2	1	1	1	2	1	2	0	0	1	1	2	2	1	1	1	2	1	2	1
UL-P15G2C3F	2	2	2	2	1	1	1	2	1	1	1	2	1	2	2	2	0	0	1	2	2	2	1	2	1	2	2	2	1	1	1	1	1	1	1	1	1	1	1	1	2	2	1	2	1	2	1	2	1
UL-P15G2C3M	2	2	2	2	1	2	1	1	1	2	1	1	2	2	1	2	1	2	2	2	1	2	1	2	1	2	1	2	1	2	1	2	1	2	1	2	1	1	1	1	2	2	1	2	1	2	1	1	2
UL-P15G3C2F	2	2	2	2	1	2	1	1	1	2	1	1	2	2	1	2	1	2	2	2	1	2	1	1	1	2	2	2	1	1	1	1	1	1	1	1	1	1	1	1	2	2	0	0	1	2	1	1	2
UL-P15G3C2L1	2	2	2	2	1	2	1	1	1	2	1	1	2	2	1	2	1	2	2	2	1	2	1	1	1	2	2	2	1	1	1	1	1	1	1	1	1	1	1	1	2	2	1	2	1	2	1	1	0
UL-P15G3C2L4	2	2	2	2	1	2	1	2	1	2	1	2	0	0	0	0	1	2	0	0	2	2	1	2	1	1	2	2	1	2	1	1	1	2	1	2	1	2	1	1	2	2	1	2	1	2	1	2	0
UL-P15G3C2M	0	0	2	2	1	2	1	2	1	2	1	2	1	2	1	2	1	2	1	2	1	2	1	2	1	1	2	2	1	2	1	1	1	1	1	1	1	1	0	0	2	2	1	2	1	2	1	1	2
UL-P18G1C1F	1	1	1	1	1	1	1	1	1	2	1	2	2	2	1	2	1	2	1	2	1	2	1	1	2	2	2	2	2	2	2	2	1	2	1	2	1	2	0	0	1	2	2	2	2	2	1	1	2
UL-P18G1C1M	1	2	2	2	1	2	2	2	1	2	1	1	1	1	1	2	1	2	1	1	1	2	1	2	2	2	1	1	2	2	2	2	1	1	1	2	1	2	2	2	1	1	2	2	1	2	1	2	1
UL-P18G2C4F	1	1	1	2	1	2	1	2	1	2	1	1	1	2	2	2	1	2	1	1	1	2	1	1	2	2	1	1	2	2	2	2	1	1	2	2	2	2	1	2	1	1	2	2	1	2	1	2	1
UL-P18G2C4L2	1	1	1	1	1	1	1	1	1	1	1	1	2	2	2	2	1	1	1	1	2	2	1	1	2	2	1	1	2	2	2	2	1	1	2	2	2	2	1	2	1	2	2	2	1	2	1	2	1
UL-P18G2C4M	1	2	1	2	1	1	1	2	1	1	1	1	1	2	1	2	1	1	1	1	2	2	1	2	2	2	1	1	2	2	2	2	1	1	1	2	1	2	1	2	1	2	2	2	2	2	1	1	2
UL-P19G1C1F	1	2	1	2	1	2	2	2	1	1	1	1	1	1	2	2	1	2	1	2	1	2	1	2	2	2	1	2	2	2	1	2	1	2	1	1	1	2	1	2	2	2	2	2	1	1	1	1	2
UL-P19G1C1L2	1	2	1	2	2	2	0	0	1	2	0	0	1	1	2	2	1	2	0	0	1	2	1	2	2	2	1	2	1	2	1	2	1	1	1	2	1	2	1	2	1	2	0	0	1	2	1	2	1
UL-P19G1C1L3	2	2	2	2	2	2	1	2	1	2	1	1	1	2	1	2	2	2	1	2	1	2	1	2	2	2	1	2	1	2	1	1	1	2	1	2	2	2	1	2	1	2	2	2	1	2	1	2	2
UL-P19G1C1M	1	2	2	2	2	2	1	1	2	2	1	1	1	2	1	2	1	2	2	2	1	1	1	2	1	2	2	2	1	2	1	2	1	2	2	2	2	2	2	2	1	2	2	2	2	2	2	2	2
UL-P19G2C3F	1	2	1	2	1	2	1	2	1	2	1	1	1	2	1	2	1	2	2	2	1	1	1	1	1	2	1	1	2	2	2	2	1	2	1	2	1	2	1	2	1	2	2	2	1	2	1	2	2
UL-P19G2C3L1	2	2	2	2	2	2	1	1	2	2	1	1	2	2	1	1	2	2	2	2	1	1	1	1	1	2	1	1	2	2	2	2	1	2	1	2	1	2	0	0	2	2	2	2	1	1	0	0	0
UL-P19G2C3M	1	2	1	2	1	2	1	2	1	2	1	1	1	2	1	2	1	2	2	2	1	1	1	1	2	2	1	2	1	2	1	2	1	1	1	2	1	2	2	2	2	2	2	2	1	2	1	2	2
UL-P19G3C4F	1	1	1	1	1	1	2	2	1	1	1	1	1	2	2	2	1	1	2	2	1	1	1	1	1	2	2	2	1	2	1	2	1	2	2	2	2	2	1	2	2	2	2	2	1	1	1	1	2
UL-P19G3C4M	1	1	1	1	1	1	2	2	1	1	1	1	1	1	2	2	1	1	2	2	1	1	1	1	2	2	1	1	2	2	2	2	1	2	1	2	1	2	2	2	2	2	2	2	1	2	1	2	2
UL-P1G1C3F	1	2	1	2	0	0	1	2	1	1	1	1	0	0	1	1	0	0	1	2	1	2	1	1	0	0	1	2	1	2	1	1	1	2	1	2	1	1	2	2	1	2	1	2	1	2	1	1	2
UL-P1G1C3L3	2	2	0	0	1	1	0	0	1	1	1	2	1	1	1	2	1	2	0	0	1	1	0	0	1	2	1	2	1	2	1	2	2	2	0	0	1	2	2	2	0	0	1	2	2	2	1	1	2
UL-P1G1C3M	2	2	2	2	1	1	2	2	1	1	2	2	1	1	1	2	1	1	1	2	1	1	1	2	1	2	1	2	2	2	2	2	2	2	1	2	1	2	1	1	1	2	2	2	1	2	1	1	2
UL-P1G2C2F	1	2	1	2	1	1	2	2	1	1	1	2	1	1	1	2	1	2	1	2	1	1	0	0	1	2	2	2	2	2	1	2	1	2	1	1	1	1	1	2	2	2	1	2	1	1	1	1	2
UL-P1G2C2L3	1	2	1	2	1	1	2	2	0	0	1	2	1	1	1	2	1	2	1	2	1	1	1	1	2	2	1	2	2	2	1	2	2	2	1	2	1	1	1	1	1	2	1	2	1	2	1	1	2
UL-P1G2C2M	1	2	1	2	1	1	2	2	1	1	1	2	1	1	1	2	1	2	1	2	1	1	1	1	2	2	1	2	2	2	1	2	2	2	1	2	1	1	1	2	1	2	1	2	1	2	1	1	2
UL-P1G3C1F	1	2	1	2	1	1	2	2	1	1	1	2	1	1	1	2	1	2	1	2	1	1	1	1	1	2	2	2	1	2	1	2	1	2	1	1	1	1	1	2	2	2	2	2	1	1	1	1	2
UL-P1G3C1L1	2	2	0	0	1	1	2	2	1	1	2	2	1	1	2	2	1	1	1	1	1	1	1	1	2	2	1	2	2	2	1	2	2	2	1	2	1	1	1	2	2	2	2	2	0	0	1	1	0
UL-P1G3C1M	2	2	2	2	0	0	2	2	1	1	0	0	1	1	2	2	1	1	0	0	1	1	1	1	2	2	1	2	1	2	1	1	1	2	1	2	1	1	1	1	2	2	2	2	1	1	1	1	2
UL-P23G1C2F	1	1	2	2	1	2	2	2	1	2	2	2	1	2	1	2	1	2	2	2	1	1	1	2	1	2	1	1	2	2	1	2	1	2	1	2	1	2	1	1	2	2	2	2	1	1	1	2	1
UL-P23G1C2M	2	2	2	2	2	2	2	2	2	2	2	2	2	2	1	2	2	2	2	2	1	2	1	2	1	1	1	2	1	2	1	2	1	2	1	1	1	1	2	2	1	2	1	2	2	2	1	1	2
UL-P23G2C2F	1	2	2	2	2	2	2	2	2	2	2	2	2	2	1	1	2	2	2	2	1	1	1	2	1	2	1	1	2	2	1	2	1	2	1	2	1	2	1	2	1	2	1	2	1	2	1	1	2
UL-P23G2C2L3	1	1	2	2	2	2	2	2	2	2	2	2	2	2	1	1	2	2	2	2	1	1	1	1	1	2	1	1	2	2	2	2	1	1	1	1	1	1	1	1	2	2	2	2	1	1	1	2	1
UL-P23G2C2M	1	2	2	2	2	2	2	2	2	2	2	2	2	2	1	1	2	2	2	2	1	1	1	2	1	2	1	1	2	2	2	2	1	1	1	1	1	1	1	2	1	2	1	2	1	2	1	2	1
UL-P23G3C3L2	1	2	2	2	2	2	2	2	2	2	2	2	1	2	1	1	2	2	2	2	1	1	1	2	1	2	1	1	2	2	2	2	1	1	1	1	1	1	2	2	1	1	1	2	1	2	1	1	1
UL-P23G3C3M	1	2	2	2	2	2	2	2	2	2	2	2	2	2	1	1	2	2	2	2	1	1	1	2	1	2	1	1	2	2	2	2	1	1	1	1	1	1	2	2	1	1	1	2	1	2	1	1	2
UL-P3G1C4F	2	2	2	2	1	2	1	1	1	2	1	1	2	2	1	2	1	2	1	2	1	2	1	2	1	2	1	1	2	2	1	2	1	2	1	2	2	2	2	2	2	2	2	2	1	1	1	1	1
UL-P3G1C4L2	2	2	2	2	1	2	1	1	1	2	1	1	2	2	1	2	1	2	1	2	1	2	1	2	1	2	2	2	1	2	2	2	1	1	1	1	1	2	1	2	1	2	1	2	1	2	1	1	2
UL-P3G1C4M	2	2	1	2	2	2	1	2	2	2	1	2	1	2	1	2	1	2	1	2	1	1	1	1	1	1	2	2	1	1	1	2	1	1	1	2	1	1	1	2	1	2	1	2	1	2	1	1	2
UL-P3G2C1F	2	2	1	2	1	2	1	2	1	2	1	2	1	2	2	2	1	1	1	1	1	2	1	2	1	1	1	2	1	2	1	1	1	2	2	2	1	2	1	2	1	2	1	2	1	2	1	1	2
UL-P3G2C1L2	2	2	2	2	1	1	1	1	1	1	1	1	2	2	2	2	1	1	1	1	2	2	1	1	1	1	1	2	1	2	1	1	1	2	2	2	1	2	1	2	1	1	1	1	2	2	1	1	2
UL-P3G2C1M	2	2	2	2	1	2	1	1	1	2	1	1	2	2	1	2	1	2	1	2	1	2	1	1	1	1	2	2	1	2	1	2	1	1	1	2	1	2	1	2	1	2	1	2	0	0	1	1	2
UL-P3G3C4L1	2	2	1	2	1	2	1	2	1	2	1	2	0	0	2	2	1	1	1	1	1	2	1	1	1	1	1	2	1	1	1	1	1	1	0	0	1	1	1	2	1	2	1	2	1	2	1	1	2
UL-P3G3C4L3	2	2	1	2	2	2	1	2	2	2	1	2	1	2	1	2	1	2	1	2	1	2	1	1	1	1	2	2	1	1	1	1	1	1	2	2	1	1	1	2	1	2	1	2	1	2	1	1	2
UL-P5G3C2F	1	2	1	2	1	2	1	2	1	2	1	1	1	2	1	1	1	2	1	2	1	2	2	2	2	2	1	2	1	2	1	2	1	1	1	2	1	2	2	2	2	2	2	2	1	2	1	2	1
UL-P5G3C2M	2	2	2	2	2	2	1	1	2	2	1	1	2	2	1	1	2	2	2	2	1	1	2	2	2	2	1	1	2	2	2	2	1	1	2	2	2	2	2	2	2	2	2	2	2	2	1	2	1
UL-P6G1C3F	1	1	1	2	1	2	1	2	1	2	1	1	1	2	1	1	1	2	1	2	1	2	1	2	2	2	1	2	1	1	1	1	1	2	1	1	1	2	2	2	2	2	2	2	2	2	1	2	1
UL-P6G1C3M	1	2	1	2	2	2	1	2	2	2	1	2	1	2	1	1	1	2	2	2	1	1	1	2	2	2	1	2	2	2	2	2	1	2	1	2	1	2	1	1	1	2	1	2	1	2	1	2	1
UL-P6G2C4F	1	1	1	1	2	2	2	2	1	2	1	2	1	1	1	1	1	1	1	2	1	2	2	2	1	2	1	1	1	2	1	2	1	2	1	2	2	2	1	2	2	2	2	2	1	2	2	2	1
UL-P6G2C4L3	1	1	1	2	1	2	1	2	1	2	1	1	1	2	1	1	1	2	1	2	0	0	1	2	0	0	1	1	2	2	2	2	1	1	2	2	2	2	1	2	2	2	2	2	1	2	2	2	1
UL-P6G2C4M	1	1	1	2	2	2	1	2	2	2	1	2	0	0	1	1	1	2	2	2	1	1	1	1	2	2	1	2	1	2	1	2	1	1	1	2	1	2	1	2	1	2	1	2	2	2	1	2	1
UL-P7G1C2L2	1	1	1	1	1	2	1	2	1	1	1	2	1	1	1	2	1	2	1	2	1	1	1	2	1	2	1	2	1	2	1	2	2	2	1	2	1	2	1	2	1	2	2	2	1	2	1	1	2
UL-P7G1C2L4	2	2	2	2	2	2	2	2	2	2	2	2	1	2	1	1	2	2	1	1	2	2	1	2	1	2	2	2	1	2	2	2	1	2	1	1	1	2	1	2	1	2	2	2	1	2	1	2	2
UL-P7G1C2M	1	2	1	2	2	2	1	2	1	2	2	2	1	2	1	2	1	2	1	1	1	2	1	2	1	2	1	2	1	2	2	2	2	2	1	1	1	1	1	1	1	1	2	2	2	2	1	1	2
UL-P7G2C2F	1	2	0	0	1	2	2	2	1	2	1	2	1	2	1	1	2	2	1	2	1	2	1	2	1	2	2	2	1	2	2	2	1	2	1	1	1	2	1	2	1	2	2	2	1	2	1	1	2
UL-P7G2C2L4	1	1	1	1	1	1	2	2	1	1	1	1	1	1	1	1	2	2	2	2	1	1	1	2	1	2	2	2	1	2	2	2	0	0	1	1	1	2	2	2	1	2	1	2	1	2	1	2	1
UL-P7G2C2M	1	1	1	1	1	2	1	2	1	1	1	2	1	1	1	2	1	2	1	2	1	1	1	2	1	2	1	2	1	2	2	2	1	2	1	1	1	2	1	2	1	2	1	2	1	2	1	2	1
UL-P7G3C4F	1	2	1	2	1	2	2	2	1	2	1	2	1	2	1	1	2	2	1	2	1	2	1	1	1	1	2	2	1	2	2	2	1	2	1	1	1	2	1	2	1	1	2	2	2	2	1	1	2
UL-P7G3C4L4	1	2	0	0	1	2	1	2	1	2	0	0	1	2	1	2	1	2	1	2	1	2	1	2	1	2	0	0	0	0	2	2	2	2	1	1	0	0	0	0	1	2	2	2	2	2	1	1	2
UL-P7G3C4M	1	1	1	1	1	2	1	2	1	1	1	2	1	1	1	2	1	2	1	2	1	1	2	2	1	2	2	2	1	2	2	2	0	0	1	1	1	2	1	2	1	2	1	2	1	2	1	2	1
UL-P8G1C3F	1	2	1	1	1	2	1	2	2	2	1	2	1	2	1	2	2	2	1	2	1	1	1	1	1	2	1	2	1	2	1	1	0	0	1	2	1	2	2	2	2	2	2	2	1	2	1	2	2
UL-P8G1C3L1	2	2	1	2	1	2	1	2	1	2	1	1	1	2	2	2	1	2	1	1	1	2	1	1	2	2	1	2	1	1	1	2	1	2	1	2	1	2	2	2	2	2	1	2	2	2	2	2	1
UL-P8G1C3L3	2	2	1	1	2	2	1	2	1	2	1	2	1	1	2	2	1	2	1	2	1	2	1	1	1	1	1	2	1	2	1	1	1	2	1	2	1	2	2	2	2	2	1	2	1	2	1	2	1
UL-P8G1C3M	2	2	1	2	1	2	1	1	1	1	1	2	1	2	2	2	1	1	1	1	2	2	1	1	1	2	1	2	1	1	1	2	1	2	1	2	1	2	2	2	2	2	1	2	1	2	1	2	1
UL-P8G2C3M	2	2	1	2	1	2	1	2	1	2	1	1	1	2	2	2	1	2	1	2	1	2	1	1	2	2	1	2	1	1	1	2	1	2	1	2	1	2	2	2	2	2	1	2	1	2	1	2	1
UL-P8G3C4F	2	2	1	1	2	2	2	2	2	2	1	1	1	1	2	2	2	2	2	2	1	1	1	1	0	0	1	1	1	2	1	2	2	2	2	2	2	2	2	2	2	2	1	2	1	2	1	2	1
UL-P8G3C4M	2	2	1	1	2	2	1	2	1	2	1	2	1	1	2	2	1	2	1	2	1	2	1	1	1	2	1	1	1	2	1	2	2	2	2	2	2	2	2	2	2	2	1	2	1	2	1	2	1
[truncated: 53 more columns]

## Sheet: Table S5 Offspring
Offspring ID
ES-P25G1C3L1
ES-P25G1C3L3
ES-P28G1C3L1
ES-P28G1C3L3
ES-P37G1C1L1
ES-P37G1C1L2
ES-P38G1C1L3
ES-P38G1C1L4
ES-P39G1C4L3
ES-P39G1C4L4
ES-P40G1C3L1
ES-P40G1C3L2
ES-P43G1C2L3
ES-P43G1C2L4
ES-P44G1C2L3
ES-P44G1C2L4
ES-P46G1C3L1
ES-P46G1C3L2
UL-P13G1C3L2
UL-P15G1C2L4
UL-P19G1C1L2
UL-P19G1C1L3
UL-P1G1C3L3
UL-P3G1C4L2
UL-P8G1C3L1
UL-P8G1C3L3
ES-P26G2C3L4
ES-P27G2C4L3
ES-P28G2C2L2
ES-P28G2C2L4
ES-P37G2C4L1
ES-P37G2C4L2
ES-P38G2C4L1
ES-P38G2C4L2
ES-P39G2C4L1
ES-P39G2C4L2
ES-P40G2C2L3
ES-P40G2C2L4
ES-P43G2C4L3
ES-P43G2C4L4
ES-P49G2C2L3
ES-P49G2C2L4
ES-P45G2C3L3
ES-P45G2C3L4
ES-P46G2C1L2
ES-P46G2C1L3
UL-P11G2C2L2
UL-P11G2C2L4
UL-P14G2C1L2
UL-P18G2C4L2
UL-P19G2C3L1
UL-P1G2C2L3
UL-P23G2C2L3
UL-P3G2C1L2
UL-P6G2C4L3
UL-P7G2C2L4
ES-P25G3C1L2
ES-P37G3C3L3
ES-P37G3C3L4
ES-P38G3C3L1
ES-P38G3C3L2
ES-P39G3C1L1
ES-P39G3C1L2
ES-P43G3C3L1
ES-P43G3C3L2
ES-P49G3C4L3
ES-P49G3C4L4
ES-P45G3C3L4
ES-P46G3C3L1
ES-P46G3C3L3
UL-P13G3C4L2
UL-P13G3C4L4
UL-P15G3C2L1
UL-P15G3C2L4
UL-P1G3C1L1

## Sheet: Table S6 MothersFile
Offspring ID	Year of birth	Known father IDs	Candidate mother ID
ES-P25G1C3L1	1	ES-P25G1C3M	ES-P25G1C3F	ES-P28G1C3F	ES-P37G1C1F	ES-P38G1C1F	ES-P39G1C4F	ES-P40G1C3F	ES-P43G1C2F	ES-P44G1C2F	ES-P46G1C3F
ES-P25G1C3L3	1	ES-P25G1C3M	ES-P25G1C3F	ES-P28G1C3F	ES-P37G1C1F	ES-P38G1C1F	ES-P39G1C4F	ES-P40G1C3F	ES-P43G1C2F	ES-P44G1C2F	ES-P46G1C3F
ES-P28G1C3L1	1	ES-P28G1C3M	ES-P25G1C3F	ES-P28G1C3F	ES-P37G1C1F	ES-P38G1C1F	ES-P39G1C4F	ES-P40G1C3F	ES-P43G1C2F	ES-P44G1C2F	ES-P46G1C3F
ES-P28G1C3L3	1	ES-P28G1C3M	ES-P25G1C3F	ES-P28G1C3F	ES-P37G1C1F	ES-P38G1C1F	ES-P39G1C4F	ES-P40G1C3F	ES-P43G1C2F	ES-P44G1C2F	ES-P46G1C3F
ES-P37G1C1L1	1	ES-P37G1C1M	ES-P25G1C3F	ES-P28G1C3F	ES-P37G1C1F	ES-P38G1C1F	ES-P39G1C4F	ES-P40G1C3F	ES-P43G1C2F	ES-P44G1C2F	ES-P46G1C3F
ES-P37G1C1L2	1	ES-P37G1C1M	ES-P25G1C3F	ES-P28G1C3F	ES-P37G1C1F	ES-P38G1C1F	ES-P39G1C4F	ES-P40G1C3F	ES-P43G1C2F	ES-P44G1C2F	ES-P46G1C3F
ES-P38G1C1L3	1	ES-P38G1C1M	ES-P25G1C3F	ES-P28G1C3F	ES-P37G1C1F	ES-P38G1C1F	ES-P39G1C4F	ES-P40G1C3F	ES-P43G1C2F	ES-P44G1C2F	ES-P46G1C3F
ES-P38G1C1L4	1	ES-P38G1C1M	ES-P25G1C3F	ES-P28G1C3F	ES-P37G1C1F	ES-P38G1C1F	ES-P39G1C4F	ES-P40G1C3F	ES-P43G1C2F	ES-P44G1C2F	ES-P46G1C3F
ES-P39G1C4L3	1	ES-P39G1C4M	ES-P25G1C3F	ES-P28G1C3F	ES-P37G1C1F	ES-P38G1C1F	ES-P39G1C4F	ES-P40G1C3F	ES-P43G1C2F	ES-P44G1C2F	ES-P46G1C3F
ES-P39G1C4L4	1	ES-P39G1C4M	ES-P25G1C3F	ES-P28G1C3F	ES-P37G1C1F	ES-P38G1C1F	ES-P39G1C4F	ES-P40G1C3F	ES-P43G1C2F	ES-P44G1C2F	ES-P46G1C3F
ES-P40G1C3L1	1	ES-P40G1C3M	ES-P25G1C3F	ES-P28G1C3F	ES-P37G1C1F	ES-P38G1C1F	ES-P39G1C4F	ES-P40G1C3F	ES-P43G1C2F	ES-P44G1C2F	ES-P46G1C3F
ES-P40G1C3L2	1	ES-P40G1C3M	ES-P25G1C3F	ES-P28G1C3F	ES-P37G1C1F	ES-P38G1C1F	ES-P39G1C4F	ES-P40G1C3F	ES-P43G1C2F	ES-P44G1C2F	ES-P46G1C3F
ES-P43G1C2L3	1	ES-P43G1C2M	ES-P25G1C3F	ES-P28G1C3F	ES-P37G1C1F	ES-P38G1C1F	ES-P39G1C4F	ES-P40G1C3F	ES-P43G1C2F	ES-P44G1C2F	ES-P46G1C3F
ES-P43G1C2L4	1	ES-P43G1C2M	ES-P25G1C3F	ES-P28G1C3F	ES-P37G1C1F	ES-P38G1C1F	ES-P39G1C4F	ES-P40G1C3F	ES-P43G1C2F	ES-P44G1C2F	ES-P46G1C3F
ES-P44G1C2L3	1	ES-P44G1C2M	ES-P25G1C3F	ES-P28G1C3F	ES-P37G1C1F	ES-P38G1C1F	ES-P39G1C4F	ES-P40G1C3F	ES-P43G1C2F	ES-P44G1C2F	ES-P46G1C3F
ES-P44G1C2L4	1	ES-P44G1C2M	ES-P25G1C3F	ES-P28G1C3F	ES-P37G1C1F	ES-P38G1C1F	ES-P39G1C4F	ES-P40G1C3F	ES-P43G1C2F	ES-P44G1C2F	ES-P46G1C3F
ES-P46G1C3L1	1	ES-P46G1C3M	ES-P25G1C3F	ES-P28G1C3F	ES-P37G1C1F	ES-P38G1C1F	ES-P39G1C4F	ES-P40G1C3F	ES-P43G1C2F	ES-P44G1C2F	ES-P46G1C3F
ES-P46G1C3L2	1	ES-P46G1C3M	ES-P25G1C3F	ES-P28G1C3F	ES-P37G1C1F	ES-P38G1C1F	ES-P39G1C4F	ES-P40G1C3F	ES-P43G1C2F	ES-P44G1C2F	ES-P46G1C3F
UL-P13G1C3L2	1	UL-P13G1C3M	UL-P13G1C3F	UL-P15G1C2F	UL-P19G1C1F	UL-P1G1C3F	UL-P3G1C4F	UL-P8G1C3F
UL-P15G1C2L4	1	UL-P15G1C2M	UL-P13G1C3F	UL-P15G1C2F	UL-P19G1C1F	UL-P1G1C3F	UL-P3G1C4F	UL-P8G1C3F
UL-P19G1C1L2	1	UL-P19G1C1M	UL-P13G1C3F	UL-P15G1C2F	UL-P19G1C1F	UL-P1G1C3F	UL-P3G1C4F	UL-P8G1C3F
UL-P19G1C1L3	1	UL-P19G1C1M	UL-P13G1C3F	UL-P15G1C2F	UL-P19G1C1F	UL-P1G1C3F	UL-P3G1C4F	UL-P8G1C3F
UL-P1G1C3L3	1	UL-P1G1C3M	UL-P13G1C3F	UL-P15G1C2F	UL-P19G1C1F	UL-P1G1C3F	UL-P3G1C4F	UL-P8G1C3F
UL-P3G1C4L2	1	UL-P3G1C4M	UL-P13G1C3F	UL-P15G1C2F	UL-P19G1C1F	UL-P1G1C3F	UL-P3G1C4F	UL-P8G1C3F
UL-P8G1C3L1	1	UL-P8G1C3M	UL-P13G1C3F	UL-P15G1C2F	UL-P19G1C1F	UL-P1G1C3F	UL-P3G1C4F	UL-P8G1C3F
UL-P8G1C3L3	1	UL-P8G1C3M	UL-P13G1C3F	UL-P15G1C2F	UL-P19G1C1F	UL-P1G1C3F	UL-P3G1C4F	UL-P8G1C3F
ES-P26G2C3L4	2	ES-P26G2C3M	ES-P26G2C3F	ES-P27G2C4F	ES-P28G2C2F	ES-P37G2C4F	ES-P38G2C4F	ES-P39G2C4F	ES-P40G2C2F	ES-P43G2C4F	ES-P49G2C2F	ES-P45G2C3F	ES-P46G2C1F
ES-P27G2C4L3	2	ES-P27G2C4M	ES-P26G2C3F	ES-P27G2C4F	ES-P28G2C2F	ES-P37G2C4F	ES-P38G2C4F	ES-P39G2C4F	ES-P40G2C2F	ES-P43G2C4F	ES-P49G2C2F	ES-P45G2C3F	ES-P46G2C1F
ES-P28G2C2L2	2	ES-P28G2C2M	ES-P26G2C3F	ES-P27G2C4F	ES-P28G2C2F	ES-P37G2C4F	ES-P38G2C4F	ES-P39G2C4F	ES-P40G2C2F	ES-P43G2C4F	ES-P49G2C2F	ES-P45G2C3F	ES-P46G2C1F
ES-P28G2C2L4	2	ES-P28G2C2M	ES-P26G2C3F	ES-P27G2C4F	ES-P28G2C2F	ES-P37G2C4F	ES-P38G2C4F	ES-P39G2C4F	ES-P40G2C2F	ES-P43G2C4F	ES-P49G2C2F	ES-P45G2C3F	ES-P46G2C1F
ES-P37G2C4L1	2	ES-P37G2C4M	ES-P26G2C3F	ES-P27G2C4F	ES-P28G2C2F	ES-P37G2C4F	ES-P38G2C4F	ES-P39G2C4F	ES-P40G2C2F	ES-P43G2C4F	ES-P49G2C2F	ES-P45G2C3F	ES-P46G2C1F
ES-P37G2C4L2	2	ES-P37G2C4M	ES-P26G2C3F	ES-P27G2C4F	ES-P28G2C2F	ES-P37G2C4F	ES-P38G2C4F	ES-P39G2C4F	ES-P40G2C2F	ES-P43G2C4F	ES-P49G2C2F	ES-P45G2C3F	ES-P46G2C1F
ES-P38G2C4L1	2	ES-P38G2C4M	ES-P26G2C3F	ES-P27G2C4F	ES-P28G2C2F	ES-P37G2C4F	ES-P38G2C4F	ES-P39G2C4F	ES-P40G2C2F	ES-P43G2C4F	ES-P49G2C2F	ES-P45G2C3F	ES-P46G2C1F
ES-P38G2C4L2	2	ES-P38G2C4M	ES-P26G2C3F	ES-P27G2C4F	ES-P28G2C2F	ES-P37G2C4F	ES-P38G2C4F	ES-P39G2C4F	ES-P40G2C2F	ES-P43G2C4F	ES-P49G2C2F	ES-P45G2C3F	ES-P46G2C1F
ES-P39G2C4L1	2	ES-P39G2C4M	ES-P26G2C3F	ES-P27G2C4F	ES-P28G2C2F	ES-P37G2C4F	ES-P38G2C4F	ES-P39G2C4F	ES-P40G2C2F	ES-P43G2C4F	ES-P49G2C2F	ES-P45G2C3F	ES-P46G2C1F
ES-P39G2C4L2	2	ES-P39G2C4M	ES-P26G2C3F	ES-P27G2C4F	ES-P28G2C2F	ES-P37G2C4F	ES-P38G2C4F	ES-P39G2C4F	ES-P40G2C2F	ES-P43G2C4F	ES-P49G2C2F	ES-P45G2C3F	ES-P46G2C1F
ES-P40G2C2L3	2	ES-P40G2C2M	ES-P26G2C3F	ES-P27G2C4F	ES-P28G2C2F	ES-P37G2C4F	ES-P38G2C4F	ES-P39G2C4F	ES-P40G2C2F	ES-P43G2C4F	ES-P49G2C2F	ES-P45G2C3F	ES-P46G2C1F
ES-P40G2C2L4	2	ES-P40G2C2M	ES-P26G2C3F	ES-P27G2C4F	ES-P28G2C2F	ES-P37G2C4F	ES-P38G2C4F	ES-P39G2C4F	ES-P40G2C2F	ES-P43G2C4F	ES-P49G2C2F	ES-P45G2C3F	ES-P46G2C1F
ES-P43G2C4L3	2	ES-P43G2C4M	ES-P26G2C3F	ES-P27G2C4F	ES-P28G2C2F	ES-P37G2C4F	ES-P38G2C4F	ES-P39G2C4F	ES-P40G2C2F	ES-P43G2C4F	ES-P49G2C2F	ES-P45G2C3F	ES-P46G2C1F
ES-P43G2C4L4	2	ES-P43G2C4M	ES-P26G2C3F	ES-P27G2C4F	ES-P28G2C2F	ES-P37G2C4F	ES-P38G2C4F	ES-P39G2C4F	ES-P40G2C2F	ES-P43G2C4F	ES-P49G2C2F	ES-P45G2C3F	ES-P46G2C1F
ES-P49G2C2L3	2	ES-P49G2C2M	ES-P26G2C3F	ES-P27G2C4F	ES-P28G2C2F	ES-P37G2C4F	ES-P38G2C4F	ES-P39G2C4F	ES-P40G2C2F	ES-P43G2C4F	ES-P49G2C2F	ES-P45G2C3F	ES-P46G2C1F
ES-P49G2C2L4	2	ES-P49G2C2M	ES-P26G2C3F	ES-P27G2C4F	ES-P28G2C2F	ES-P37G2C4F	ES-P38G2C4F	ES-P39G2C4F	ES-P40G2C2F	ES-P43G2C4F	ES-P49G2C2F	ES-P45G2C3F	ES-P46G2C1F
ES-P45G2C3L3	2	ES-P45G2C3M	ES-P26G2C3F	ES-P27G2C4F	ES-P28G2C2F	ES-P37G2C4F	ES-P38G2C4F	ES-P39G2C4F	ES-P40G2C2F	ES-P43G2C4F	ES-P49G2C2F	ES-P45G2C3F	ES-P46G2C1F
ES-P45G2C3L4	2	ES-P45G2C3M	ES-P26G2C3F	ES-P27G2C4F	ES-P28G2C2F	ES-P37G2C4F	ES-P38G2C4F	ES-P39G2C4F	ES-P40G2C2F	ES-P43G2C4F	ES-P49G2C2F	ES-P45G2C3F	ES-P46G2C1F
ES-P46G2C1L2	2	ES-P46G2C1M	ES-P26G2C3F	ES-P27G2C4F	ES-P28G2C2F	ES-P37G2C4F	ES-P38G2C4F	ES-P39G2C4F	ES-P40G2C2F	ES-P43G2C4F	ES-P49G2C2F	ES-P45G2C3F	ES-P46G2C1F
ES-P46G2C1L3	2	ES-P46G2C1M	ES-P26G2C3F	ES-P27G2C4F	ES-P28G2C2F	ES-P37G2C4F	ES-P38G2C4F	ES-P39G2C4F	ES-P40G2C2F	ES-P43G2C4F	ES-P49G2C2F	ES-P45G2C3F	ES-P46G2C1F
UL-P11G2C2L2	2	UL-P11G2C2M	UL-P11G2C2F	UL-P14G2C1F	UL-P18G2C4F	UL-P19G2C3F	UL-P1G2C2F	UL-P23G2C2F	UL-P3G2C1F	UL-P6G2C4F	UL-P7G2C2F
UL-P11G2C2L4	2	UL-P11G2C2M	UL-P11G2C2F	UL-P14G2C1F	UL-P18G2C4F	UL-P19G2C3F	UL-P1G2C2F	UL-P23G2C2F	UL-P3G2C1F	UL-P6G2C4F	UL-P7G2C2F
UL-P14G2C1L2	2	UL-P14G2C1M	UL-P11G2C2F	UL-P14G2C1F	UL-P18G2C4F	UL-P19G2C3F	UL-P1G2C2F	UL-P23G2C2F	UL-P3G2C1F	UL-P6G2C4F	UL-P7G2C2F
UL-P18G2C4L2	2	UL-P18G2C4M	UL-P11G2C2F	UL-P14G2C1F	UL-P18G2C4F	UL-P19G2C3F	UL-P1G2C2F	UL-P23G2C2F	UL-P3G2C1F	UL-P6G2C4F	UL-P7G2C2F
UL-P19G2C3L1	2	UL-P19G2C3M	UL-P11G2C2F	UL-P14G2C1F	UL-P18G2C4F	UL-P19G2C3F	UL-P1G2C2F	UL-P23G2C2F	UL-P3G2C1F	UL-P6G2C4F	UL-P7G2C2F
UL-P1G2C2L3	2	UL-P1G2C2M	UL-P11G2C2F	UL-P14G2C1F	UL-P18G2C4F	UL-P19G2C3F	UL-P1G2C2F	UL-P23G2C2F	UL-P3G2C1F	UL-P6G2C4F	UL-P7G2C2F
UL-P23G2C2L3	2	UL-P23G2C2M	UL-P11G2C2F	UL-P14G2C1F	UL-P18G2C4F	UL-P19G2C3F	UL-P1G2C2F	UL-P23G2C2F	UL-P3G2C1F	UL-P6G2C4F	UL-P7G2C2F
UL-P3G2C1L2	2	UL-P3G2C1M	UL-P11G2C2F	UL-P14G2C1F	UL-P18G2C4F	UL-P19G2C3F	UL-P1G2C2F	UL-P23G2C2F	UL-P3G2C1F	UL-P6G2C4F	UL-P7G2C2F
UL-P6G2C4L3	2	UL-P6G2C4M	UL-P11G2C2F	UL-P14G2C1F	UL-P18G2C4F	UL-P19G2C3F	UL-P1G2C2F	UL-P23G2C2F	UL-P3G2C1F	UL-P6G2C4F	UL-P7G2C2F
UL-P7G2C2L4	2	UL-P7G2C2M	UL-P11G2C2F	UL-P14G2C1F	UL-P18G2C4F	UL-P19G2C3F	UL-P1G2C2F	UL-P23G2C2F	UL-P3G2C1F	UL-P6G2C4F	UL-P7G2C2F
ES-P25G3C1L2	3	ES-P25G3C1M	ES-P25G3C1F	ES-P37G3C3F	ES-P38G3C3F	ES-P39G3C1F	ES-P43G3C3F	ES-P49G3C4F	ES-P45G3C3F	ES-P46G3C3F
ES-P37G3C3L3	3	ES-P37G3C3M	ES-P25G3C1F	ES-P37G3C3F	ES-P38G3C3F	ES-P39G3C1F	ES-P43G3C3F	ES-P49G3C4F	ES-P45G3C3F	ES-P46G3C3F
ES-P37G3C3L4	3	ES-P37G3C3M	ES-P25G3C1F	ES-P37G3C3F	ES-P38G3C3F	ES-P39G3C1F	ES-P43G3C3F	ES-P49G3C4F	ES-P45G3C3F	ES-P46G3C3F
ES-P38G3C3L1	3	ES-P38G3C3M	ES-P25G3C1F	ES-P37G3C3F	ES-P38G3C3F	ES-P39G3C1F	ES-P43G3C3F	ES-P49G3C4F	ES-P45G3C3F	ES-P46G3C3F
ES-P38G3C3L2	3	ES-P38G3C3M	ES-P25G3C1F	ES-P37G3C3F	ES-P38G3C3F	ES-P39G3C1F	ES-P43G3C3F	ES-P49G3C4F	ES-P45G3C3F	ES-P46G3C3F
ES-P39G3C1L1	3	ES-P39G3C1M	ES-P25G3C1F	ES-P37G3C3F	ES-P38G3C3F	ES-P39G3C1F	ES-P43G3C3F	ES-P49G3C4F	ES-P45G3C3F	ES-P46G3C3F
ES-P39G3C1L2	3	ES-P39G3C1M	ES-P25G3C1F	ES-P37G3C3F	ES-P38G3C3F	ES-P39G3C1F	ES-P43G3C3F	ES-P49G3C4F	ES-P45G3C3F	ES-P46G3C3F
ES-P43G3C3L1	3	ES-P43G3C3M	ES-P25G3C1F	ES-P37G3C3F	ES-P38G3C3F	ES-P39G3C1F	ES-P43G3C3F	ES-P49G3C4F	ES-P45G3C3F	ES-P46G3C3F
ES-P43G3C3L2	3	ES-P43G3C3M	ES-P25G3C1F	ES-P37G3C3F	ES-P38G3C3F	ES-P39G3C1F	ES-P43G3C3F	ES-P49G3C4F	ES-P45G3C3F	ES-P46G3C3F
ES-P49G3C4L3	3	ES-P49G3C4M	ES-P25G3C1F	ES-P37G3C3F	ES-P38G3C3F	ES-P39G3C1F	ES-P43G3C3F	ES-P49G3C4F	ES-P45G3C3F	ES-P46G3C3F
ES-P49G3C4L4	3	ES-P49G3C4M	ES-P25G3C1F	ES-P37G3C3F	ES-P38G3C3F	ES-P39G3C1F	ES-P43G3C3F	ES-P49G3C4F	ES-P45G3C3F	ES-P46G3C3F
ES-P45G3C3L4	3	ES-P45G3C3M	ES-P25G3C1F	ES-P37G3C3F	ES-P38G3C3F	ES-P39G3C1F	ES-P43G3C3F	ES-P49G3C4F	ES-P45G3C3F	ES-P46G3C3F
ES-P46G3C3L1	3	ES-P46G3C3M	ES-P25G3C1F	ES-P37G3C3F	ES-P38G3C3F	ES-P39G3C1F	ES-P43G3C3F	ES-P49G3C4F	ES-P45G3C3F	ES-P46G3C3F
ES-P46G3C3L3	3	ES-P46G3C3M	ES-P25G3C1F	ES-P37G3C3F	ES-P38G3C3F	ES-P39G3C1F	ES-P43G3C3F	ES-P49G3C4F	ES-P45G3C3F	ES-P46G3C3F
UL-P13G3C4L2	3	UL-P13G3C4M	UL-P13G3C4F	UL-P15G3C2F	UL-P1G3C1F	UL-P7G3C4F
UL-P13G3C4L4	3	UL-P13G3C4M	UL-P13G3C4F	UL-P15G3C2F	UL-P1G3C1F	UL-P7G3C4F
UL-P15G3C2L1	3	UL-P15G3C2M	UL-P13G3C4F	UL-P15G3C2F	UL-P1G3C1F	UL-P7G3C4F
UL-P15G3C2L4	3	UL-P15G3C2M	UL-P13G3C4F	UL-P15G3C2F	UL-P1G3C1F	UL-P7G3C4F
UL-P1G3C1L1	3	UL-P1G3C1M	UL-P13G3C4F	UL-P15G3C2F	UL-P1G3C1F	UL-P7G3C4F

## Sheet: Table S7 FathersFile
Offspring ID	Year of birth	Known mother ID	Candidate father IDs
ES-P25G1C3L1	1	ES-P25G1C3F	ES-P25G1C3M	ES-P28G1C3M	ES-P37G1C1M	ES-P38G1C1M	ES-P39G1C4M	ES-P40G1C3M	ES-P43G1C2M	ES-P44G1C2M	ES-P46G1C3M
ES-P25G1C3L3	1	ES-P25G1C3F	ES-P25G1C3M	ES-P28G1C3M	ES-P37G1C1M	ES-P38G1C1M	ES-P39G1C4M	ES-P40G1C3M	ES-P43G1C2M	ES-P44G1C2M	ES-P46G1C3M
ES-P28G1C3L1	1	ES-P28G1C3F	ES-P25G1C3M	ES-P28G1C3M	ES-P37G1C1M	ES-P38G1C1M	ES-P39G1C4M	ES-P40G1C3M	ES-P43G1C2M	ES-P44G1C2M	ES-P46G1C3M
ES-P28G1C3L3	1	ES-P28G1C3F	ES-P25G1C3M	ES-P28G1C3M	ES-P37G1C1M	ES-P38G1C1M	ES-P39G1C4M	ES-P40G1C3M	ES-P43G1C2M	ES-P44G1C2M	ES-P46G1C3M
ES-P37G1C1L1	1	ES-P37G1C1F	ES-P25G1C3M	ES-P28G1C3M	ES-P37G1C1M	ES-P38G1C1M	ES-P39G1C4M	ES-P40G1C3M	ES-P43G1C2M	ES-P44G1C2M	ES-P46G1C3M
ES-P37G1C1L2	1	ES-P37G1C1F	ES-P25G1C3M	ES-P28G1C3M	ES-P37G1C1M	ES-P38G1C1M	ES-P39G1C4M	ES-P40G1C3M	ES-P43G1C2M	ES-P44G1C2M	ES-P46G1C3M
ES-P38G1C1L3	1	ES-P38G1C1F	ES-P25G1C3M	ES-P28G1C3M	ES-P37G1C1M	ES-P38G1C1M	ES-P39G1C4M	ES-P40G1C3M	ES-P43G1C2M	ES-P44G1C2M	ES-P46G1C3M
ES-P38G1C1L4	1	ES-P38G1C1F	ES-P25G1C3M	ES-P28G1C3M	ES-P37G1C1M	ES-P38G1C1M	ES-P39G1C4M	ES-P40G1C3M	ES-P43G1C2M	ES-P44G1C2M	ES-P46G1C3M
ES-P39G1C4L3	1	ES-P39G1C4F	ES-P25G1C3M	ES-P28G1C3M	ES-P37G1C1M	ES-P38G1C1M	ES-P39G1C4M	ES-P40G1C3M	ES-P43G1C2M	ES-P44G1C2M	ES-P46G1C3M
ES-P39G1C4L4	1	ES-P39G1C4F	ES-P25G1C3M	ES-P28G1C3M	ES-P37G1C1M	ES-P38G1C1M	ES-P39G1C4M	ES-P40G1C3M	ES-P43G1C2M	ES-P44G1C2M	ES-P46G1C3M
ES-P40G1C3L1	1	ES-P40G1C3F	ES-P25G1C3M	ES-P28G1C3M	ES-P37G1C1M	ES-P38G1C1M	ES-P39G1C4M	ES-P40G1C3M	ES-P43G1C2M	ES-P44G1C2M	ES-P46G1C3M
ES-P40G1C3L2	1	ES-P40G1C3F	ES-P25G1C3M	ES-P28G1C3M	ES-P37G1C1M	ES-P38G1C1M	ES-P39G1C4M	ES-P40G1C3M	ES-P43G1C2M	ES-P44G1C2M	ES-P46G1C3M
ES-P43G1C2L3	1	ES-P43G1C2F	ES-P25G1C3M	ES-P28G1C3M	ES-P37G1C1M	ES-P38G1C1M	ES-P39G1C4M	ES-P40G1C3M	ES-P43G1C2M	ES-P44G1C2M	ES-P46G1C3M
ES-P43G1C2L4	1	ES-P43G1C2F	ES-P25G1C3M	ES-P28G1C3M	ES-P37G1C1M	ES-P38G1C1M	ES-P39G1C4M	ES-P40G1C3M	ES-P43G1C2M	ES-P44G1C2M	ES-P46G1C3M
ES-P44G1C2L3	1	ES-P44G1C2F	ES-P25G1C3M	ES-P28G1C3M	ES-P37G1C1M	ES-P38G1C1M	ES-P39G1C4M	ES-P40G1C3M	ES-P43G1C2M	ES-P44G1C2M	ES-P46G1C3M
ES-P44G1C2L4	1	ES-P44G1C2F	ES-P25G1C3M	ES-P28G1C3M	ES-P37G1C1M	ES-P38G1C1M	ES-P39G1C4M	ES-P40G1C3M	ES-P43G1C2M	ES-P44G1C2M	ES-P46G1C3M
ES-P46G1C3L1	1	ES-P46G1C3F	ES-P25G1C3M	ES-P28G1C3M	ES-P37G1C1M	ES-P38G1C1M	ES-P39G1C4M	ES-P40G1C3M	ES-P43G1C2M	ES-P44G1C2M	ES-P46G1C3M
ES-P46G1C3L2	1	ES-P46G1C3F	ES-P25G1C3M	ES-P28G1C3M	ES-P37G1C1M	ES-P38G1C1M	ES-P39G1C4M	ES-P40G1C3M	ES-P43G1C2M	ES-P44G1C2M	ES-P46G1C3M
UL-P13G1C3L2	1	UL-P13G1C3F	UL-P13G1C3M	UL-P15G1C2M	UL-P19G1C1M	UL-P1G1C3M	UL-P3G1C4M	UL-P8G1C3M
UL-P15G1C2L4	1	UL-P15G1C2F	UL-P13G1C3M	UL-P15G1C2M	UL-P19G1C1M	UL-P1G1C3M	UL-P3G1C4M	UL-P8G1C3M
UL-P19G1C1L2	1	UL-P19G1C1F	UL-P13G1C3M	UL-P15G1C2M	UL-P19G1C1M	UL-P1G1C3M	UL-P3G1C4M	UL-P8G1C3M
UL-P19G1C1L3	1	UL-P19G1C1F	UL-P13G1C3M	UL-P15G1C2M	UL-P19G1C1M	UL-P1G1C3M	UL-P3G1C4M	UL-P8G1C3M
UL-P1G1C3L3	1	UL-P1G1C3F	UL-P13G1C3M	UL-P15G1C2M	UL-P19G1C1M	UL-P1G1C3M	UL-P3G1C4M	UL-P8G1C3M
UL-P3G1C4L2	1	UL-P3G1C4F	UL-P13G1C3M	UL-P15G1C2M	UL-P19G1C1M	UL-P1G1C3M	UL-P3G1C4M	UL-P8G1C3M
UL-P8G1C3L1	1	UL-P8G1C3F	UL-P13G1C3M	UL-P15G1C2M	UL-P19G1C1M	UL-P1G1C3M	UL-P3G1C4M	UL-P8G1C3M
UL-P8G1C3L3	1	UL-P8G1C3F	UL-P13G1C3M	UL-P15G1C2M	UL-P19G1C1M	UL-P1G1C3M	UL-P3G1C4M	UL-P8G1C3M
ES-P26G2C3L4	2	ES-P26G2C3F	ES-P26G2C3M	ES-P27G2C4M	ES-P28G2C2M	ES-P37G2C4M	ES-P38G2C4M	ES-P39G2C4M	ES-P40G2C2M	ES-P43G2C4M	ES-P49G2C2M	ES-P45G2C3M	ES-P46G2C1M
ES-P27G2C4L3	2	ES-P27G2C4F	ES-P26G2C3M	ES-P27G2C4M	ES-P28G2C2M	ES-P37G2C4M	ES-P38G2C4M	ES-P39G2C4M	ES-P40G2C2M	ES-P43G2C4M	ES-P49G2C2M	ES-P45G2C3M	ES-P46G2C1M
ES-P28G2C2L2	2	ES-P28G2C2F	ES-P26G2C3M	ES-P27G2C4M	ES-P28G2C2M	ES-P37G2C4M	ES-P38G2C4M	ES-P39G2C4M	ES-P40G2C2M	ES-P43G2C4M	ES-P49G2C2M	ES-P45G2C3M	ES-P46G2C1M
ES-P28G2C2L4	2	ES-P28G2C2F	ES-P26G2C3M	ES-P27G2C4M	ES-P28G2C2M	ES-P37G2C4M	ES-P38G2C4M	ES-P39G2C4M	ES-P40G2C2M	ES-P43G2C4M	ES-P49G2C2M	ES-P45G2C3M	ES-P46G2C1M
ES-P37G2C4L1	2	ES-P37G2C4F	ES-P26G2C3M	ES-P27G2C4M	ES-P28G2C2M	ES-P37G2C4M	ES-P38G2C4M	ES-P39G2C4M	ES-P40G2C2M	ES-P43G2C4M	ES-P49G2C2M	ES-P45G2C3M	ES-P46G2C1M
ES-P37G2C4L2	2	ES-P37G2C4F	ES-P26G2C3M	ES-P27G2C4M	ES-P28G2C2M	ES-P37G2C4M	ES-P38G2C4M	ES-P39G2C4M	ES-P40G2C2M	ES-P43G2C4M	ES-P49G2C2M	ES-P45G2C3M	ES-P46G2C1M
ES-P38G2C4L1	2	ES-P38G2C4F	ES-P26G2C3M	ES-P27G2C4M	ES-P28G2C2M	ES-P37G2C4M	ES-P38G2C4M	ES-P39G2C4M	ES-P40G2C2M	ES-P43G2C4M	ES-P49G2C2M	ES-P45G2C3M	ES-P46G2C1M
ES-P38G2C4L2	2	ES-P38G2C4F	ES-P26G2C3M	ES-P27G2C4M	ES-P28G2C2M	ES-P37G2C4M	ES-P38G2C4M	ES-P39G2C4M	ES-P40G2C2M	ES-P43G2C4M	ES-P49G2C2M	ES-P45G2C3M	ES-P46G2C1M
ES-P39G2C4L1	2	ES-P39G2C4F	ES-P26G2C3M	ES-P27G2C4M	ES-P28G2C2M	ES-P37G2C4M	ES-P38G2C4M	ES-P39G2C4M	ES-P40G2C2M	ES-P43G2C4M	ES-P49G2C2M	ES-P45G2C3M	ES-P46G2C1M
ES-P39G2C4L2	2	ES-P39G2C4F	ES-P26G2C3M	ES-P27G2C4M	ES-P28G2C2M	ES-P37G2C4M	ES-P38G2C4M	ES-P39G2C4M	ES-P40G2C2M	ES-P43G2C4M	ES-P49G2C2M	ES-P45G2C3M	ES-P46G2C1M
ES-P40G2C2L3	2	ES-P40G2C2F	ES-P26G2C3M	ES-P27G2C4M	ES-P28G2C2M	ES-P37G2C4M	ES-P38G2C4M	ES-P39G2C4M	ES-P40G2C2M	ES-P43G2C4M	ES-P49G2C2M	ES-P45G2C3M	ES-P46G2C1M
ES-P40G2C2L4	2	ES-P40G2C2F	ES-P26G2C3M	ES-P27G2C4M	ES-P28G2C2M	ES-P37G2C4M	ES-P38G2C4M	ES-P39G2C4M	ES-P40G2C2M	ES-P43G2C4M	ES-P49G2C2M	ES-P45G2C3M	ES-P46G2C1M
ES-P43G2C4L3	2	ES-P43G2C4F	ES-P26G2C3M	ES-P27G2C4M	ES-P28G2C2M	ES-P37G2C4M	ES-P38G2C4M	ES-P39G2C4M	ES-P40G2C2M	ES-P43G2C4M	ES-P49G2C2M	ES-P45G2C3M	ES-P46G2C1M
ES-P43G2C4L4	2	ES-P43G2C4F	ES-P26G2C3M	ES-P27G2C4M	ES-P28G2C2M	ES-P37G2C4M	ES-P38G2C4M	ES-P39G2C4M	ES-P40G2C2M	ES-P43G2C4M	ES-P49G2C2M	ES-P45G2C3M	ES-P46G2C1M
ES-P49G2C2L3	2	ES-P49G2C2F	ES-P26G2C3M	ES-P27G2C4M	ES-P28G2C2M	ES-P37G2C4M	ES-P38G2C4M	ES-P39G2C4M	ES-P40G2C2M	ES-P43G2C4M	ES-P49G2C2M	ES-P45G2C3M	ES-P46G2C1M
ES-P49G2C2L4	2	ES-P49G2C2F	ES-P26G2C3M	ES-P27G2C4M	ES-P28G2C2M	ES-P37G2C4M	ES-P38G2C4M	ES-P39G2C4M	ES-P40G2C2M	ES-P43G2C4M	ES-P49G2C2M	ES-P45G2C3M	ES-P46G2C1M
ES-P45G2C3L3	2	ES-P45G2C3F	ES-P26G2C3M	ES-P27G2C4M	ES-P28G2C2M	ES-P37G2C4M	ES-P38G2C4M	ES-P39G2C4M	ES-P40G2C2M	ES-P43G2C4M	ES-P49G2C2M	ES-P45G2C3M	ES-P46G2C1M
ES-P45G2C3L4	2	ES-P45G2C3F	ES-P26G2C3M	ES-P27G2C4M	ES-P28G2C2M	ES-P37G2C4M	ES-P38G2C4M	ES-P39G2C4M	ES-P40G2C2M	ES-P43G2C4M	ES-P49G2C2M	ES-P45G2C3M	ES-P46G2C1M
ES-P46G2C1L2	2	ES-P46G2C1F	ES-P26G2C3M	ES-P27G2C4M	ES-P28G2C2M	ES-P37G2C4M	ES-P38G2C4M	ES-P39G2C4M	ES-P40G2C2M	ES-P43G2C4M	ES-P49G2C2M	ES-P45G2C3M	ES-P46G2C1M
ES-P46G2C1L3	2	ES-P46G2C1F	ES-P26G2C3M	ES-P27G2C4M	ES-P28G2C2M	ES-P37G2C4M	ES-P38G2C4M	ES-P39G2C4M	ES-P40G2C2M	ES-P43G2C4M	ES-P49G2C2M	ES-P45G2C3M	ES-P46G2C1M
UL-P11G2C2L2	2	UL-P11G2C2F	UL-P11G2C2M	UL-P14G2C1M	UL-P18G2C4M	UL-P19G2C3M	UL-P1G2C2M	UL-P23G2C2M	UL-P3G2C1M	UL-P6G2C4M	UL-P7G2C2M
UL-P11G2C2L4	2	UL-P11G2C2F	UL-P11G2C2M	UL-P14G2C1M	UL-P18G2C4M	UL-P19G2C3M	UL-P1G2C2M	UL-P23G2C2M	UL-P3G2C1M	UL-P6G2C4M	UL-P7G2C2M
UL-P14G2C1L2	2	UL-P14G2C1F	UL-P11G2C2M	UL-P14G2C1M	UL-P18G2C4M	UL-P19G2C3M	UL-P1G2C2M	UL-P23G2C2M	UL-P3G2C1M	UL-P6G2C4M	UL-P7G2C2M
UL-P18G2C4L2	2	UL-P18G2C4F	UL-P11G2C2M	UL-P14G2C1M	UL-P18G2C4M	UL-P19G2C3M	UL-P1G2C2M	UL-P23G2C2M	UL-P3G2C1M	UL-P6G2C4M	UL-P7G2C2M
UL-P19G2C3L1	2	UL-P19G2C3F	UL-P11G2C2M	UL-P14G2C1M	UL-P18G2C4M	UL-P19G2C3M	UL-P1G2C2M	UL-P23G2C2M	UL-P3G2C1M	UL-P6G2C4M	UL-P7G2C2M
UL-P1G2C2L3	2	UL-P1G2C2F	UL-P11G2C2M	UL-P14G2C1M	UL-P18G2C4M	UL-P19G2C3M	UL-P1G2C2M	UL-P23G2C2M	UL-P3G2C1M	UL-P6G2C4M	UL-P7G2C2M
UL-P23G2C2L3	2	UL-P23G2C2F	UL-P11G2C2M	UL-P14G2C1M	UL-P18G2C4M	UL-P19G2C3M	UL-P1G2C2M	UL-P23G2C2M	UL-P3G2C1M	UL-P6G2C4M	UL-P7G2C2M
UL-P3G2C1L2	2	UL-P3G2C1F	UL-P11G2C2M	UL-P14G2C1M	UL-P18G2C4M	UL-P19G2C3M	UL-P1G2C2M	UL-P23G2C2M	UL-P3G2C1M	UL-P6G2C4M	UL-P7G2C2M
UL-P6G2C4L3	2	UL-P6G2C4F	UL-P11G2C2M	UL-P14G2C1M	UL-P18G2C4M	UL-P19G2C3M	UL-P1G2C2M	UL-P23G2C2M	UL-P3G2C1M	UL-P6G2C4M	UL-P7G2C2M
UL-P7G2C2L4	2	UL-P7G2C2F	UL-P11G2C2M	UL-P14G2C1M	UL-P18G2C4M	UL-P19G2C3M	UL-P1G2C2M	UL-P23G2C2M	UL-P3G2C1M	UL-P6G2C4M	UL-P7G2C2M
ES-P25G3C1L2	3	ES-P25G3C1F	ES-P25G3C1M	ES-P37G3C3M	ES-P38G3C3M	ES-P39G3C1M	ES-P43G3C3M	ES-P49G3C4M	ES-P45G3C3M	ES-P46G3C3M
ES-P37G3C3L3	3	ES-P37G3C3F	ES-P25G3C1M	ES-P37G3C3M	ES-P38G3C3M	ES-P39G3C1M	ES-P43G3C3M	ES-P49G3C4M	ES-P45G3C3M	ES-P46G3C3M
ES-P37G3C3L4	3	ES-P37G3C3F	ES-P25G3C1M	ES-P37G3C3M	ES-P38G3C3M	ES-P39G3C1M	ES-P43G3C3M	ES-P49G3C4M	ES-P45G3C3M	ES-P46G3C3M
ES-P38G3C3L1	3	ES-P38G3C3F	ES-P25G3C1M	ES-P37G3C3M	ES-P38G3C3M	ES-P39G3C1M	ES-P43G3C3M	ES-P49G3C4M	ES-P45G3C3M	ES-P46G3C3M
ES-P38G3C3L2	3	ES-P38G3C3F	ES-P25G3C1M	ES-P37G3C3M	ES-P38G3C3M	ES-P39G3C1M	ES-P43G3C3M	ES-P49G3C4M	ES-P45G3C3M	ES-P46G3C3M
ES-P39G3C1L1	3	ES-P39G3C1F	ES-P25G3C1M	ES-P37G3C3M	ES-P38G3C3M	ES-P39G3C1M	ES-P43G3C3M	ES-P49G3C4M	ES-P45G3C3M	ES-P46G3C3M
ES-P39G3C1L2	3	ES-P39G3C1F	ES-P25G3C1M	ES-P37G3C3M	ES-P38G3C3M	ES-P39G3C1M	ES-P43G3C3M	ES-P49G3C4M	ES-P45G3C3M	ES-P46G3C3M
ES-P43G3C3L1	3	ES-P43G3C3F	ES-P25G3C1M	ES-P37G3C3M	ES-P38G3C3M	ES-P39G3C1M	ES-P43G3C3M	ES-P49G3C4M	ES-P45G3C3M	ES-P46G3C3M
ES-P43G3C3L2	3	ES-P43G3C3F	ES-P25G3C1M	ES-P37G3C3M	ES-P38G3C3M	ES-P39G3C1M	ES-P43G3C3M	ES-P49G3C4M	ES-P45G3C3M	ES-P46G3C3M
ES-P49G3C4L3	3	ES-P49G3C4F	ES-P25G3C1M	ES-P37G3C3M	ES-P38G3C3M	ES-P39G3C1M	ES-P43G3C3M	ES-P49G3C4M	ES-P45G3C3M	ES-P46G3C3M
ES-P49G3C4L4	3	ES-P49G3C4F	ES-P25G3C1M	ES-P37G3C3M	ES-P38G3C3M	ES-P39G3C1M	ES-P43G3C3M	ES-P49G3C4M	ES-P45G3C3M	ES-P46G3C3M
ES-P45G3C3L4	3	ES-P45G3C3F	ES-P25G3C1M	ES-P37G3C3M	ES-P38G3C3M	ES-P39G3C1M	ES-P43G3C3M	ES-P49G3C4M	ES-P45G3C3M	ES-P46G3C3M
ES-P46G3C3L1	3	ES-P46G3C3F	ES-P25G3C1M	ES-P37G3C3M	ES-P38G3C3M	ES-P39G3C1M	ES-P43G3C3M	ES-P49G3C4M	ES-P45G3C3M	ES-P46G3C3M
ES-P46G3C3L3	3	ES-P46G3C3F	ES-P25G3C1M	ES-P37G3C3M	ES-P38G3C3M	ES-P39G3C1M	ES-P43G3C3M	ES-P49G3C4M	ES-P45G3C3M	ES-P46G3C3M
UL-P13G3C4L2	3	UL-P13G3C4F	UL-P13G3C4M	UL-P15G3C2M	UL-P1G3C1M	UL-P7G3C4M
UL-P13G3C4L4	3	UL-P13G3C4F	UL-P13G3C4M	UL-P15G3C2M	UL-P1G3C1M	UL-P7G3C4M
UL-P15G3C2L1	3	UL-P15G3C2F	UL-P13G3C4M	UL-P15G3C2M	UL-P1G3C1M	UL-P7G3C4M
UL-P15G3C2L4	3	UL-P15G3C2F	UL-P13G3C4M	UL-P15G3C2M	UL-P1G3C1M	UL-P7G3C4M
UL-P1G3C1L1	3	UL-P1G3C1F	UL-P13G3C4M	UL-P15G3C2M	UL-P1G3C1M	UL-P7G3C4M

## Sheet: Table S8 AssignmentResults
MAF	Inbr	OffspringID	LociTypedO	CandidateMotherID	LociTypedM	PairLociComparedOM	PairLociMismatchingOM	PairLODscoreOM	PairTopLODOM	PairConfidenceOM	CandidateFatherID	LociTypedF	PairLociComparedOF	PairLociMismatchingOF	PairLODScoreOF	PairTopLODOF	PairConfidenceOF	TrioLociCompared	TrioLociMismatching	TrioLODScore	TrioTopLOD	TrioConfidence
0.4	0	ES-P25G1C3L1	190	ES-P25G1C3F	190	188	1	21.5898	21.5898	*	ES-P25G1C3M	191	189	0	28.66	28.66	*	190	1	65.0629	65.0629	*
0.4	0	ES-P25G1C3L3	191	ES-P25G1C3F	190	189	0	28.359	28.359	*	ES-P25G1C3M	191	190	0	23.3443	23.3443	*	191	0	67.7345	67.7345	*
0.4	0	ES-P28G1C3L1	192	ES-P28G1C3F	192	192	0	30.5605	30.5605	*	ES-P28G1C3M	191	191	0	15.6305	15.6305	*	192	0	63.3875	63.3875	*
0.4	0	ES-P28G1C3L3	187	ES-P28G1C3F	192	187	1	27.0212	27.0212	*	ES-P28G1C3M	191	187	0	19.4684	19.4684	*	187	1	63.7643	63.7643	*
0.4	0	ES-P37G1C1L1	177	ES-P37G1C1F	192	177	1	29.8925	29.8925	*	ES-P37G1C1M	192	177	2	18.8174	18.8174	*	177	3	61.4309	61.4309	*
0.4	0	ES-P37G1C1L2	180	ES-P37G1C1F	192	180	1	28.1872	28.1872	*	ES-P37G1C1M	192	180	0	22.113	22.113	*	180	1	62.427	62.427	*
0.4	0	ES-P38G1C1L3	190	ES-P38G1C1F	192	190	0	28.7172	28.7172	*	ES-P38G1C1M	190	188	2	18.1339	18.1339	*	190	2	59.8439	59.8439	*
0.4	0	ES-P38G1C1L4	191	ES-P38G1C1F	192	191	0	27.9948	27.9948	*	ES-P38G1C1M	190	189	2	26.9569	26.9569	*	191	2	67.4635	67.4635	*
0.4	0	ES-P39G1C4L3	155	ES-P39G1C4F	192	155	4	12.3171	12.3171	*	ES-P39G1C4M	185	148	2	10.3818	10.3818	*	155	6	33.2507	33.2507	*
0.4	0	ES-P39G1C4L4	161	ES-P39G1C4F	192	161	6	11.9079	11.9079	*	ES-P39G1C4M	185	154	2	12.6554	12.6554	*	161	8	32.9003	32.9003	*
0.4	0	ES-P40G1C3L1	190	ES-P40G1C3F	187	185	0	38.904	38.904	*	ES-P40G1C3M	191	189	1	35.6428	35.6428	*	190	1	87.1781	87.1781	*
0.4	0	ES-P40G1C3L2	186	ES-P40G1C3F	187	182	0	31.8091	31.8091	*	ES-P40G1C3M	191	185	1	32.0882	32.0882	*	186	2	74.9575	74.9575	*
0.4	0	ES-P43G1C2L3	187	ES-P43G1C2F	190	185	0	18.0249	18.0249	*	ES-P43G1C2M	186	181	0	24.193	24.193	*	187	0	59.2829	59.2829	*
0.4	0	ES-P43G1C2L4	191	ES-P43G1C2F	190	189	1	25.9524	25.9524	*	ES-P43G1C2M	186	185	0	24.6857	24.6857	*	191	1	68.1894	68.1894	*
0.4	0	ES-P44G1C2L3	189	ES-P44G1C2F	191	188	1	31.9909	31.9909	*	ES-P44G1C2M	190	187	1	31.3083	31.3083	*	189	3	74.2621	74.2621	*
0.4	0	ES-P44G1C2L4	192	ES-P44G1C2F	191	191	0	33.3191	33.3191	*	ES-P44G1C2M	190	190	1	33.4242	33.4242	*	192	2	78.1917	78.1917	*
0.4	0	ES-P46G1C3L1	179	ES-P46G1C3F	172	161	2	11.4505	11.4505	*	ES-P46G1C3M	190	177	0	22.0284	22.0284	*	178	2	42.5661	42.5661	*
0.4	0	ES-P46G1C3L2	174	ES-P46G1C3F	172	156	0	12.622	12.622	*	ES-P46G1C3M	190	173	0	14.0947	14.0947	*	173	0	37.4244	37.4244	*
0.4	0	UL-P13G1C3L2	170	UL-P13G1C3F	190	169	1	24.3536	24.3536	*	UL-P13G1C3M	187	165	2	27.6881	27.6881	*	170	3	59.2438	59.2438	*
0.4	0	UL-P15G1C2L4	179	UL-P15G1C2F	185	174	1	24.8933	24.8933	*	UL-P15G1C2M	188	175	2	25.5064	25.5064	*	179	3	62.5286	62.5286	*
0.4	0	UL-P19G1C1L2	177	UL-P19G1C1F	191	176	0	25.3767	25.3767	*	UL-P19G1C1M	191	176	0	24.3811	24.3811	*	177	2	64.765	64.765	*
0.4	0	UL-P19G1C1L3	187	UL-P19G1C1F	191	186	0	31.0149	31.0149	*	UL-P19G1C1M	191	186	0	35.6233	35.6233	*	187	0	85.9352	85.9352	*
0.4	0	UL-P1G1C3L3	164	UL-P1G1C3F	165	140	2	9.47677	9.47677	*	UL-P1G1C3M	189	161	1	19.5343	19.5343	*	164	4	38.5116	38.5116	*
0.4	0	UL-P3G1C4L2	190	UL-P3G1C4F	188	186	1	27.5236	27.5236	*	UL-P3G1C4M	190	188	0	29.2935	29.2935	*	190	1	67.9743	67.9743	*
0.4	0	UL-P8G1C3L1	188	UL-P8G1C3F	190	186	0	19.6576	19.6576	*	UL-P8G1C3M	187	184	0	25.787	25.787	*	188	0	60.695	60.695	*
0.4	0	UL-P8G1C3L3	190	UL-P8G1C3F	190	188	0	25.9615	25.9615	*	UL-P8G1C3M	187	185	0	25.7049	25.7049	*	190	0	67.0302	67.0302	*
0.4	0	ES-P26G2C3L4	165	ES-P26G2C3F	191	164	1	31.475	31.475	*	ES-P26G2C3M	191	164	0	25	25	*	165	3	53.5232	53.5232	*
0.4	0	ES-P27G2C4L3	190	ES-P27G2C4F	192	190	0	51.9483	51.9483	*	ES-P27G2C4M	191	189	1	35.2498	35.2498	*	190	1	90.5594	90.5594	*
0.4	0	ES-P28G2C2L2	190	ES-P28G2C2F	190	188	0	38.2503	38.2503	*	ES-P28G2C2M	192	190	0	27.2013	27.2013	*	190	0	70.3074	70.3074	*
0.4	0	ES-P28G2C2L4	186	ES-P28G2C2F	190	185	0	37.4672	37.4672	*	ES-P28G2C2M	192	186	0	29.8547	29.8547	*	186	0	71.3662	71.3662	*
0.4	0	ES-P37G2C4L1	191	ES-P37G2C4F	191	190	0	47.525	47.525	*	ES-P37G2C4M	192	191	0	30.0395	30.0395	*	191	0	84.3597	84.3597	*
0.4	0	ES-P37G2C4L2	188	ES-P37G2C4F	191	187	2	35.2884	35.2884	*	ES-P37G2C4M	192	188	0	36.5605	36.5605	*	188	3	77.4091	77.4091	*
0.4	0	ES-P38G2C4L1	191	ES-P38G2C4F	191	190	0	18.987	18.987	*	ES-P38G2C4M	188	187	0	30.4909	30.4909	*	191	0	50.6394	50.6394	*
0.4	0	ES-P38G2C4L2	189	ES-P38G2C4F	191	189	0	32.9993	32.9993	*	ES-P38G2C4M	188	185	1	21.2249	21.2249	*	189	1	55.3044	55.3044	*
0.4	0	ES-P39G2C4L1	191	ES-P39G2C4F	190	189	0	47.2878	47.2878	*	ES-P39G2C4M	190	189	0	37.337	37.337	*	191	0	91.8621	91.8621	*
0.4	0	ES-P39G2C4L2	192	ES-P39G2C4F	190	190	0	47.5124	47.5124	*	ES-P39G2C4M	190	190	0	47.2451	47.2451	*	192	0	101.632	101.632	*
0.4	0	ES-P40G2C2L3	190	ES-P40G2C2F	188	187	0	51.0535	51.0535	*	ES-P40G2C2M	190	188	1	47.3095	47.3095	*	189	2	97.1778	97.1778	*
0.4	0	ES-P40G2C2L4	186	ES-P40G2C2F	188	184	0	53.1709	53.1709	*	ES-P40G2C2M	190	185	0	54.3917	54.3917	*	186	0	107.697	107.697	*
0.4	0	ES-P43G2C4L3	191	ES-P43G2C4F	188	187	2	37.875	37.875	*	ES-P43G2C4M	184	184	0	32.5129	32.5129	*	190	2	75.5837	75.5837	*
0.4	0	ES-P43G2C4L4	191	ES-P43G2C4F	188	187	0	51.5947	51.5947	*	ES-P43G2C4M	184	183	0	34.4621	34.4621	*	190	1	89.1829	89.1829	*
0.4	0	ES-P49G2C2L3	192	ES-P49G2C2F	192	192	0	55.1349	55.1349	*	ES-P49G2C2M	148	148	1	32.5036	32.5036	*	192	1	90.0024	90.0024	*
0.4	0	ES-P49G2C2L4	191	ES-P49G2C2F	192	191	0	39.3115	39.3115	*	ES-P49G2C2M	148	147	2	22.6527	22.6527	*	191	4	60.5433	60.5433	*
0.4	0	ES-P45G2C3L3	192	ES-P45G2C3F	192	192	0	47.0668	47.0668	*	ES-P45G2C3M	192	192	0	45.9319	45.9319	*	192	0	101.647	101.647	*
0.4	0	ES-P45G2C3L4	191	ES-P45G2C3F	192	191	0	40.2924	40.2924	*	ES-P45G2C3M	192	191	0	53.3956	53.3956	*	191	0	102.162	102.162	*
0.4	0	ES-P46G2C1L2	187	ES-P46G2C1F	189	184	0	32.8536	32.8536	*	ES-P46G2C1M	190	185	0	38.7763	38.7763	*	187	0	76.9381	76.9381	*
0.4	0	ES-P46G2C1L3	185	ES-P46G2C1F	189	182	0	34.3929	34.3929	*	ES-P46G2C1M	190	183	2	31.4962	31.4962	*	185	2	71.6695	71.6695	*
0.4	0	UL-P11G2C2L2	185	UL-P11G2C2F	182	175	1	39.0912	39.0912	*	UL-P11G2C2M	188	181	0	47.5187	47.5187	*	185	1	88.8893	88.8893	*
0.4	0	UL-P11G2C2L4	168	UL-P11G2C2F	182	159	1	32.0068	32.0068	*	UL-P11G2C2M	188	164	1	27.5077	27.5077	*	168	3	59.5872	59.5872	*
0.4	0	UL-P14G2C1L2	178	UL-P14G2C1F	190	177	1	23.5853	23.5853	*	UL-P14G2C1M	187	173	0	34.9819	34.9819	*	178	1	71.5018	71.5018	*
0.4	0	UL-P18G2C4L2	192	UL-P18G2C4F	191	191	0	37.8563	37.8563	*	UL-P18G2C4M	192	192	0	36.2245	36.2245	*	192	0	80.5032	80.5032	*
0.4	0	UL-P19G2C3L1	177	UL-P19G2C3F	191	177	0	52.5418	52.5418	*	UL-P19G2C3M	192	177	0	45.1016	45.1016	*	177	0	98.4319	98.4319	*
0.4	0	UL-P1G2C2L3	188	UL-P1G2C2F	187	183	0	26.1937	26.1937	*	UL-P1G2C2M	190	186	1	33.2603	33.2603	*	188	1	59.2898	59.2898	*
0.4	0	UL-P23G2C2L3	189	UL-P23G2C2F	192	189	0	43.8044	43.8044	*	UL-P23G2C2M	192	189	0	52.6623	52.6623	*	189	2	93.9158	93.9158	*
0.4	0	UL-P3G2C1L2	192	UL-P3G2C1F	190	190	1	48.2208	48.2208	*	UL-P3G2C1M	191	191	0	49.081	49.081	*	192	1	97.9375	97.9375	*
0.4	0	UL-P6G2C4L3	184	UL-P6G2C4F	188	180	1	40.8888	40.8888	*	UL-P6G2C4M	191	183	0	34.3762	34.3762	*	184	2	74.1983	74.1983	*
0.4	0	UL-P7G2C2L4	189	UL-P7G2C2F	191	188	0	33.7678	33.7678	*	UL-P7G2C2M	191	188	0	42.9465	42.9465	*	189	0	79.1251	79.1251	*
0.4	0	ES-P25G3C1L2	185	ES-P25G3C1F	191	184	0	55.0272	55.0272	*	ES-P25G3C1M	188	181	1	38.3776	38.3776	*	185	1	99.8356	99.8356	*
0.4	0	ES-P37G3C3L3	186	ES-P37G3C3F	190	184	1	32.4804	32.4804	*	ES-P37G3C3M	191	185	0	34.0043	34.0043	*	186	1	73.9511	73.9511	*
0.4	0	ES-P37G3C3L4	191	ES-P37G3C3F	190	189	0	41.3338	41.3338	*	ES-P37G3C3M	191	190	0	39.8993	39.8993	*	191	0	89.9717	89.9717	*
0.4	0	ES-P38G3C3L1	191	ES-P38G3C3F	190	189	0	37.4375	37.4375	*	ES-P38G3C3M	188	187	1	41.8111	41.8111	*	191	1	82.7579	82.7579	*
0.4	0	ES-P38G3C3L2	191	ES-P38G3C3F	190	189	0	45.183	45.183	*	ES-P38G3C3M	188	187	1	38.6915	38.6915	*	191	1	87.7277	87.7277	*
0.4	0	ES-P39G3C1L1	180	ES-P39G3C1F	191	179	2	53.8259	53.8259	*	ES-P39G3C1M	181	172	1	44.5162	44.5162	*	180	2	103.384	103.384	*
0.4	0	ES-P39G3C1L2	187	ES-P39G3C1F	191	186	0	51.2051	51.2051	*	ES-P39G3C1M	181	176	0	54.7233	54.7233	*	187	0	109.251	109.251	*
0.4	0	ES-P43G3C3L1	191	ES-P43G3C3F	191	190	0	56.8806	56.8806	*	ES-P43G3C3M	183	182	2	51.6222	51.6222	*	190	2	110.786	110.786	*
0.4	0	ES-P43G3C3L2	182	ES-P43G3C3F	191	182	0	53.3264	53.3264	*	ES-P43G3C3M	183	176	0	57.9805	57.9805	*	182	0	114.088	114.088	*
0.4	0	ES-P49G3C4L3	189	ES-P49G3C4F	189	186	0	58.5429	58.5429	*	ES-P49G3C4M	189	186	0	66.1931	66.1931	*	189	0	125.176	125.176	*
0.4	0	ES-P49G3C4L4	191	ES-P49G3C4F	189	188	0	59.4878	59.4878	*	ES-P49G3C4M	189	189	0	58.8781	58.8781	*	191	0	119.142	119.142	*
0.4	0	ES-P45G3C3L4	192	ES-P45G3C3F	192	192	0	40.6715	40.6715	*	ES-P45G3C3M	192	192	0	42.0523	42.0523	*	192	0	83.8822	83.8822	*
0.4	0	ES-P46G3C3L1	188	ES-P46G3C3F	190	186	1	42.2922	42.2922	*	ES-P46G3C3M	161	160	0	35.692	35.692	*	187	3	75.4613	75.4613	*
0.4	0	ES-P46G3C3L3	190	ES-P46G3C3F	190	188	0	56.1973	56.1973	*	ES-P46G3C3M	161	160	0	35.4045	35.4045	*	189	2	88.4319	88.4319	*
0.4	0	UL-P13G3C4L2	187	UL-P13G3C4F	187	185	0	81.803	81.803	*	UL-P13G3C4M	189	187	1	64.6905	64.6905	*	187	2	145.246	145.246	*
0.4	0	UL-P13G3C4L4	187	UL-P13G3C4F	187	185	0	75.6593	75.6593	*	UL-P13G3C4M	189	187	0	68.3825	68.3825	*	187	0	145.506	145.506	*
0.4	0	UL-P15G3C2L1	187	UL-P15G3C2F	190	185	0	51.2564	51.2564	*	UL-P15G3C2M	178	173	0	39.3383	39.3383	*	187	1	94.7963	94.7963	*
0.4	0	UL-P15G3C2L4	158	UL-P15G3C2F	190	156	0	31.4706	31.4706	*	UL-P15G3C2M	178	146	0	22.2801	22.2801	*	158	15	27.7466	27.7466	*
0.4	0	UL-P1G3C1L1	169	UL-P1G3C1F	190	167	2	38.981	38.981	*	UL-P1G3C1M	162	147	1	45.0659	45.0659	*	169	4	82.3462	82.3462	*
0.4	5	ES-P25G1C3L1	190	ES-P25G1C3F	190	188	1	21.5898	21.5898	*	ES-P25G1C3M	191	189	0	28.66	28.66	*	190	1	65.0629	65.0629	*
0.4	5	ES-P25G1C3L3	191	ES-P25G1C3F	190	189	0	28.359	28.359	*	ES-P25G1C3M	191	190	0	23.3443	23.3443	*	191	0	67.7345	67.7345	*
0.4	5	ES-P28G1C3L1	192	ES-P28G1C3F	192	192	0	30.5605	30.5605	*	ES-P28G1C3M	191	191	0	15.6305	15.6305	*	192	0	63.3875	63.3875	*
0.4	5	ES-P28G1C3L3	187	ES-P28G1C3F	192	187	1	27.0212	27.0212	*	ES-P28G1C3M	191	187	0	19.4684	19.4684	*	187	1	63.7643	63.7643	*
0.4	5	ES-P37G1C1L1	177	ES-P37G1C1F	192	177	1	29.8925	29.8925	*	ES-P37G1C1M	192	177	2	18.8174	18.8174	*	177	3	61.4309	61.4309	*
0.4	5	ES-P37G1C1L2	180	ES-P37G1C1F	192	180	1	28.1872	28.1872	*	ES-P37G1C1M	192	180	0	22.113	22.113	*	180	1	62.427	62.427	*
0.4	5	ES-P38G1C1L3	190	ES-P38G1C1F	192	190	0	28.7172	28.7172	*	ES-P38G1C1M	190	188	2	18.1339	18.1339	*	190	2	59.8439	59.8439	*
0.4	5	ES-P38G1C1L4	191	ES-P38G1C1F	192	191	0	27.9948	27.9948	*	ES-P38G1C1M	190	189	2	26.9569	26.9569	*	191	2	67.4635	67.4635	*
0.4	5	ES-P39G1C4L3	155	ES-P39G1C4F	192	155	4	12.3171	12.3171	*	ES-P39G1C4M	185	148	2	10.3818	10.3818	*	155	6	33.2507	33.2507	*
0.4	5	ES-P39G1C4L4	161	ES-P39G1C4F	192	161	6	11.9079	11.9079	*	ES-P39G1C4M	185	154	2	12.6554	12.6554	*	161	8	32.9003	32.9003	*
0.4	5	ES-P40G1C3L1	190	ES-P40G1C3F	187	185	0	38.904	38.904	*	ES-P40G1C3M	191	189	1	35.6428	35.6428	*	190	1	87.1781	87.1781	*
0.4	5	ES-P40G1C3L2	186	ES-P40G1C3F	187	182	0	31.8091	31.8091	*	ES-P40G1C3M	191	185	1	32.0882	32.0882	*	186	2	74.9575	74.9575	*
0.4	5	ES-P43G1C2L3	187	ES-P43G1C2F	190	185	0	18.0249	18.0249	*	ES-P43G1C2M	186	181	0	24.193	24.193	*	187	0	59.2829	59.2829	*
0.4	5	ES-P43G1C2L4	191	ES-P43G1C2F	190	189	1	25.9524	25.9524	*	ES-P43G1C2M	186	185	0	24.6857	24.6857	*	191	1	68.1894	68.1894	*
0.4	5	ES-P44G1C2L3	189	ES-P44G1C2F	191	188	1	31.9909	31.9909	*	ES-P44G1C2M	190	187	1	31.3083	31.3083	*	189	3	74.2621	74.2621	*
0.4	5	ES-P44G1C2L4	192	ES-P44G1C2F	191	191	0	33.3191	33.3191	*	ES-P44G1C2M	190	190	1	33.4242	33.4242	*	192	2	78.1917	78.1917	*
0.4	5	ES-P46G1C3L1	179	ES-P46G1C3F	172	161	2	11.4505	11.4505	*	ES-P46G1C3M	190	177	0	22.0284	22.0284	*	178	2	42.5661	42.5661	*
0.4	5	ES-P46G1C3L2	174	ES-P46G1C3F	172	156	0	12.622	12.622	*	ES-P46G1C3M	190	173	0	14.0947	14.0947	*	173	0	37.4244	37.4244	*
0.4	5	UL-P13G1C3L2	170	UL-P13G1C3F	190	169	1	24.3536	24.3536	*	UL-P13G1C3M	187	165	2	27.6881	27.6881	*	170	3	59.2438	59.2438	*
0.4	5	UL-P15G1C2L4	179	UL-P15G1C2F	185	174	1	24.8933	24.8933	*	UL-P15G1C2M	188	175	2	25.5064	25.5064	*	179	3	62.5286	62.5286	*
0.4	5	UL-P19G1C1L2	177	UL-P19G1C1F	191	176	0	25.3767	25.3767	*	UL-P19G1C1M	191	176	0	24.3811	24.3811	*	177	2	64.765	64.765	*
0.4	5	UL-P19G1C1L3	187	UL-P19G1C1F	191	186	0	31.0149	31.0149	*	UL-P19G1C1M	191	186	0	35.6233	35.6233	*	187	0	85.9352	85.9352	*
0.4	5	UL-P1G1C3L3	164	UL-P1G1C3F	165	140	2	9.47677	9.47677	*	UL-P1G1C3M	189	161	1	19.5343	19.5343	*	164	4	38.5116	38.5116	*
0.4	5	UL-P3G1C4L2	190	UL-P3G1C4F	188	186	1	27.5236	27.5236	*	UL-P3G1C4M	190	188	0	29.2935	29.2935	*	190	1	67.9743	67.9743	*
0.4	5	UL-P8G1C3L1	188	UL-P8G1C3F	190	186	0	19.6576	19.6576	*	UL-P8G1C3M	187	184	0	25.787	25.787	*	188	0	60.695	60.695	*
0.4	5	UL-P8G1C3L3	190	UL-P8G1C3F	190	188	0	25.9615	25.9615	*	UL-P8G1C3M	187	185	0	25.7049	25.7049	*	190	0	67.0302	67.0302	*
0.4	5	ES-P26G2C3L4	165	ES-P26G2C3F	191	164	1	31.475	31.475	*	ES-P26G2C3M	191	164	0	25	25	*	165	3	53.5232	53.5232	*
0.4	5	ES-P27G2C4L3	190	ES-P27G2C4F	192	190	0	51.9483	51.9483	*	ES-P27G2C4M	191	189	1	35.2498	35.2498	*	190	1	90.5594	90.5594	*
0.4	5	ES-P28G2C2L2	190	ES-P28G2C2F	190	188	0	38.2503	38.2503	*	ES-P28G2C2M	192	190	0	27.2013	27.2013	*	190	0	70.3074	70.3074	*
0.4	5	ES-P28G2C2L4	186	ES-P28G2C2F	190	185	0	37.4672	37.4672	*	ES-P28G2C2M	192	186	0	29.8547	29.8547	*	186	0	71.3662	71.3662	*
0.4	5	ES-P37G2C4L1	191	ES-P37G2C4F	191	190	0	47.525	47.525	*	ES-P37G2C4M	192	191	0	30.0395	30.0395	*	191	0	84.3597	84.3597	*
0.4	5	ES-P37G2C4L2	188	ES-P37G2C4F	191	187	2	35.2884	35.2884	*	ES-P37G2C4M	192	188	0	36.5605	36.5605	*	188	3	77.4091	77.4091	*
0.4	5	ES-P38G2C4L1	191	ES-P38G2C4F	191	190	0	18.987	18.987	*	ES-P38G2C4M	188	187	0	30.4909	30.4909	*	191	0	50.6394	50.6394	*
0.4	5	ES-P38G2C4L2	189	ES-P38G2C4F	191	189	0	32.9993	32.9993	*	ES-P38G2C4M	188	185	1	21.2249	21.2249	*	189	1	55.3044	55.3044	*
0.4	5	ES-P39G2C4L1	191	ES-P39G2C4F	190	189	0	47.2878	47.2878	*	ES-P39G2C4M	190	189	0	37.337	37.337	*	191	0	91.8621	91.8621	*
0.4	5	ES-P39G2C4L2	192	ES-P39G2C4F	190	190	0	47.5124	47.5124	*	ES-P39G2C4M	190	190	0	47.2451	47.2451	*	192	0	101.632	101.632	*
0.4	5	ES-P40G2C2L3	190	ES-P40G2C2F	188	187	0	51.0535	51.0535	*	ES-P40G2C2M	190	188	1	47.3095	47.3095	*	189	2	97.1778	97.1778	*
0.4	5	ES-P40G2C2L4	186	ES-P40G2C2F	188	184	0	53.1709	53.1709	*	ES-P40G2C2M	190	185	0	54.3917	54.3917	*	186	0	107.697	107.697	*
0.4	5	ES-P43G2C4L3	191	ES-P43G2C4F	188	187	2	37.875	37.875	*	ES-P43G2C4M	184	184	0	32.5129	32.5129	*	190	2	75.5837	75.5837	*
0.4	5	ES-P43G2C4L4	191	ES-P43G2C4F	188	187	0	51.5947	51.5947	*	ES-P43G2C4M	184	183	0	34.4621	34.4621	*	190	1	89.1829	89.1829	*
0.4	5	ES-P49G2C2L3	192	ES-P49G2C2F	192	192	0	55.1349	55.1349	*	ES-P49G2C2M	148	148	1	32.5036	32.5036	*	192	1	90.0024	90.0024	*
0.4	5	ES-P49G2C2L4	191	ES-P49G2C2F	192	191	0	39.3115	39.3115	*	ES-P49G2C2M	148	147	2	22.6527	22.6527	*	191	4	60.5433	60.5433	*
0.4	5	ES-P45G2C3L3	192	ES-P45G2C3F	192	192	0	47.0668	47.0668	*	ES-P45G2C3M	192	192	0	45.9319	45.9319	*	192	0	101.647	101.647	*
0.4	5	ES-P45G2C3L4	191	ES-P45G2C3F	192	191	0	40.2924	40.2924	*	ES-P45G2C3M	192	191	0	53.3956	53.3956	*	191	0	102.162	102.162	*
0.4	5	ES-P46G2C1L2	187	ES-P46G2C1F	189	184	0	32.8536	32.8536	*	ES-P46G2C1M	190	185	0	38.7763	38.7763	*	187	0	76.9381	76.9381	*
0.4	5	ES-P46G2C1L3	185	ES-P46G2C1F	189	182	0	34.3929	34.3929	*	ES-P46G2C1M	190	183	2	31.4962	31.4962	*	185	2	71.6695	71.6695	*
0.4	5	UL-P11G2C2L2	185	UL-P11G2C2F	182	175	1	39.0912	39.0912	*	UL-P11G2C2M	188	181	0	47.5187	47.5187	*	185	1	88.8893	88.8893	*
0.4	5	UL-P11G2C2L4	168	UL-P11G2C2F	182	159	1	32.0068	32.0068	*	UL-P11G2C2M	188	164	1	27.5077	27.5077	*	168	3	59.5872	59.5872	*
0.4	5	UL-P14G2C1L2	178	UL-P14G2C1F	190	177	1	23.5853	23.5853	*	UL-P14G2C1M	187	173	0	34.9819	34.9819	*	178	1	71.5018	71.5018	*
0.4	5	UL-P18G2C4L2	192	UL-P18G2C4F	191	191	0	37.8563	37.8563	*	UL-P18G2C4M	192	192	0	36.2245	36.2245	*	192	0	80.5032	80.5032	*
0.4	5	UL-P19G2C3L1	177	UL-P19G2C3F	191	177	0	52.5418	52.5418	*	UL-P19G2C3M	192	177	0	45.1016	45.1016	*	177	0	98.4319	98.4319	*
0.4	5	UL-P1G2C2L3	188	UL-P1G2C2F	187	183	0	26.1937	26.1937	*	UL-P1G2C2M	190	186	1	33.2603	33.2603	*	188	1	59.2898	59.2898	*
0.4	5	UL-P23G2C2L3	189	UL-P23G2C2F	192	189	0	43.8044	43.8044	*	UL-P23G2C2M	192	189	0	52.6623	52.6623	*	189	2	93.9158	93.9158	*
0.4	5	UL-P3G2C1L2	192	UL-P3G2C1F	190	190	1	48.2208	48.2208	*	UL-P3G2C1M	191	191	0	49.081	49.081	*	192	1	97.9375	97.9375	*
0.4	5	UL-P6G2C4L3	184	UL-P6G2C4F	188	180	1	40.8888	40.8888	*	UL-P6G2C4M	191	183	0	34.3762	34.3762	*	184	2	74.1983	74.1983	*
0.4	5	UL-P7G2C2L4	189	UL-P7G2C2F	191	188	0	33.7678	33.7678	*	UL-P7G2C2M	191	188	0	42.9465	42.9465	*	189	0	79.1251	79.1251	*
0.4	5	ES-P25G3C1L2	185	ES-P25G3C1F	191	184	0	55.0272	55.0272	*	ES-P25G3C1M	188	181	1	38.3776	38.3776	*	185	1	99.8356	99.8356	*
0.4	5	ES-P37G3C3L3	186	ES-P37G3C3F	190	184	1	32.4804	32.4804	*	ES-P37G3C3M	191	185	0	34.0043	34.0043	*	186	1	73.9511	73.9511	*
0.4	5	ES-P37G3C3L4	191	ES-P37G3C3F	190	189	0	41.3338	41.3338	*	ES-P37G3C3M	191	190	0	39.8993	39.8993	*	191	0	89.9717	89.9717	*
0.4	5	ES-P38G3C3L1	191	ES-P38G3C3F	190	189	0	37.4375	37.4375	*	ES-P38G3C3M	188	187	1	41.8111	41.8111	*	191	1	82.7579	82.7579	*
0.4	5	ES-P38G3C3L2	191	ES-P38G3C3F	190	189	0	45.183	45.183	*	ES-P38G3C3M	188	187	1	38.6915	38.6915	*	191	1	87.7277	87.7277	*
0.4	5	ES-P39G3C1L1	180	ES-P39G3C1F	191	179	2	53.8259	53.8259	*	ES-P39G3C1M	181	172	1	44.5162	44.5162	*	180	2	103.384	103.384	*
0.4	5	ES-P39G3C1L2	187	ES-P39G3C1F	191	186	0	51.2051	51.2051	*	ES-P39G3C1M	181	176	0	54.7233	54.7233	*	187	0	109.251	109.251	*
0.4	5	ES-P43G3C3L1	191	ES-P43G3C3F	191	190	0	56.8806	56.8806	*	ES-P43G3C3M	183	182	2	51.6222	51.6222	*	190	2	110.786	110.786	*
0.4	5	ES-P43G3C3L2	182	ES-P43G3C3F	191	182	0	53.3264	53.3264	*	ES-P43G3C3M	183	176	0	57.9805	57.9805	*	182	0	114.088	114.088	*
0.4	5	ES-P49G3C4L3	189	ES-P49G3C4F	189	186	0	58.5429	58.5429	*	ES-P49G3C4M	189	186	0	66.1931	66.1931	*	189	0	125.176	125.176	*
0.4	5	ES-P49G3C4L4	191	ES-P49G3C4F	189	188	0	59.4878	59.4878	*	ES-P49G3C4M	189	189	0	58.8781	58.8781	*	191	0	119.142	119.142	*
0.4	5	ES-P45G3C3L4	192	ES-P45G3C3F	192	192	0	40.6715	40.6715	*	ES-P45G3C3M	192	192	0	42.0523	42.0523	*	192	0	83.8822	83.8822	*
0.4	5	ES-P46G3C3L1	188	ES-P46G3C3F	190	186	1	42.2922	42.2922	*	ES-P46G3C3M	161	160	0	35.692	35.692	*	187	3	75.4613	75.4613	*
0.4	5	ES-P46G3C3L3	190	ES-P46G3C3F	190	188	0	56.1973	56.1973	*	ES-P46G3C3M	161	160	0	35.4045	35.4045	*	189	2	88.4319	88.4319	*
0.4	5	UL-P13G3C4L2	187	UL-P13G3C4F	187	185	0	81.803	81.803	*	UL-P13G3C4M	189	187	1	64.6905	64.6905	*	187	2	145.246	145.246	*
0.4	5	UL-P13G3C4L4	187	UL-P13G3C4F	187	185	0	75.6593	75.6593	*	UL-P13G3C4M	189	187	0	68.3825	68.3825	*	187	0	145.506	145.506	*
0.4	5	UL-P15G3C2L1	187	UL-P15G3C2F	190	185	0	51.2564	51.2564	*	UL-P15G3C2M	178	173	0	39.3383	39.3383	*	187	1	94.7963	94.7963	*
0.4	5	UL-P15G3C2L4	158	UL-P15G3C2F	190	156	0	31.4706	31.4706	*	UL-P15G3C2M	178	146	0	22.2801	22.2801	*	158	15	27.7466	27.7466	*
0.4	5	UL-P1G3C1L1	169	UL-P1G3C1F	190	167	2	38.981	38.981	*	UL-P1G3C1M	162	147	1	45.0659	45.0659	*	169	4	82.3462	82.3462	*
0.4	10	ES-P25G1C3L1	190	ES-P25G1C3F	190	188	1	21.5898	21.5898	*	ES-P25G1C3M	191	189	0	28.66	28.66	*	190	1	65.0629	65.0629	*
0.4	10	ES-P25G1C3L3	191	ES-P25G1C3F	190	189	0	28.359	28.359	*	ES-P25G1C3M	191	190	0	23.3443	23.3443	*	191	0	67.7345	67.7345	*
0.4	10	ES-P28G1C3L1	192	ES-P28G1C3F	192	192	0	30.5605	30.5605	*	ES-P28G1C3M	191	191	0	15.6305	15.6305	*	192	0	63.3875	63.3875	*
0.4	10	ES-P28G1C3L3	187	ES-P28G1C3F	192	187	1	27.0212	27.0212	*	ES-P28G1C3M	191	187	0	19.4684	19.4684	*	187	1	63.7643	63.7643	*
0.4	10	ES-P37G1C1L1	177	ES-P37G1C1F	192	177	1	29.8925	29.8925	*	ES-P37G1C1M	192	177	2	18.8174	18.8174	*	177	3	61.4309	61.4309	*
0.4	10	ES-P37G1C1L2	180	ES-P37G1C1F	192	180	1	28.1872	28.1872	*	ES-P37G1C1M	192	180	0	22.113	22.113	*	180	1	62.427	62.427	*
0.4	10	ES-P38G1C1L3	190	ES-P38G1C1F	192	190	0	28.7172	28.7172	*	ES-P38G1C1M	190	188	2	18.1339	18.1339	*	190	2	59.8439	59.8439	*
0.4	10	ES-P38G1C1L4	191	ES-P38G1C1F	192	191	0	27.9948	27.9948	*	ES-P38G1C1M	190	189	2	26.9569	26.9569	*	191	2	67.4635	67.4635	*
0.4	10	ES-P39G1C4L3	155	ES-P39G1C4F	192	155	4	12.3171	12.3171	*	ES-P39G1C4M	185	148	2	10.3818	10.3818	*	155	6	33.2507	33.2507	*
0.4	10	ES-P39G1C4L4	161	ES-P39G1C4F	192	161	6	11.9079	11.9079	*	ES-P39G1C4M	185	154	2	12.6554	12.6554	*	161	8	32.9003	32.9003	*
0.4	10	ES-P40G1C3L1	190	ES-P40G1C3F	187	185	0	38.904	38.904	*	ES-P40G1C3M	191	189	1	35.6428	35.6428	*	190	1	87.1781	87.1781	*
0.4	10	ES-P40G1C3L2	186	ES-P40G1C3F	187	182	0	31.8091	31.8091	*	ES-P40G1C3M	191	185	1	32.0882	32.0882	*	186	2	74.9575	74.9575	*
0.4	10	ES-P43G1C2L3	187	ES-P43G1C2F	190	185	0	18.0249	18.0249	*	ES-P43G1C2M	186	181	0	24.193	24.193	*	187	0	59.2829	59.2829	*
0.4	10	ES-P43G1C2L4	191	ES-P43G1C2F	190	189	1	25.9524	25.9524	*	ES-P43G1C2M	186	185	0	24.6857	24.6857	*	191	1	68.1894	68.1894	*
0.4	10	ES-P44G1C2L3	189	ES-P44G1C2F	191	188	1	31.9909	31.9909	*	ES-P44G1C2M	190	187	1	31.3083	31.3083	*	189	3	74.2621	74.2621	*
0.4	10	ES-P44G1C2L4	192	ES-P44G1C2F	191	191	0	33.3191	33.3191	*	ES-P44G1C2M	190	190	1	33.4242	33.4242	*	192	2	78.1917	78.1917	*
0.4	10	ES-P46G1C3L1	179	ES-P46G1C3F	172	161	2	11.4505	11.4505	*	ES-P46G1C3M	190	177	0	22.0284	22.0284	*	178	2	42.5661	42.5661	*
0.4	10	ES-P46G1C3L2	174	ES-P46G1C3F	172	156	0	12.622	12.622	*	ES-P46G1C3M	190	173	0	14.0947	14.0947	*	173	0	37.4244	37.4244	*
0.4	10	UL-P13G1C3L2	170	UL-P13G1C3F	190	169	1	24.3536	24.3536	*	UL-P13G1C3M	187	165	2	27.6881	27.6881	*	170	3	59.2438	59.2438	*
0.4	10	UL-P15G1C2L4	179	UL-P15G1C2F	185	174	1	24.8933	24.8933	*	UL-P15G1C2M	188	175	2	25.5064	25.5064	*	179	3	62.5286	62.5286	*
0.4	10	UL-P19G1C1L2	177	UL-P19G1C1F	191	176	0	25.3767	25.3767	*	UL-P19G1C1M	191	176	0	24.3811	24.3811	*	177	2	64.765	64.765	*
0.4	10	UL-P19G1C1L3	187	UL-P19G1C1F	191	186	0	31.0149	31.0149	*	UL-P19G1C1M	191	186	0	35.6233	35.6233	*	187	0	85.9352	85.9352	*
0.4	10	UL-P1G1C3L3	164	UL-P1G1C3F	165	140	2	9.47677	9.47677	*	UL-P1G1C3M	189	161	1	19.5343	19.5343	*	164	4	38.5116	38.5116	*
0.4	10	UL-P3G1C4L2	190	UL-P3G1C4F	188	186	1	27.5236	27.5236	*	UL-P3G1C4M	190	188	0	29.2935	29.2935	*	190	1	67.9743	67.9743	*
0.4	10	UL-P8G1C3L1	188	UL-P8G1C3F	190	186	0	19.6576	19.6576	*	UL-P8G1C3M	187	184	0	25.787	25.787	*	188	0	60.695	60.695	*
0.4	10	UL-P8G1C3L3	190	UL-P8G1C3F	190	188	0	25.9615	25.9615	*	UL-P8G1C3M	187	185	0	25.7049	25.7049	*	190	0	67.0302	67.0302	*
0.4	10	ES-P26G2C3L4	165	ES-P26G2C3F	191	164	1	31.475	31.475	*	ES-P26G2C3M	191	164	0	25	25	*	165	3	53.5232	53.5232	*
0.4	10	ES-P27G2C4L3	190	ES-P27G2C4F	192	190	0	51.9483	51.9483	*	ES-P27G2C4M	191	189	1	35.2498	35.2498	*	190	1	90.5594	90.5594	*
0.4	10	ES-P28G2C2L2	190	ES-P28G2C2F	190	188	0	38.2503	38.2503	*	ES-P28G2C2M	192	190	0	27.2013	27.2013	*	190	0	70.3074	70.3074	*
0.4	10	ES-P28G2C2L4	186	ES-P28G2C2F	190	185	0	37.4672	37.4672	*	ES-P28G2C2M	192	186	0	29.8547	29.8547	*	186	0	71.3662	71.3662	*
0.4	10	ES-P37G2C4L1	191	ES-P37G2C4F	191	190	0	47.525	47.525	*	ES-P37G2C4M	192	191	0	30.0395	30.0395	*	191	0	84.3597	84.3597	*
0.4	10	ES-P37G2C4L2	188	ES-P37G2C4F	191	187	2	35.2884	35.2884	*	ES-P37G2C4M	192	188	0	36.5605	36.5605	*	188	3	77.4091	77.4091	*
0.4	10	ES-P38G2C4L1	191	ES-P38G2C4F	191	190	0	18.987	18.987	*	ES-P38G2C4M	188	187	0	30.4909	30.4909	*	191	0	50.6394	50.6394	*
0.4	10	ES-P38G2C4L2	189	ES-P38G2C4F	191	189	0	32.9993	32.9993	*	ES-P38G2C4M	188	185	1	21.2249	21.2249	*	189	1	55.3044	55.3044	*
0.4	10	ES-P39G2C4L1	191	ES-P39G2C4F	190	189	0	47.2878	47.2878	*	ES-P39G2C4M	190	189	0	37.337	37.337	*	191	0	91.8621	91.8621	*
0.4	10	ES-P39G2C4L2	192	ES-P39G2C4F	190	190	0	47.5124	47.5124	*	ES-P39G2C4M	190	190	0	47.2451	47.2451	*	192	0	101.632	101.632	*
0.4	10	ES-P40G2C2L3	190	ES-P40G2C2F	188	187	0	51.0535	51.0535	*	ES-P40G2C2M	190	188	1	47.3095	47.3095	*	189	2	97.1778	97.1778	*
0.4	10	ES-P40G2C2L4	186	ES-P40G2C2F	188	184	0	53.1709	53.1709	*	ES-P40G2C2M	190	185	0	54.3917	54.3917	*	186	0	107.697	107.697	*
0.4	10	ES-P43G2C4L3	191	ES-P43G2C4F	188	187	2	37.875	37.875	*	ES-P43G2C4M	184	184	0	32.5129	32.5129	*	190	2	75.5837	75.5837	*
0.4	10	ES-P43G2C4L4	191	ES-P43G2C4F	188	187	0	51.5947	51.5947	*	ES-P43G2C4M	184	183	0	34.4621	34.4621	*	190	1	89.1829	89.1829	*
0.4	10	ES-P49G2C2L3	192	ES-P49G2C2F	192	192	0	55.1349	55.1349	*	ES-P49G2C2M	148	148	1	32.5036	32.5036	*	192	1	90.0024	90.0024	*
0.4	10	ES-P49G2C2L4	191	ES-P49G2C2F	192	191	0	39.3115	39.3115	*	ES-P49G2C2M	148	147	2	22.6527	22.6527	*	191	4	60.5433	60.5433	*
0.4	10	ES-P45G2C3L3	192	ES-P45G2C3F	192	192	0	47.0668	47.0668	*	ES-P45G2C3M	192	192	0	45.9319	45.9319	*	192	0	101.647	101.647	*
0.4	10	ES-P45G2C3L4	191	ES-P45G2C3F	192	191	0	40.2924	40.2924	*	ES-P45G2C3M	192	191	0	53.3956	53.3956	*	191	0	102.162	102.162	*
0.4	10	ES-P46G2C1L2	187	ES-P46G2C1F	189	184	0	32.8536	32.8536	*	ES-P46G2C1M	190	185	0	38.7763	38.7763	*	187	0	76.9381	76.9381	*
0.4	10	ES-P46G2C1L3	185	ES-P46G2C1F	189	182	0	34.3929	34.3929	*	ES-P46G2C1M	190	183	2	31.4962	31.4962	*	185	2	71.6695	71.6695	*
0.4	10	UL-P11G2C2L2	185	UL-P11G2C2F	182	175	1	39.0912	39.0912	*	UL-P11G2C2M	188	181	0	47.5187	47.5187	*	185	1	88.8893	88.8893	*
0.4	10	UL-P11G2C2L4	168	UL-P11G2C2F	182	159	1	32.0068	32.0068	*	UL-P11G2C2M	188	164	1	27.5077	27.5077	*	168	3	59.5872	59.5872	*
0.4	10	UL-P14G2C1L2	178	UL-P14G2C1F	190	177	1	23.5853	23.5853	*	UL-P14G2C1M	187	173	0	34.9819	34.9819	*	178	1	71.5018	71.5018	*
0.4	10	UL-P18G2C4L2	192	UL-P18G2C4F	191	191	0	37.8563	37.8563	*	UL-P18G2C4M	192	192	0	36.2245	36.2245	*	192	0	80.5032	80.5032	*
0.4	10	UL-P19G2C3L1	177	UL-P19G2C3F	191	177	0	52.5418	52.5418	*	UL-P19G2C3M	192	177	0	45.1016	45.1016	*	177	0	98.4319	98.4319	*
0.4	10	UL-P1G2C2L3	188	UL-P1G2C2F	187	183	0	26.1937	26.1937	*	UL-P1G2C2M	190	186	1	33.2603	33.2603	*	188	1	59.2898	59.2898	*
0.4	10	UL-P23G2C2L3	189	UL-P23G2C2F	192	189	0	43.8044	43.8044	*	UL-P23G2C2M	192	189	0	52.6623	52.6623	*	189	2	93.9158	93.9158	*
0.4	10	UL-P3G2C1L2	192	UL-P3G2C1F	190	190	1	48.2208	48.2208	*	UL-P3G2C1M	191	191	0	49.081	49.081	*	192	1	97.9375	97.9375	*
0.4	10	UL-P6G2C4L3	184	UL-P6G2C4F	188	180	1	40.8888	40.8888	*	UL-P6G2C4M	191	183	0	34.3762	34.3762	*	184	2	74.1983	74.1983	*
0.4	10	UL-P7G2C2L4	189	UL-P7G2C2F	191	188	0	33.7678	33.7678	*	UL-P7G2C2M	191	188	0	42.9465	42.9465	*	189	0	79.1251	79.1251	*
0.4	10	ES-P25G3C1L2	185	ES-P25G3C1F	191	184	0	55.0272	55.0272	*	ES-P25G3C1M	188	181	1	38.3776	38.3776	*	185	1	99.8356	99.8356	*
0.4	10	ES-P37G3C3L3	186	ES-P37G3C3F	190	184	1	32.4804	32.4804	*	ES-P37G3C3M	191	185	0	34.0043	34.0043	*	186	1	73.9511	73.9511	*
0.4	10	ES-P37G3C3L4	191	ES-P37G3C3F	190	189	0	41.3338	41.3338	*	ES-P37G3C3M	191	190	0	39.8993	39.8993	*	191	0	89.9717	89.9717	*
0.4	10	ES-P38G3C3L1	191	ES-P38G3C3F	190	189	0	37.4375	37.4375	*	ES-P38G3C3M	188	187	1	41.8111	41.8111	*	191	1	82.7579	82.7579	*
0.4	10	ES-P38G3C3L2	191	ES-P38G3C3F	190	189	0	45.183	45.183	*	ES-P38G3C3M	188	187	1	38.6915	38.6915	*	191	1	87.7277	87.7277	*
0.4	10	ES-P39G3C1L1	180	ES-P39G3C1F	191	179	2	53.8259	53.8259	*	ES-P39G3C1M	181	172	1	44.5162	44.5162	*	180	2	103.384	103.384	*
0.4	10	ES-P39G3C1L2	187	ES-P39G3C1F	191	186	0	51.2051	51.2051	*	ES-P39G3C1M	181	176	0	54.7233	54.7233	*	187	0	109.251	109.251	*
0.4	10	ES-P43G3C3L1	191	ES-P43G3C3F	191	190	0	56.8806	56.8806	*	ES-P43G3C3M	183	182	2	51.6222	51.6222	*	190	2	110.786	110.786	*
0.4	10	ES-P43G3C3L2	182	ES-P43G3C3F	191	182	0	53.3264	53.3264	*	ES-P43G3C3M	183	176	0	57.9805	57.9805	*	182	0	114.088	114.088	*
0.4	10	ES-P49G3C4L3	189	ES-P49G3C4F	189	186	0	58.5429	58.5429	*	ES-P49G3C4M	189	186	0	66.1931	66.1931	*	189	0	125.176	125.176	*
0.4	10	ES-P49G3C4L4	191	ES-P49G3C4F	189	188	0	59.4878	59.4878	*	ES-P49G3C4M	189	189	0	58.8781	58.8781	*	191	0	119.142	119.142	*
0.4	10	ES-P45G3C3L4	192	ES-P45G3C3F	192	192	0	40.6715	40.6715	*	ES-P45G3C3M	192	192	0	42.0523	42.0523	*	192	0	83.8822	83.8822	*
0.4	10	ES-P46G3C3L1	188	ES-P46G3C3F	190	186	1	42.2922	42.2922	*	ES-P46G3C3M	161	160	0	35.692	35.692	*	187	3	75.4613	75.4613	*
0.4	10	ES-P46G3C3L3	190	ES-P46G3C3F	190	188	0	56.1973	56.1973	*	ES-P46G3C3M	161	160	0	35.4045	35.4045	*	189	2	88.4319	88.4319	*
0.4	10	UL-P13G3C4L2	187	UL-P13G3C4F	187	185	0	81.803	81.803	*	UL-P13G3C4M	189	187	1	64.6905	64.6905	*	187	2	145.246	145.246	*
0.4	10	UL-P13G3C4L4	187	UL-P13G3C4F	187	185	0	75.6593	75.6593	*	UL-P13G3C4M	189	187	0	68.3825	68.3825	*	187	0	145.506	145.506	*
0.4	10	UL-P15G3C2L1	187	UL-P15G3C2F	190	185	0	51.2564	51.2564	*	UL-P15G3C2M	178	173	0	39.3383	39.3383	*	187	1	94.7963	94.7963	*
0.4	10	UL-P15G3C2L4	158	UL-P15G3C2F	190	156	0	31.4706	31.4706	*	UL-P15G3C2M	178	146	0	22.2801	22.2801	*	158	15	27.7466	27.7466	*
0.4	10	UL-P1G3C1L1	169	UL-P1G3C1F	190	167	2	38.981	38.981	*	UL-P1G3C1M	162	147	1	45.0659	45.0659	*	169	4	82.3462	82.3462	*
0.4	25	ES-P25G1C3L1	190	ES-P25G1C3F	190	188	1	21.5898	21.5898	*	ES-P25G1C3M	191	189	0	28.66	28.66	*	190	1	65.0629	65.0629	*
0.4	25	ES-P25G1C3L3	191	ES-P25G1C3F	190	189	0	28.359	28.359	*	ES-P25G1C3M	191	190	0	23.3443	23.3443	*	191	0	67.7345	67.7345	*
0.4	25	ES-P28G1C3L1	192	ES-P28G1C3F	192	192	0	30.5605	30.5605	*	ES-P28G1C3M	191	191	0	15.6305	15.6305	*	192	0	63.3875	63.3875	*
0.4	25	ES-P28G1C3L3	187	ES-P28G1C3F	192	187	1	27.0212	27.0212	*	ES-P28G1C3M	191	187	0	19.4684	19.4684	*	187	1	63.7643	63.7643	*
0.4	25	ES-P37G1C1L1	177	ES-P37G1C1F	192	177	1	29.8925	29.8925	*	ES-P37G1C1M	192	177	2	18.8174	18.8174	*	177	3	61.4309	61.4309	*
0.4	25	ES-P37G1C1L2	180	ES-P37G1C1F	192	180	1	28.1872	28.1872	*	ES-P37G1C1M	192	180	0	22.113	22.113	*	180	1	62.427	62.427	*
0.4	25	ES-P38G1C1L3	190	ES-P38G1C1F	192	190	0	28.7172	28.7172	*	ES-P38G1C1M	190	188	2	18.1339	18.1339	*	190	2	59.8439	59.8439	*
0.4	25	ES-P38G1C1L4	191	ES-P38G1C1F	192	191	0	27.9948	27.9948	*	ES-P38G1C1M	190	189	2	26.9569	26.9569	*	191	2	67.4635	67.4635	*
0.4	25	ES-P39G1C4L3	155	ES-P39G1C4F	192	155	4	12.3171	12.3171	*	ES-P39G1C4M	185	148	2	10.3818	10.3818	*	155	6	33.2507	33.2507	*
0.4	25	ES-P39G1C4L4	161	ES-P39G1C4F	192	161	6	11.9079	11.9079	*	ES-P39G1C4M	185	154	2	12.6554	12.6554	*	161	8	32.9003	32.9003	*
0.4	25	ES-P40G1C3L1	190	ES-P40G1C3F	187	185	0	38.904	38.904	*	ES-P40G1C3M	191	189	1	35.6428	35.6428	*	190	1	87.1781	87.1781	*
0.4	25	ES-P40G1C3L2	186	ES-P40G1C3F	187	182	0	31.8091	31.8091	*	ES-P40G1C3M	191	185	1	32.0882	32.0882	*	186	2	74.9575	74.9575	*
0.4	25	ES-P43G1C2L3	187	ES-P43G1C2F	190	185	0	18.0249	18.0249	*	ES-P43G1C2M	186	181	0	24.193	24.193	*	187	0	59.2829	59.2829	*
0.4	25	ES-P43G1C2L4	191	ES-P43G1C2F	190	189	1	25.9524	25.9524	*	ES-P43G1C2M	186	185	0	24.6857	24.6857	*	191	1	68.1894	68.1894	*
0.4	25	ES-P44G1C2L3	189	ES-P44G1C2F	191	188	1	31.9909	31.9909	*	ES-P44G1C2M	190	187	1	31.3083	31.3083	*	189	3	74.2621	74.2621	*
0.4	25	ES-P44G1C2L4	192	ES-P44G1C2F	191	191	0	33.3191	33.3191	*	ES-P44G1C2M	190	190	1	33.4242	33.4242	*	192	2	78.1917	78.1917	*
0.4	25	ES-P46G1C3L1	179	ES-P46G1C3F	172	161	2	11.4505	11.4505	*	ES-P46G1C3M	190	177	0	22.0284	22.0284	*	178	2	42.5661	42.5661	*
0.4	25	ES-P46G1C3L2	174	ES-P46G1C3F	172	156	0	12.622	12.622	*	ES-P46G1C3M	190	173	0	14.0947	14.0947	*	173	0	37.4244	37.4244	*
0.4	25	UL-P13G1C3L2	170	UL-P13G1C3F	190	169	1	24.3536	24.3536	*	UL-P13G1C3M	187	165	2	27.6881	27.6881	*	170	3	59.2438	59.2438	*
0.4	25	UL-P15G1C2L4	179	UL-P15G1C2F	185	174	1	24.8933	24.8933	*	UL-P15G1C2M	188	175	2	25.5064	25.5064	*	179	3	62.5286	62.5286	*
0.4	25	UL-P19G1C1L2	177	UL-P19G1C1F	191	176	0	25.3767	25.3767	*	UL-P19G1C1M	191	176	0	24.3811	24.3811	*	177	2	64.765	64.765	*
0.4	25	UL-P19G1C1L3	187	UL-P19G1C1F	191	186	0	31.0149	31.0149	*	UL-P19G1C1M	191	186	0	35.6233	35.6233	*	187	0	85.9352	85.9352	*
0.4	25	UL-P1G1C3L3	164	UL-P1G1C3F	165	140	2	9.47677	9.47677	*	UL-P1G1C3M	189	161	1	19.5343	19.5343	*	164	4	38.5116	38.5116	*
0.4	25	UL-P3G1C4L2	190	UL-P3G1C4F	188	186	1	27.5236	27.5236	*	UL-P3G1C4M	190	188	0	29.2935	29.2935	*	190	1	67.9743	67.9743	*
0.4	25	UL-P8G1C3L1	188	UL-P8G1C3F	190	186	0	19.6576	19.6576	*	UL-P8G1C3M	187	184	0	25.787	25.787	*	188	0	60.695	60.695	*
0.4	25	UL-P8G1C3L3	190	UL-P8G1C3F	190	188	0	25.9615	25.9615	*	UL-P8G1C3M	187	185	0	25.7049	25.7049	*	190	0	67.0302	67.0302	*
0.4	25	ES-P26G2C3L4	165	ES-P26G2C3F	191	164	1	31.475	31.475	*	ES-P26G2C3M	191	164	0	25	25	*	165	3	53.5232	53.5232	*
0.4	25	ES-P27G2C4L3	190	ES-P27G2C4F	192	190	0	51.9483	51.9483	*	ES-P27G2C4M	191	189	1	35.2498	35.2498	*	190	1	90.5594	90.5594	*
0.4	25	ES-P28G2C2L2	190	ES-P28G2C2F	190	188	0	38.2503	38.2503	*	ES-P28G2C2M	192	190	0	27.2013	27.2013	*	190	0	70.3074	70.3074	*
0.4	25	ES-P28G2C2L4	186	ES-P28G2C2F	190	185	0	37.4672	37.4672	*	ES-P28G2C2M	192	186	0	29.8547	29.8547	*	186	0	71.3662	71.3662	*
0.4	25	ES-P37G2C4L1	191	ES-P37G2C4F	191	190	0	47.525	47.525	*	ES-P37G2C4M	192	191	0	30.0395	30.0395	*	191	0	84.3597	84.3597	*
0.4	25	ES-P37G2C4L2	188	ES-P37G2C4F	191	187	2	35.2884	35.2884	*	ES-P37G2C4M	192	188	0	36.5605	36.5605	*	188	3	77.4091	77.4091	*
0.4	25	ES-P38G2C4L1	191	ES-P38G2C4F	191	190	0	18.987	18.987	*	ES-P38G2C4M	188	187	0	30.4909	30.4909	*	191	0	50.6394	50.6394	*
0.4	25	ES-P38G2C4L2	189	ES-P38G2C4F	191	189	0	32.9993	32.9993	*	ES-P38G2C4M	188	185	1	21.2249	21.2249	*	189	1	55.3044	55.3044	*
0.4	25	ES-P39G2C4L1	191	ES-P39G2C4F	190	189	0	47.2878	47.2878	*	ES-P39G2C4M	190	189	0	37.337	37.337	*	191	0	91.8621	91.8621	*
0.4	25	ES-P39G2C4L2	192	ES-P39G2C4F	190	190	0	47.5124	47.5124	*	ES-P39G2C4M	190	190	0	47.2451	47.2451	*	192	0	101.632	101.632	*
0.4	25	ES-P40G2C2L3	190	ES-P40G2C2F	188	187	0	51.0535	51.0535	*	ES-P40G2C2M	190	188	1	47.3095	47.3095	*	189	2	97.1778	97.1778	*
0.4	25	ES-P40G2C2L4	186	ES-P40G2C2F	188	184	0	53.1709	53.1709	*	ES-P40G2C2M	190	185	0	54.3917	54.3917	*	186	0	107.697	107.697	*
0.4	25	ES-P43G2C4L3	191	ES-P43G2C4F	188	187	2	37.875	37.875	*	ES-P43G2C4M	184	184	0	32.5129	32.5129	*	190	2	75.5837	75.5837	*
0.4	25	ES-P43G2C4L4	191	ES-P43G2C4F	188	187	0	51.5947	51.5947	*	ES-P43G2C4M	184	183	0	34.4621	34.4621	*	190	1	89.1829	89.1829	*
0.4	25	ES-P49G2C2L3	192	ES-P49G2C2F	192	192	0	55.1349	55.1349	*	ES-P49G2C2M	148	148	1	32.5036	32.5036	*	192	1	90.0024	90.0024	*
0.4	25	ES-P49G2C2L4	191	ES-P49G2C2F	192	191	0	39.3115	39.3115	*	ES-P49G2C2M	148	147	2	22.6527	22.6527	*	191	4	60.5433	60.5433	*
0.4	25	ES-P45G2C3L3	192	ES-P45G2C3F	192	192	0	47.0668	47.0668	*	ES-P45G2C3M	192	192	0	45.9319	45.9319	*	192	0	101.647	101.647	*
0.4	25	ES-P45G2C3L4	191	ES-P45G2C3F	192	191	0	40.2924	40.2924	*	ES-P45G2C3M	192	191	0	53.3956	53.3956	*	191	0	102.162	102.162	*
0.4	25	ES-P46G2C1L2	187	ES-P46G2C1F	189	184	0	32.8536	32.8536	*	ES-P46G2C1M	190	185	0	38.7763	38.7763	*	187	0	76.9381	76.9381	*
0.4	25	ES-P46G2C1L3	185	ES-P46G2C1F	189	182	0	34.3929	34.3929	*	ES-P46G2C1M	190	183	2	31.4962	31.4962	*	185	2	71.6695	71.6695	*
0.4	25	UL-P11G2C2L2	185	UL-P11G2C2F	182	175	1	39.0912	39.0912	*	UL-P11G2C2M	188	181	0	47.5187	47.5187	*	185	1	88.8893	88.8893	*
0.4	25	UL-P11G2C2L4	168	UL-P11G2C2F	182	159	1	32.0068	32.0068	*	UL-P11G2C2M	188	164	1	27.5077	27.5077	*	168	3	59.5872	59.5872	*
0.4	25	UL-P14G2C1L2	178	UL-P14G2C1F	190	177	1	23.5853	23.5853	*	UL-P14G2C1M	187	173	0	34.9819	34.9819	*	178	1	71.5018	71.5018	*
0.4	25	UL-P18G2C4L2	192	UL-P18G2C4F	191	191	0	37.8563	37.8563	*	UL-P18G2C4M	192	192	0	36.2245	36.2245	*	192	0	80.5032	80.5032	*
0.4	25	UL-P19G2C3L1	177	UL-P19G2C3F	191	177	0	52.5418	52.5418	*	UL-P19G2C3M	192	177	0	45.1016	45.1016	*	177	0	98.4319	98.4319	*
0.4	25	UL-P1G2C2L3	188	UL-P1G2C2F	187	183	0	26.1937	26.1937	*	UL-P1G2C2M	190	186	1	33.2603	33.2603	*	188	1	59.2898	59.2898	*
0.4	25	UL-P23G2C2L3	189	UL-P23G2C2F	192	189	0	43.8044	43.8044	*	UL-P23G2C2M	192	189	0	52.6623	52.6623	*	189	2	93.9158	93.9158	*
0.4	25	UL-P3G2C1L2	192	UL-P3G2C1F	190	190	1	48.2208	48.2208	*	UL-P3G2C1M	191	191	0	49.081	49.081	*	192	1	97.9375	97.9375	*
0.4	25	UL-P6G2C4L3	184	UL-P6G2C4F	188	180	1	40.8888	40.8888	*	UL-P6G2C4M	191	183	0	34.3762	34.3762	*	184	2	74.1983	74.1983	*
0.4	25	UL-P7G2C2L4	189	UL-P7G2C2F	191	188	0	33.7678	33.7678	*	UL-P7G2C2M	191	188	0	42.9465	42.9465	*	189	0	79.1251	79.1251	*
0.4	25	ES-P25G3C1L2	185	ES-P25G3C1F	191	184	0	55.0272	55.0272	*	ES-P25G3C1M	188	181	1	38.3776	38.3776	*	185	1	99.8356	99.8356	*
0.4	25	ES-P37G3C3L3	186	ES-P37G3C3F	190	184	1	32.4804	32.4804	*	ES-P37G3C3M	191	185	0	34.0043	34.0043	*	186	1	73.9511	73.9511	*
0.4	25	ES-P37G3C3L4	191	ES-P37G3C3F	190	189	0	41.3338	41.3338	*	ES-P37G3C3M	191	190	0	39.8993	39.8993	*	191	0	89.9717	89.9717	*
0.4	25	ES-P38G3C3L1	191	ES-P38G3C3F	190	189	0	37.4375	37.4375	*	ES-P38G3C3M	188	187	1	41.8111	41.8111	*	191	1	82.7579	82.7579	*
0.4	25	ES-P38G3C3L2	191	ES-P38G3C3F	190	189	0	45.183	45.183	*	ES-P38G3C3M	188	187	1	38.6915	38.6915	*	191	1	87.7277	87.7277	*
0.4	25	ES-P39G3C1L1	180	ES-P39G3C1F	191	179	2	53.8259	53.8259	*	ES-P39G3C1M	181	172	1	44.5162	44.5162	*	180	2	103.384	103.384	*
0.4	25	ES-P39G3C1L2	187	ES-P39G3C1F	191	186	0	51.2051	51.2051	*	ES-P39G3C1M	181	176	0	54.7233	54.7233	*	187	0	109.251	109.251	*
0.4	25	ES-P43G3C3L1	191	ES-P43G3C3F	191	190	0	56.8806	56.8806	*	ES-P43G3C3M	183	182	2	51.6222	51.6222	*	190	2	110.786	110.786	*
0.4	25	ES-P43G3C3L2	182	ES-P43G3C3F	191	182	0	53.3264	53.3264	*	ES-P43G3C3M	183	176	0	57.9805	57.9805	*	182	0	114.088	114.088	*
0.4	25	ES-P49G3C4L3	189	ES-P49G3C4F	189	186	0	58.5429	58.5429	*	ES-P49G3C4M	189	186	0	66.1931	66.1931	*	189	0	125.176	125.176	*
0.4	25	ES-P49G3C4L4	191	ES-P49G3C4F	189	188	0	59.4878	59.4878	*	ES-P49G3C4M	189	189	0	58.8781	58.8781	*	191	0	119.142	119.142	*
0.4	25	ES-P45G3C3L4	192	ES-P45G3C3F	192	192	0	40.6715	40.6715	*	ES-P45G3C3M	192	192	0	42.0523	42.0523	*	192	0	83.8822	83.8822	*
0.4	25	ES-P46G3C3L1	188	ES-P46G3C3F	190	186	1	42.2922	42.2922	*	ES-P46G3C3M	161	160	0	35.692	35.692	*	187	3	75.4613	75.4613	*
0.4	25	ES-P46G3C3L3	190	ES-P46G3C3F	190	188	0	56.1973	56.1973	*	ES-P46G3C3M	161	160	0	35.4045	35.4045	*	189	2	88.4319	88.4319	*
0.4	25	UL-P13G3C4L2	187	UL-P13G3C4F	187	185	0	81.803	81.803	*	UL-P13G3C4M	189	187	1	64.6905	64.6905	*	187	2	145.246	145.246	*
0.4	25	UL-P13G3C4L4	187	UL-P13G3C4F	187	185	0	75.6593	75.6593	*	UL-P13G3C4M	189	187	0	68.3825	68.3825	*	187	0	145.506	145.506	*
0.4	25	UL-P15G3C2L1	187	UL-P15G3C2F	190	185	0	51.2564	51.2564	*	UL-P15G3C2M	178	173	0	39.3383	39.3383	*	187	1	94.7963	94.7963	*
0.4	25	UL-P15G3C2L4	158	UL-P15G3C2F	190	156	0	31.4706	31.4706	*	UL-P15G3C2M	178	146	0	22.2801	22.2801	*	158	15	27.7466	27.7466	*
0.4	25	UL-P1G3C1L1	169	UL-P1G3C1F	190	167	2	38.981	38.981	*	UL-P1G3C1M	162	147	1	45.0659	45.0659	*	169	4	82.3462	82.3462	*
0.4	50	ES-P25G1C3L1	190	ES-P25G1C3F	190	188	1	21.5898	21.5898	*	ES-P25G1C3M	191	189	0	28.66	28.66	*	190	1	65.0629	65.0629	*
0.4	50	ES-P25G1C3L3	191	ES-P25G1C3F	190	189	0	28.359	28.359	*	ES-P25G1C3M	191	190	0	23.3443	23.3443	*	191	0	67.7345	67.7345	*
0.4	50	ES-P28G1C3L1	192	ES-P28G1C3F	192	192	0	30.5605	30.5605	*	ES-P28G1C3M	191	191	0	15.6305	15.6305	*	192	0	63.3875	63.3875	*
0.4	50	ES-P28G1C3L3	187	ES-P28G1C3F	192	187	1	27.0212	27.0212	*	ES-P28G1C3M	191	187	0	19.4684	19.4684	*	187	1	63.7643	63.7643	*
0.4	50	ES-P37G1C1L1	177	ES-P37G1C1F	192	177	1	29.8925	29.8925	*	ES-P37G1C1M	192	177	2	18.8174	18.8174	*	177	3	61.4309	61.4309	*
0.4	50	ES-P37G1C1L2	180	ES-P37G1C1F	192	180	1	28.1872	28.1872	*	ES-P37G1C1M	192	180	0	22.113	22.113	*	180	1	62.427	62.427	*
0.4	50	ES-P38G1C1L3	190	ES-P38G1C1F	192	190	0	28.7172	28.7172	*	ES-P38G1C1M	190	188	2	18.1339	18.1339	*	190	2	59.8439	59.8439	*
0.4	50	ES-P38G1C1L4	191	ES-P38G1C1F	192	191	0	27.9948	27.9948	*	ES-P38G1C1M	190	189	2	26.9569	26.9569	*	191	2	67.4635	67.4635	*
0.4	50	ES-P39G1C4L3	155	ES-P39G1C4F	192	155	4	12.3171	12.3171	*	ES-P39G1C4M	185	148	2	10.3818	10.3818	*	155	6	33.2507	33.2507	*
0.4	50	ES-P39G1C4L4	161	ES-P39G1C4F	192	161	6	11.9079	11.9079	*	ES-P39G1C4M	185	154	2	12.6554	12.6554	*	161	8	32.9003	32.9003	*
0.4	50	ES-P40G1C3L1	190	ES-P40G1C3F	187	185	0	38.904	38.904	*	ES-P40G1C3M	191	189	1	35.6428	35.6428	*	190	1	87.1781	87.1781	*
0.4	50	ES-P40G1C3L2	186	ES-P40G1C3F	187	182	0	31.8091	31.8091	*	ES-P40G1C3M	191	185	1	32.0882	32.0882	*	186	2	74.9575	74.9575	*
0.4	50	ES-P43G1C2L3	187	ES-P43G1C2F	190	185	0	18.0249	18.0249	*	ES-P43G1C2M	186	181	0	24.193	24.193	*	187	0	59.2829	59.2829	*
0.4	50	ES-P43G1C2L4	191	ES-P43G1C2F	190	189	1	25.9524	25.9524	*	ES-P43G1C2M	186	185	0	24.6857	24.6857	*	191	1	68.1894	68.1894	*
0.4	50	ES-P44G1C2L3	189	ES-P44G1C2F	191	188	1	31.9909	31.9909	*	ES-P44G1C2M	190	187	1	31.3083	31.3083	*	189	3	74.2621	74.2621	*
0.4	50	ES-P44G1C2L4	192	ES-P44G1C2F	191	191	0	33.3191	33.3191	*	ES-P44G1C2M	190	190	1	33.4242	33.4242	*	192	2	78.1917	78.1917	*
0.4	50	ES-P46G1C3L1	179	ES-P46G1C3F	172	161	2	11.4505	11.4505	*	ES-P46G1C3M	190	177	0	22.0284	22.0284	*	178	2	42.5661	42.5661	*
0.4	50	ES-P46G1C3L2	174	ES-P46G1C3F	172	156	0	12.622	12.622	*	ES-P46G1C3M	190	173	0	14.0947	14.0947	*	173	0	37.4244	37.4244	*
0.4	50	UL-P13G1C3L2	170	UL-P13G1C3F	190	169	1	24.3536	24.3536	*	UL-P13G1C3M	187	165	2	27.6881	27.6881	*	170	3	59.2438	59.2438	*
0.4	50	UL-P15G1C2L4	179	UL-P15G1C2F	185	174	1	24.8933	24.8933	*	UL-P15G1C2M	188	175	2	25.5064	25.5064	*	179	3	62.5286	62.5286	*
0.4	50	UL-P19G1C1L2	177	UL-P19G1C1F	191	176	0	25.3767	25.3767	*	UL-P19G1C1M	191	176	0	24.3811	24.3811	*	177	2	64.765	64.765	*
0.4	50	UL-P19G1C1L3	187	UL-P19G1C1F	191	186	0	31.0149	31.0149	*	UL-P19G1C1M	191	186	0	35.6233	35.6233	*	187	0	85.9352	85.9352	*
0.4	50	UL-P1G1C3L3	164	UL-P1G1C3F	165	140	2	9.47677	9.47677	*	UL-P1G1C3M	189	161	1	19.5343	19.5343	*	164	4	38.5116	38.5116	*
0.4	50	UL-P3G1C4L2	190	UL-P3G1C4F	188	186	1	27.5236	27.5236	*	UL-P3G1C4M	190	188	0	29.2935	29.2935	*	190	1	67.9743	67.9743	*
0.4	50	UL-P8G1C3L1	188	UL-P8G1C3F	190	186	0	19.6576	19.6576	*	UL-P8G1C3M	187	184	0	25.787	25.787	*	188	0	60.695	60.695	*
0.4	50	UL-P8G1C3L3	190	UL-P8G1C3F	190	188	0	25.9615	25.9615	*	UL-P8G1C3M	187	185	0	25.7049	25.7049	*	190	0	67.0302	67.0302	*
0.4	50	ES-P26G2C3L4	165	ES-P26G2C3F	191	164	1	31.475	31.475	*	ES-P26G2C3M	191	164	0	25	25	*	165	3	53.5232	53.5232	*
0.4	50	ES-P27G2C4L3	190	ES-P27G2C4F	192	190	0	51.9483	51.9483	*	ES-P27G2C4M	191	189	1	35.2498	35.2498	*	190	1	90.5594	90.5594	*
0.4	50	ES-P28G2C2L2	190	ES-P28G2C2F	190	188	0	38.2503	38.2503	*	ES-P28G2C2M	192	190	0	27.2013	27.2013	*	190	0	70.3074	70.3074	*
0.4	50	ES-P28G2C2L4	186	ES-P28G2C2F	190	185	0	37.4672	37.4672	*	ES-P28G2C2M	192	186	0	29.8547	29.8547	*	186	0	71.3662	71.3662	*
0.4	50	ES-P37G2C4L1	191	ES-P37G2C4F	191	190	0	47.525	47.525	*	ES-P37G2C4M	192	191	0	30.0395	30.0395	*	191	0	84.3597	84.3597	*
0.4	50	ES-P37G2C4L2	188	ES-P37G2C4F	191	187	2	35.2884	35.2884	*	ES-P37G2C4M	192	188	0	36.5605	36.5605	*	188	3	77.4091	77.4091	*
0.4	50	ES-P38G2C4L1	191	ES-P38G2C4F	191	190	0	18.987	18.987	*	ES-P38G2C4M	188	187	0	30.4909	30.4909	*	191	0	50.6394	50.6394	*
0.4	50	ES-P38G2C4L2	189	ES-P38G2C4F	191	189	0	32.9993	32.9993	*	ES-P38G2C4M	188	185	1	21.2249	21.2249	*	189	1	55.3044	55.3044	*
0.4	50	ES-P39G2C4L1	191	ES-P39G2C4F	190	189	0	47.2878	47.2878	*	ES-P39G2C4M	190	189	0	37.337	37.337	*	191	0	91.8621	91.8621	*
0.4	50	ES-P39G2C4L2	192	ES-P39G2C4F	190	190	0	47.5124	47.5124	*	ES-P39G2C4M	190	190	0	47.2451	47.2451	*	192	0	101.632	101.632	*
0.4	50	ES-P40G2C2L3	190	ES-P40G2C2F	188	187	0	51.0535	51.0535	*	ES-P40G2C2M	190	188	1	47.3095	47.3095	*	189	2	97.1778	97.1778	*
0.4	50	ES-P40G2C2L4	186	ES-P40G2C2F	188	184	0	53.1709	53.1709	*	ES-P40G2C2M	190	185	0	54.3917	54.3917	*	186	0	107.697	107.697	*
0.4	50	ES-P43G2C4L3	191	ES-P43G2C4F	188	187	2	37.875	37.875	*	ES-P43G2C4M	184	184	0	32.5129	32.5129	*	190	2	75.5837	75.5837	*
0.4	50	ES-P43G2C4L4	191	ES-P43G2C4F	188	187	0	51.5947	51.5947	*	ES-P43G2C4M	184	183	0	34.4621	34.4621	*	190	1	89.1829	89.1829	*
0.4	50	ES-P49G2C2L3	192	ES-P49G2C2F	192	192	0	55.1349	55.1349	*	ES-P49G2C2M	148	148	1	32.5036	32.5036	*	192	1	90.0024	90.0024	*
0.4	50	ES-P49G2C2L4	191	ES-P49G2C2F	192	191	0	39.3115	39.3115	*	ES-P49G2C2M	148	147	2	22.6527	22.6527	*	191	4	60.5433	60.5433	*
0.4	50	ES-P45G2C3L3	192	ES-P45G2C3F	192	192	0	47.0668	47.0668	*	ES-P45G2C3M	192	192	0	45.9319	45.9319	*	192	0	101.647	101.647	*
0.4	50	ES-P45G2C3L4	191	ES-P45G2C3F	192	191	0	40.2924	40.2924	*	ES-P45G2C3M	192	191	0	53.3956	53.3956	*	191	0	102.162	102.162	*
0.4	50	ES-P46G2C1L2	187	ES-P46G2C1F	189	184	0	32.8536	32.8536	*	ES-P46G2C1M	190	185	0	38.7763	38.7763	*	187	0	76.9381	76.9381	*
0.4	50	ES-P46G2C1L3	185	ES-P46G2C1F	189	182	0	34.3929	34.3929	*	ES-P46G2C1M	190	183	2	31.4962	31.4962	*	185	2	71.6695	71.6695	*
0.4	50	UL-P11G2C2L2	185	UL-P11G2C2F	182	175	1	39.0912	39.0912	*	UL-P11G2C2M	188	181	0	47.5187	47.5187	*	185	1	88.8893	88.8893	*
0.4	50	UL-P11G2C2L4	168	UL-P11G2C2F	182	159	1	32.0068	32.0068	*	UL-P11G2C2M	188	164	1	27.5077	27.5077	*	168	3	59.5872	59.5872	*
0.4	50	UL-P14G2C1L2	178	UL-P14G2C1F	190	177	1	23.5853	23.5853	*	UL-P14G2C1M	187	173	0	34.9819	34.9819	*	178	1	71.5018	71.5018	*
0.4	50	UL-P18G2C4L2	192	UL-P18G2C4F	191	191	0	37.8563	37.8563	*	UL-P18G2C4M	192	192	0	36.2245	36.2245	*	192	0	80.5032	80.5032	*
0.4	50	UL-P19G2C3L1	177	UL-P19G2C3F	191	177	0	52.5418	52.5418	*	UL-P19G2C3M	192	177	0	45.1016	45.1016	*	177	0	98.4319	98.4319	*
0.4	50	UL-P1G2C2L3	188	UL-P1G2C2F	187	183	0	26.1937	26.1937	*	UL-P1G2C2M	190	186	1	33.2603	33.2603	*	188	1	59.2898	59.2898	*
0.4	50	UL-P23G2C2L3	189	UL-P23G2C2F	192	189	0	43.8044	43.8044	*	UL-P23G2C2M	192	189	0	52.6623	52.6623	*	189	2	93.9158	93.9158	*
0.4	50	UL-P3G2C1L2	192	UL-P3G2C1F	190	190	1	48.2208	48.2208	*	UL-P3G2C1M	191	191	0	49.081	49.081	*	192	1	97.9375	97.9375	*
0.4	50	UL-P6G2C4L3	184	UL-P6G2C4F	188	180	1	40.8888	40.8888	*	UL-P6G2C4M	191	183	0	34.3762	34.3762	*	184	2	74.1983	74.1983	*
0.4	50	UL-P7G2C2L4	189	UL-P7G2C2F	191	188	0	33.7678	33.7678	*	UL-P7G2C2M	191	188	0	42.9465	42.9465	*	189	0	79.1251	79.1251	*
0.4	50	ES-P25G3C1L2	185	ES-P25G3C1F	191	184	0	55.0272	55.0272	*	ES-P25G3C1M	188	181	1	38.3776	38.3776	*	185	1	99.8356	99.8356	*
0.4	50	ES-P37G3C3L3	186	ES-P37G3C3F	190	184	1	32.4804	32.4804	*	ES-P37G3C3M	191	185	0	34.0043	34.0043	*	186	1	73.9511	73.9511	*
0.4	50	ES-P37G3C3L4	191	ES-P37G3C3F	190	189	0	41.3338	41.3338	*	ES-P37G3C3M	191	190	0	39.8993	39.8993	*	191	0	89.9717	89.9717	*
0.4	50	ES-P38G3C3L1	191	ES-P38G3C3F	190	189	0	37.4375	37.4375	*	ES-P38G3C3M	188	187	1	41.8111	41.8111	*	191	1	82.7579	82.7579	*
0.4	50	ES-P38G3C3L2	191	ES-P38G3C3F	190	189	0	45.183	45.183	*	ES-P38G3C3M	188	187	1	38.6915	38.6915	*	191	1	87.7277	87.7277	*
0.4	50	ES-P39G3C1L1	180	ES-P39G3C1F	191	179	2	53.8259	53.8259	*	ES-P39G3C1M	181	172	1	44.5162	44.5162	*	180	2	103.384	103.384	*
0.4	50	ES-P39G3C1L2	187	ES-P39G3C1F	191	186	0	51.2051	51.2051	*	ES-P39G3C1M	181	176	0	54.7233	54.7233	*	187	0	109.251	109.251	*
0.4	50	ES-P43G3C3L1	191	ES-P43G3C3F	191	190	0	56.8806	56.8806	*	ES-P43G3C3M	183	182	2	51.6222	51.6222	*	190	2	110.786	110.786	*
0.4	50	ES-P43G3C3L2	182	ES-P43G3C3F	191	182	0	53.3264	53.3264	*	ES-P43G3C3M	183	176	0	57.9805	57.9805	*	182	0	114.088	114.088	*
0.4	50	ES-P49G3C4L3	189	ES-P49G3C4F	189	186	0	58.5429	58.5429	*	ES-P49G3C4M	189	186	0	66.1931	66.1931	*	189	0	125.176	125.176	*
0.4	50	ES-P49G3C4L4	191	ES-P49G3C4F	189	188	0	59.4878	59.4878	*	ES-P49G3C4M	189	189	0	58.8781	58.8781	*	191	0	119.142	119.142	*
0.4	50	ES-P45G3C3L4	192	ES-P45G3C3F	192	192	0	40.6715	40.6715	*	ES-P45G3C3M	192	192	0	42.0523	42.0523	*	192	0	83.8822	83.8822	*
0.4	50	ES-P46G3C3L1	188	ES-P46G3C3F	190	186	1	42.2922	42.2922	*	ES-P46G3C3M	161	160	0	35.692	35.692	*	187	3	75.4613	75.4613	*
0.4	50	ES-P46G3C3L3	190	ES-P46G3C3F	190	188	0	56.1973	56.1973	*	ES-P46G3C3M	161	160	0	35.4045	35.4045	*	189	2	88.4319	88.4319	*
0.4	50	UL-P13G3C4L2	187	UL-P13G3C4F	187	185	0	81.803	81.803	*	UL-P13G3C4M	189	187	1	64.6905	64.6905	*	187	2	145.246	145.246	*
0.4	50	UL-P13G3C4L4	187	UL-P13G3C4F	187	185	0	75.6593	75.6593	*	UL-P13G3C4M	189	187	0	68.3825	68.3825	*	187	0	145.506	145.506	*
0.4	50	UL-P15G3C2L1	187	UL-P15G3C2F	190	185	0	51.2564	51.2564	*	UL-P15G3C2M	178	173	0	39.3383	39.3383	*	187	1	94.7963	94.7963	*
0.4	50	UL-P15G3C2L4	158	UL-P15G3C2F	190	156	0	31.4706	31.4706	*	UL-P15G3C2M	178	146	0	22.2801	22.2801	*	158	15	27.7466	27.7466	*
0.4	50	UL-P1G3C1L1	169	UL-P1G3C1F	190	167	2	38.981	38.981	*	UL-P1G3C1M	162	147	1	45.0659	45.0659	*	169	4	82.3462	82.3462	*
0.4	100	ES-P25G1C3L1	190	ES-P25G1C3F	190	188	1	21.5898	21.5898	*	ES-P25G1C3M	191	189	0	28.66	28.66	*	190	1	65.0629	65.0629	*
0.4	100	ES-P25G1C3L3	191	ES-P25G1C3F	190	189	0	28.359	28.359	*	ES-P25G1C3M	191	190	0	23.3443	23.3443	*	191	0	67.7345	67.7345	*
0.4	100	ES-P28G1C3L1	192	ES-P28G1C3F	192	192	0	30.5605	30.5605	*	ES-P28G1C3M	191	191	0	15.6305	15.6305	*	192	0	63.3875	63.3875	*
0.4	100	ES-P28G1C3L3	187	ES-P28G1C3F	192	187	1	27.0212	27.0212	*	ES-P28G1C3M	191	187	0	19.4684	19.4684	*	187	1	63.7643	63.7643	*
0.4	100	ES-P37G1C1L1	177	ES-P37G1C1F	192	177	1	29.8925	29.8925	*	ES-P37G1C1M	192	177	2	18.8174	18.8174	*	177	3	61.4309	61.4309	*
0.4	100	ES-P37G1C1L2	180	ES-P37G1C1F	192	180	1	28.1872	28.1872	*	ES-P37G1C1M	192	180	0	22.113	22.113	*	180	1	62.427	62.427	*
0.4	100	ES-P38G1C1L3	190	ES-P38G1C1F	192	190	0	28.7172	28.7172	*	ES-P38G1C1M	190	188	2	18.1339	18.1339	*	190	2	59.8439	59.8439	*
0.4	100	ES-P38G1C1L4	191	ES-P38G1C1F	192	191	0	27.9948	27.9948	*	ES-P38G1C1M	190	189	2	26.9569	26.9569	*	191	2	67.4635	67.4635	*
0.4	100	ES-P39G1C4L3	155	ES-P39G1C4F	192	155	4	12.3171	12.3171	*	ES-P39G1C4M	185	148	2	10.3818	10.3818	*	155	6	33.2507	33.2507	*
0.4	100	ES-P39G1C4L4	161	ES-P39G1C4F	192	161	6	11.9079	11.9079	*	ES-P39G1C4M	185	154	2	12.6554	12.6554	*	161	8	32.9003	32.9003	*
0.4	100	ES-P40G1C3L1	190	ES-P40G1C3F	187	185	0	38.904	38.904	*	ES-P40G1C3M	191	189	1	35.6428	35.6428	*	190	1	87.1781	87.1781	*
0.4	100	ES-P40G1C3L2	186	ES-P40G1C3F	187	182	0	31.8091	31.8091	*	ES-P40G1C3M	191	185	1	32.0882	32.0882	*	186	2	74.9575	74.9575	*
0.4	100	ES-P43G1C2L3	187	ES-P43G1C2F	190	185	0	18.0249	18.0249	*	ES-P43G1C2M	186	181	0	24.193	24.193	*	187	0	59.2829	59.2829	*
0.4	100	ES-P43G1C2L4	191	ES-P43G1C2F	190	189	1	25.9524	25.9524	*	ES-P43G1C2M	186	185	0	24.6857	24.6857	*	191	1	68.1894	68.1894	*
0.4	100	ES-P44G1C2L3	189	ES-P44G1C2F	191	188	1	31.9909	31.9909	*	ES-P44G1C2M	190	187	1	31.3083	31.3083	*	189	3	74.2621	74.2621	*
0.4	100	ES-P44G1C2L4	192	ES-P44G1C2F	191	191	0	33.3191	33.3191	*	ES-P44G1C2M	190	190	1	33.4242	33.4242	*	192	2	78.1917	78.1917	*
0.4	100	ES-P46G1C3L1	179	ES-P46G1C3F	172	161	2	11.4505	11.4505	*	ES-P46G1C3M	190	177	0	22.0284	22.0284	*	178	2	42.5661	42.5661	*
0.4	100	ES-P46G1C3L2	174	ES-P46G1C3F	172	156	0	12.622	12.622	*	ES-P46G1C3M	190	173	0	14.0947	14.0947	*	173	0	37.4244	37.4244	*
0.4	100	UL-P13G1C3L2	170	UL-P13G1C3F	190	169	1	24.3536	24.3536	*	UL-P13G1C3M	187	165	2	27.6881	27.6881	*	170	3	59.2438	59.2438	*
0.4	100	UL-P15G1C2L4	179	UL-P15G1C2F	185	174	1	24.8933	24.8933	*	UL-P15G1C2M	188	175	2	25.5064	25.5064	*	179	3	62.5286	62.5286	*
0.4	100	UL-P19G1C1L2	177	UL-P19G1C1F	191	176	0	25.3767	25.3767	*	UL-P19G1C1M	191	176	0	24.3811	24.3811	*	177	2	64.765	64.765	*
0.4	100	UL-P19G1C1L3	187	UL-P19G1C1F	191	186	0	31.0149	31.0149	*	UL-P19G1C1M	191	186	0	35.6233	35.6233	*	187	0	85.9352	85.9352	*
0.4	100	UL-P1G1C3L3	164	UL-P1G1C3F	165	140	2	9.47677	9.47677	*	UL-P1G1C3M	189	161	1	19.5343	19.5343	*	164	4	38.5116	38.5116	*
0.4	100	UL-P3G1C4L2	190	UL-P3G1C4F	188	186	1	27.5236	27.5236	*	UL-P3G1C4M	190	188	0	29.2935	29.2935	*	190	1	67.9743	67.9743	*
0.4	100	UL-P8G1C3L1	188	UL-P8G1C3F	190	186	0	19.6576	19.6576	*	UL-P8G1C3M	187	184	0	25.787	25.787	*	188	0	60.695	60.695	*
0.4	100	UL-P8G1C3L3	190	UL-P8G1C3F	190	188	0	25.9615	25.9615	*	UL-P8G1C3M	187	185	0	25.7049	25.7049	*	190	0	67.0302	67.0302	*
0.4	100	ES-P26G2C3L4	165	ES-P26G2C3F	191	164	1	31.475	31.475	*	ES-P26G2C3M	191	164	0	25	25	*	165	3	53.5232	53.5232	*
0.4	100	ES-P27G2C4L3	190	ES-P27G2C4F	192	190	0	51.9483	51.9483	*	ES-P27G2C4M	191	189	1	35.2498	35.2498	*	190	1	90.5594	90.5594	*
0.4	100	ES-P28G2C2L2	190	ES-P28G2C2F	190	188	0	38.2503	38.2503	*	ES-P28G2C2M	192	190	0	27.2013	27.2013	*	190	0	70.3074	70.3074	*
0.4	100	ES-P28G2C2L4	186	ES-P28G2C2F	190	185	0	37.4672	37.4672	*	ES-P28G2C2M	192	186	0	29.8547	29.8547	*	186	0	71.3662	71.3662	*
0.4	100	ES-P37G2C4L1	191	ES-P37G2C4F	191	190	0	47.525	47.525	*	ES-P37G2C4M	192	191	0	30.0395	30.0395	*	191	0	84.3597	84.3597	*
0.4	100	ES-P37G2C4L2	188	ES-P37G2C4F	191	187	2	35.2884	35.2884	*	ES-P37G2C4M	192	188	0	36.5605	36.5605	*	188	3	77.4091	77.4091	*
0.4	100	ES-P38G2C4L1	191	ES-P38G2C4F	191	190	0	18.987	18.987	*	ES-P38G2C4M	188	187	0	30.4909	30.4909	*	191	0	50.6394	50.6394	*
0.4	100	ES-P38G2C4L2	189	ES-P38G2C4F	191	189	0	32.9993	32.9993	*	ES-P38G2C4M	188	185	1	21.2249	21.2249	*	189	1	55.3044	55.3044	*
0.4	100	ES-P39G2C4L1	191	ES-P39G2C4F	190	189	0	47.2878	47.2878	*	ES-P39G2C4M	190	189	0	37.337	37.337	*	191	0	91.8621	91.8621	*
0.4	100	ES-P39G2C4L2	192	ES-P39G2C4F	190	190	0	47.5124	47.5124	*	ES-P39G2C4M	190	190	0	47.2451	47.2451	*	192	0	101.632	101.632	*
0.4	100	ES-P40G2C2L3	190	ES-P40G2C2F	188	187	0	51.0535	51.0535	*	ES-P40G2C2M	190	188	1	47.3095	47.3095	*	189	2	97.1778	97.1778	*
0.4	100	ES-P40G2C2L4	186	ES-P40G2C2F	188	184	0	53.1709	53.1709	*	ES-P40G2C2M	190	185	0	54.3917	54.3917	*	186	0	107.697	107.697	*
0.4	100	ES-P43G2C4L3	191	ES-P43G2C4F	188	187	2	37.875	37.875	*	ES-P43G2C4M	184	184	0	32.5129	32.5129	*	190	2	75.5837	75.5837	*
0.4	100	ES-P43G2C4L4	191	ES-P43G2C4F	188	187	0	51.5947	51.5947	*	ES-P43G2C4M	184	183	0	34.4621	34.4621	*	190	1	89.1829	89.1829	*
0.4	100	ES-P49G2C2L3	192	ES-P49G2C2F	192	192	0	55.1349	55.1349	*	ES-P49G2C2M	148	148	1	32.5036	32.5036	*	192	1	90.0024	90.0024	*
0.4	100	ES-P49G2C2L4	191	ES-P49G2C2F	192	191	0	39.3115	39.3115	*	ES-P49G2C2M	148	147	2	22.6527	22.6527	*	191	4	60.5433	60.5433	*
0.4	100	ES-P45G2C3L3	192	ES-P45G2C3F	192	192	0	47.0668	47.0668	*	ES-P45G2C3M	192	192	0	45.9319	45.9319	*	192	0	101.647	101.647	*
0.4	100	ES-P45G2C3L4	191	ES-P45G2C3F	192	191	0	40.2924	40.2924	*	ES-P45G2C3M	192	191	0	53.3956	53.3956	*	191	0	102.162	102.162	*
0.4	100	ES-P46G2C1L2	187	ES-P46G2C1F	189	184	0	32.8536	32.8536	*	ES-P46G2C1M	190	185	0	38.7763	38.7763	*	187	0	76.9381	76.9381	*
0.4	100	ES-P46G2C1L3	185	ES-P46G2C1F	189	182	0	34.3929	34.3929	*	ES-P46G2C1M	190	183	2	31.4962	31.4962	*	185	2	71.6695	71.6695	*
0.4	100	UL-P11G2C2L2	185	UL-P11G2C2F	182	175	1	39.0912	39.0912	*	UL-P11G2C2M	188	181	0	47.5187	47.5187	*	185	1	88.8893	88.8893	*
0.4	100	UL-P11G2C2L4	168	UL-P11G2C2F	182	159	1	32.0068	32.0068	*	UL-P11G2C2M	188	164	1	27.5077	27.5077	*	168	3	59.5872	59.5872	*
0.4	100	UL-P14G2C1L2	178	UL-P14G2C1F	190	177	1	23.5853	23.5853	*	UL-P14G2C1M	187	173	0	34.9819	34.9819	*	178	1	71.5018	71.5018	*
0.4	100	UL-P18G2C4L2	192	UL-P18G2C4F	191	191	0	37.8563	37.8563	*	UL-P18G2C4M	192	192	0	36.2245	36.2245	*	192	0	80.5032	80.5032	*
0.4	100	UL-P19G2C3L1	177	UL-P19G2C3F	191	177	0	52.5418	52.5418	*	UL-P19G2C3M	192	177	0	45.1016	45.1016	*	177	0	98.4319	98.4319	*
0.4	100	UL-P1G2C2L3	188	UL-P1G2C2F	187	183	0	26.1937	26.1937	*	UL-P1G2C2M	190	186	1	33.2603	33.2603	*	188	1	59.2898	59.2898	*
0.4	100	UL-P23G2C2L3	189	UL-P23G2C2F	192	189	0	43.8044	43.8044	*	UL-P23G2C2M	192	189	0	52.6623	52.6623	*	189	2	93.9158	93.9158	*
0.4	100	UL-P3G2C1L2	192	UL-P3G2C1F	190	190	1	48.2208	48.2208	*	UL-P3G2C1M	191	191	0	49.081	49.081	*	192	1	97.9375	97.9375	*
0.4	100	UL-P6G2C4L3	184	UL-P6G2C4F	188	180	1	40.8888	40.8888	*	UL-P6G2C4M	191	183	0	34.3762	34.3762	*	184	2	74.1983	74.1983	*
0.4	100	UL-P7G2C2L4	189	UL-P7G2C2F	191	188	0	33.7678	33.7678	*	UL-P7G2C2M	191	188	0	42.9465	42.9465	*	189	0	79.1251	79.1251	*
0.4	100	ES-P25G3C1L2	185	ES-P25G3C1F	191	184	0	55.0272	55.0272	*	ES-P25G3C1M	188	181	1	38.3776	38.3776	*	185	1	99.8356	99.8356	*
0.4	100	ES-P37G3C3L3	186	ES-P37G3C3F	190	184	1	32.4804	32.4804	*	ES-P37G3C3M	191	185	0	34.0043	34.0043	*	186	1	73.9511	73.9511	*
0.4	100	ES-P37G3C3L4	191	ES-P37G3C3F	190	189	0	41.3338	41.3338	*	ES-P37G3C3M	191	190	0	39.8993	39.8993	*	191	0	89.9717	89.9717	*
0.4	100	ES-P38G3C3L1	191	ES-P38G3C3F	190	189	0	37.4375	37.4375	*	ES-P38G3C3M	188	187	1	41.8111	41.8111	*	191	1	82.7579	82.7579	*
0.4	100	ES-P38G3C3L2	191	ES-P38G3C3F	190	189	0	45.183	45.183	*	ES-P38G3C3M	188	187	1	38.6915	38.6915	*	191	1	87.7277	87.7277	*
0.4	100	ES-P39G3C1L1	180	ES-P39G3C1F	191	179	2	53.8259	53.8259	*	ES-P39G3C1M	181	172	1	44.5162	44.5162	*	180	2	103.384	103.384	*
0.4	100	ES-P39G3C1L2	187	ES-P39G3C1F	191	186	0	51.2051	51.2051	*	ES-P39G3C1M	181	176	0	54.7233	54.7233	*	187	0	109.251	109.251	*
0.4	100	ES-P43G3C3L1	191	ES-P43G3C3F	191	190	0	56.8806	56.8806	*	ES-P43G3C3M	183	182	2	51.6222	51.6222	*	190	2	110.786	110.786	*
0.4	100	ES-P43G3C3L2	182	ES-P43G3C3F	191	182	0	53.3264	53.3264	*	ES-P43G3C3M	183	176	0	57.9805	57.9805	*	182	0	114.088	114.088	*
0.4	100	ES-P49G3C4L3	189	ES-P49G3C4F	189	186	0	58.5429	58.5429	*	ES-P49G3C4M	189	186	0	66.1931	66.1931	*	189	0	125.176	125.176	*
0.4	100	ES-P49G3C4L4	191	ES-P49G3C4F	189	188	0	59.4878	59.4878	*	ES-P49G3C4M	189	189	0	58.8781	58.8781	*	191	0	119.142	119.142	*
0.4	100	ES-P45G3C3L4	192	ES-P45G3C3F	192	192	0	40.6715	40.6715	*	ES-P45G3C3M	192	192	0	42.0523	42.0523	*	192	0	83.8822	83.8822	*
0.4	100	ES-P46G3C3L1	188	ES-P46G3C3F	190	186	1	42.2922	42.2922	*	ES-P46G3C3M	161	160	0	35.692	35.692	*	187	3	75.4613	75.4613	*
0.4	100	ES-P46G3C3L3	190	ES-P46G3C3F	190	188	0	56.1973	56.1973	*	ES-P46G3C3M	161	160	0	35.4045	35.4045	*	189	2	88.4319	88.4319	*
0.4	100	UL-P13G3C4L2	187	UL-P13G3C4F	187	185	0	81.803	81.803	*	UL-P13G3C4M	189	187	1	64.6905	64.6905	*	187	2	145.246	145.246	*
0.4	100	UL-P13G3C4L4	187	UL-P13G3C4F	187	185	0	75.6593	75.6593	*	UL-P13G3C4M	189	187	0	68.3825	68.3825	*	187	0	145.506	145.506	*
0.4	100	UL-P15G3C2L1	187	UL-P15G3C2F	190	185	0	51.2564	51.2564	*	UL-P15G3C2M	178	173	0	39.3383	39.3383	*	187	1	94.7963	94.7963	*
0.4	100	UL-P15G3C2L4	158	UL-P15G3C2F	190	156	0	31.4706	31.4706	*	UL-P15G3C2M	178	146	0	22.2801	22.2801	*	158	15	27.7466	27.7466	*
0.4	100	UL-P1G3C1L1	169	UL-P1G3C1F	190	167	2	38.981	38.981	*	UL-P1G3C1M	162	147	1	45.0659	45.0659	*	169	4	82.3462	82.3462	*
0.45	0	ES-P25G1C3L1	117	ES-P25G1C3F	116	115	1	13.4686	13.4686	+	ES-P25G1C3M	117	116	0	17.6903	17.6903	*	117	1	41.5465	41.5465	*
0.45	0	ES-P25G1C3L3	117	ES-P25G1C3F	116	115	0	17.8309	17.8309	*	ES-P25G1C3M	117	116	0	14.8676	14.8676	*	117	0	44.1008	44.1008	*
0.45	0	ES-P28G1C3L1	118	ES-P28G1C3F	118	118	0	17.2433	17.2433	*	ES-P28G1C3M	117	117	0	11.4908	11.4908	+	118	0	38.1891	38.1891	*
0.45	0	ES-P28G1C3L3	114	ES-P28G1C3F	118	114	0	18.7137	18.7137	*	ES-P28G1C3M	117	114	0	13.3072	13.3072	+	114	0	41.2428	41.2428	*
0.45	0	ES-P37G1C1L1	106	ES-P37G1C1F	118	106	1	16.1858	16.1858	*	ES-P37G1C1M	118	106	1	7.17207	7.17207	+	106	2	33.5031	33.5031	*
0.45	0	ES-P37G1C1L2	112	ES-P37G1C1F	118	112	1	14.6852	14.6852	*	ES-P37G1C1M	118	112	0	11.0598	11.0598	+	112	1	36.9773	36.9773	*
0.45	0	ES-P38G1C1L3	117	ES-P38G1C1F	118	117	0	18.1233	18.1233	*	ES-P38G1C1M	116	115	1	7.52781	7.52781	+	117	1	31.3893	31.3893	*
0.45	0	ES-P38G1C1L4	117	ES-P38G1C1F	118	117	0	15.0276	15.0276	*	ES-P38G1C1M	116	115	1	14.7516	14.7516	*	117	1	34.8189	34.8189	*
0.45	0	ES-P39G1C4L3	92	ES-P39G1C4F	118	92	4	1.94501	1.94501	+	ES-P39G1C4M	113	87	1	4.47068	4.47068	+	92	5	14.456	14.456	*
0.45	0	ES-P39G1C4L4	97	ES-P39G1C4F	118	97	5	1.95102	1.95102	+	ES-P39G1C4M	113	92	0	10.2285	10.2285	+	97	5	19.184	19.184	*
0.45	0	ES-P40G1C3L1	117	ES-P40G1C3F	115	114	0	24.7656	24.7656	*	ES-P40G1C3M	117	116	0	24.3945	24.3945	*	117	0	54.6211	54.6211	*
0.45	0	ES-P40G1C3L2	113	ES-P40G1C3F	115	111	0	20.552	20.552	*	ES-P40G1C3M	117	112	1	18.3505	18.3505	*	113	2	42.9426	42.9426	*
0.45	0	ES-P43G1C2L3	113	ES-P43G1C2F	116	111	0	9.31962	9.31962	+	ES-P43G1C2M	114	109	0	13.3469	13.3469	+	113	0	31.5554	31.5554	*
0.45	0	ES-P43G1C2L4	117	ES-P43G1C2F	116	115	0	17.6644	17.6644	*	ES-P43G1C2M	114	113	0	15.8811	15.8811	*	117	0	42.7714	42.7714	*
0.45	0	ES-P44G1C2L3	117	ES-P44G1C2F	118	117	1	18.35	18.35	*	ES-P44G1C2M	117	116	1	16.237	16.237	*	117	3	38.0727	38.0727	*
0.45	0	ES-P44G1C2L4	118	ES-P44G1C2F	118	118	0	18.9208	18.9208	*	ES-P44G1C2M	117	117	1	21.4637	21.4637	*	118	2	44.7412	44.7412	*
0.45	0	ES-P46G1C3L1	110	ES-P46G1C3F	108	101	1	8.2377	8.2377	+	ES-P46G1C3M	116	108	0	16.5113	16.5113	*	109	1	31.3705	31.3705	*
0.45	0	ES-P46G1C3L2	107	ES-P46G1C3F	108	97	0	8.18137	8.18137	+	ES-P46G1C3M	116	106	0	10.7558	10.7558	+	106	0	25.6606	25.6606	*
0.45	0	UL-P13G1C3L2	103	UL-P13G1C3F	117	103	1	11.9445	11.9445	+	UL-P13G1C3M	114	99	1	17.0037	17.0037	*	103	2	32.2289	32.2289	*
0.45	0	UL-P15G1C2L4	107	UL-P15G1C2F	112	103	1	14.9468	14.9468	*	UL-P15G1C2M	114	103	1	15.1072	15.1072	*	107	2	36.4555	36.4555	*
0.45	0	UL-P19G1C1L2	108	UL-P19G1C1F	118	108	0	17.2121	17.2121	*	UL-P19G1C1M	117	107	0	14.0916	14.0916	+	108	2	36.5101	36.5101	*
0.45	0	UL-P19G1C1L3	116	UL-P19G1C1F	118	116	0	20.6792	20.6792	*	UL-P19G1C1M	117	115	0	23.2694	23.2694	*	116	0	53.8471	53.8471	*
0.45	0	UL-P1G1C3L3	99	UL-P1G1C3F	103	85	2	6.71868	6.71868	+	UL-P1G1C3M	116	97	1	12.9795	12.9795	+	99	4	23.6488	23.6488	*
0.45	0	UL-P3G1C4L2	117	UL-P3G1C4F	118	117	1	16.6812	16.6812	*	UL-P3G1C4M	116	115	0	20.6725	20.6725	*	117	1	43.3503	43.3503	*
0.45	0	UL-P8G1C3L1	115	UL-P8G1C3F	117	114	0	13.3444	13.3444	+	UL-P8G1C3M	115	113	0	16.8701	16.8701	*	115	0	41.1695	41.1695	*
0.45	0	UL-P8G1C3L3	117	UL-P8G1C3F	117	116	0	15.8307	15.8307	*	UL-P8G1C3M	115	114	0	14.0563	14.0563	+	117	0	39.819	39.819	*
0.45	0	ES-P26G2C3L4	103	ES-P26G2C3F	117	102	0	21.0948	21.0948	*	ES-P26G2C3M	118	103	0	14.5188	14.5188	+	103	1	34.4728	34.4728	*
0.45	0	ES-P27G2C4L3	117	ES-P27G2C4F	118	117	0	29.7785	29.7785	*	ES-P27G2C4M	117	116	1	18.4768	18.4768	*	117	1	50.2684	50.2684	*
0.45	0	ES-P28G2C2L2	116	ES-P28G2C2F	116	114	0	23.8399	23.8399	*	ES-P28G2C2M	118	116	0	16.9005	16.9005	*	116	0	42.964	42.964	*
0.45	0	ES-P28G2C2L4	114	ES-P28G2C2F	116	113	0	24.7827	24.7827	*	ES-P28G2C2M	118	114	0	20.4489	20.4489	*	114	0	47.1587	47.1587	*
0.45	0	ES-P37G2C4L1	117	ES-P37G2C4F	117	116	0	26.447	26.447	*	ES-P37G2C4M	118	117	0	16.219	16.219	*	117	0	48.4914	48.4914	*
0.45	0	ES-P37G2C4L2	116	ES-P37G2C4F	117	115	1	18.5449	18.5449	*	ES-P37G2C4M	118	116	0	21.1051	21.1051	*	116	1	45.4009	45.4009	*
0.45	0	ES-P38G2C4L1	117	ES-P38G2C4F	118	117	0	11.3498	11.3498	+	ES-P38G2C4M	117	116	0	19.6824	19.6824	*	117	0	31.1323	31.1323	*
0.45	0	ES-P38G2C4L2	116	ES-P38G2C4F	118	116	0	19.3576	19.3576	*	ES-P38G2C4M	117	115	0	13.5731	13.5731	+	116	0	33.0038	33.0038	*
0.45	0	ES-P39G2C4L1	118	ES-P39G2C4F	117	117	0	30.1529	30.1529	*	ES-P39G2C4M	117	117	0	23.2145	23.2145	*	118	0	58.6966	58.6966	*
0.45	0	ES-P39G2C4L2	118	ES-P39G2C4F	117	117	0	30.6533	30.6533	*	ES-P39G2C4M	117	117	0	28.3793	28.3793	*	118	0	64.1835	64.1835	*
0.45	0	ES-P40G2C2L3	117	ES-P40G2C2F	115	115	0	35.6034	35.6034	*	ES-P40G2C2M	116	115	1	29.8037	29.8037	*	116	1	65.6986	65.6986	*
0.45	0	ES-P40G2C2L4	115	ES-P40G2C2F	115	114	0	36.9353	36.9353	*	ES-P40G2C2M	116	114	0	33.8999	33.8999	*	115	0	71.2603	71.2603	*
0.45	0	ES-P43G2C4L3	117	ES-P43G2C4F	116	115	2	21.7895	21.7895	*	ES-P43G2C4M	114	114	0	18.2605	18.2605	*	117	2	43.5116	43.5116	*
0.45	0	ES-P43G2C4L4	117	ES-P43G2C4F	116	115	0	32.1137	32.1137	*	ES-P43G2C4M	114	113	0	18.1101	18.1101	*	117	1	51.5449	51.5449	*
0.45	0	ES-P49G2C2L3	118	ES-P49G2C2F	118	118	0	34.1201	34.1201	*	ES-P49G2C2M	88	88	0	17.7287	17.7287	*	118	0	54.6656	54.6656	*
0.45	0	ES-P49G2C2L4	117	ES-P49G2C2F	118	117	0	25.0859	25.0859	*	ES-P49G2C2M	88	87	2	10.4584	10.4584	+	117	2	37.4056	37.4056	*
0.45	0	ES-P45G2C3L3	118	ES-P45G2C3F	118	118	0	25.5529	25.5529	*	ES-P45G2C3M	118	118	0	23.1904	23.1904	*	118	0	53.8897	53.8897	*
0.45	0	ES-P45G2C3L4	118	ES-P45G2C3F	118	118	0	21.458	21.458	*	ES-P45G2C3M	118	118	0	27.2869	27.2869	*	118	0	53.9718	53.9718	*
0.45	0	ES-P46G2C1L2	114	ES-P46G2C1F	117	113	0	19.8975	19.8975	*	ES-P46G2C1M	117	113	0	26.4028	26.4028	*	114	0	50.8213	50.8213	*
0.45	0	ES-P46G2C1L3	113	ES-P46G2C1F	117	112	0	21.6299	21.6299	*	ES-P46G2C1M	117	112	1	23.1349	23.1349	*	113	1	49.3438	49.3438	*
0.45	0	UL-P11G2C2L2	112	UL-P11G2C2F	110	104	0	22.9696	22.9696	*	UL-P11G2C2M	117	111	0	29.5453	29.5453	*	112	0	54.0675	54.0675	*
0.45	0	UL-P11G2C2L4	100	UL-P11G2C2F	110	93	0	18.0405	18.0405	*	UL-P11G2C2M	117	99	0	16.3605	16.3605	*	100	0	36.2067	36.2067	*
0.45	0	UL-P14G2C1L2	109	UL-P14G2C1F	117	108	0	15.803	15.803	*	UL-P14G2C1M	114	105	0	17.9791	17.9791	*	109	0	42.6623	42.6623	*
0.45	0	UL-P18G2C4L2	118	UL-P18G2C4F	118	118	0	23.5132	23.5132	*	UL-P18G2C4M	118	118	0	22.0613	22.0613	*	118	0	49.9524	49.9524	*
0.45	0	UL-P19G2C3L1	107	UL-P19G2C3F	117	107	0	32.5853	32.5853	*	UL-P19G2C3M	118	107	0	28.5954	28.5954	*	107	0	61.7506	61.7506	*
0.45	0	UL-P1G2C2L3	116	UL-P1G2C2F	115	113	0	15.0206	15.0206	*	UL-P1G2C2M	117	115	1	18.0187	18.0187	*	116	1	33.7064	33.7064	*
0.45	0	UL-P23G2C2L3	115	UL-P23G2C2F	118	115	0	29.3863	29.3863	*	UL-P23G2C2M	118	115	0	34.4606	34.4606	*	115	0	64.5962	64.5962	*
0.45	0	UL-P3G2C1L2	118	UL-P3G2C1F	117	117	1	28.1927	28.1927	*	UL-P3G2C1M	117	117	0	29.0691	29.0691	*	118	1	57.2518	57.2518	*
0.45	0	UL-P6G2C4L3	113	UL-P6G2C4F	116	111	1	22.3237	22.3237	*	UL-P6G2C4M	117	112	0	18.5269	18.5269	*	113	2	39.696	39.696	*
0.45	0	UL-P7G2C2L4	116	UL-P7G2C2F	117	115	0	19.9548	19.9548	*	UL-P7G2C2M	117	115	0	26.3422	26.3422	*	116	0	48.6215	48.6215	*
0.45	0	ES-P25G3C1L2	113	ES-P25G3C1F	117	112	0	35.0465	35.0465	*	ES-P25G3C1M	114	109	0	28.8831	28.8831	*	113	0	67.32	67.32	*
0.45	0	ES-P37G3C3L3	116	ES-P37G3C3F	118	116	1	17.8937	17.8937	*	ES-P37G3C3M	117	115	0	18.6563	18.6563	*	116	1	41.3984	41.3984	*
0.45	0	ES-P37G3C3L4	117	ES-P37G3C3F	118	117	0	23.4366	23.4366	*	ES-P37G3C3M	117	116	0	20.4693	20.4693	*	117	0	49.3199	49.3199	*
0.45	0	ES-P38G3C3L1	118	ES-P38G3C3F	118	118	0	22.4673	22.4673	*	ES-P38G3C3M	117	117	1	24.3215	24.3215	*	118	1	49.2993	49.2993	*
0.45	0	ES-P38G3C3L2	117	ES-P38G3C3F	118	117	0	26.6916	26.6916	*	ES-P38G3C3M	117	116	0	25.8398	25.8398	*	117	0	55.1617	55.1617	*
0.45	0	ES-P39G3C1L1	113	ES-P39G3C1F	117	112	0	35.4156	35.4156	*	ES-P39G3C1M	111	107	0	30.4218	30.4218	*	113	0	67.3584	67.3584	*
0.45	0	ES-P39G3C1L2	113	ES-P39G3C1F	117	112	0	28.4416	28.4416	*	ES-P39G3C1M	111	106	0	33.0367	33.0367	*	113	0	62.5593	62.5593	*
0.45	0	ES-P43G3C3L1	118	ES-P43G3C3F	118	118	0	33.8884	33.8884	*	ES-P43G3C3M	111	111	1	31.5674	31.5674	*	118	1	66.5895	66.5895	*
0.45	0	ES-P43G3C3L2	112	ES-P43G3C3F	118	112	0	32.0908	32.0908	*	ES-P43G3C3M	111	107	0	34.7597	34.7597	*	112	0	68.0536	68.0536	*
0.45	0	ES-P49G3C4L3	115	ES-P49G3C4F	117	114	0	38.0686	38.0686	*	ES-P49G3C4M	117	114	0	43.9921	43.9921	*	115	0	83.3056	83.3056	*
0.45	0	ES-P49G3C4L4	118	ES-P49G3C4F	117	117	0	39.2236	39.2236	*	ES-P49G3C4M	117	117	0	38.7968	38.7968	*	118	0	79.3437	79.3437	*
0.45	0	ES-P45G3C3L4	118	ES-P45G3C3F	118	118	0	20.6015	20.6015	*	ES-P45G3C3M	118	118	0	22.1198	22.1198	*	118	0	43.5402	43.5402	*
0.45	0	ES-P46G3C3L1	115	ES-P46G3C3F	116	113	1	25.3707	25.3707	*	ES-P46G3C3M	100	99	0	24.7927	24.7927	*	114	2	48.7734	48.7734	*
0.45	0	ES-P46G3C3L3	118	ES-P46G3C3F	116	116	0	34.3663	34.3663	*	ES-P46G3C3M	100	100	0	26.412	26.412	*	117	1	59.1836	59.1836	*
0.45	0	UL-P13G3C4L2	115	UL-P13G3C4F	114	113	0	52.8142	52.8142	*	UL-P13G3C4M	116	115	1	40.2827	40.2827	*	115	1	93.4299	93.4299	*
0.45	0	UL-P13G3C4L4	115	UL-P13G3C4F	114	113	0	47.0586	47.0586	*	UL-P13G3C4M	116	115	0	43.7996	43.7996	*	115	0	92.5511	92.5511	*
0.45	0	UL-P15G3C2L1	115	UL-P15G3C2F	117	114	0	31.8204	31.8204	*	UL-P15G3C2M	110	107	0	26.2424	26.2424	*	115	1	59.0094	59.0094	*
0.45	0	UL-P15G3C2L4	99	UL-P15G3C2F	117	98	0	21.1605	21.1605	*	UL-P15G3C2M	110	91	0	13.5277	13.5277	+	99	10	17.1932	17.1932	*
0.45	0	UL-P1G3C1L1	106	UL-P1G3C1F	116	104	2	19.2617	19.2617	*	UL-P1G3C1M	100	93	1	25.2359	25.2359	*	106	4	43.0539	43.0539	*
0.45	5	ES-P25G1C3L1	117	ES-P25G1C3F	116	115	1	13.4686	13.4686	+	ES-P25G1C3M	117	116	0	17.6903	17.6903	*	117	1	41.5465	41.5465	*
0.45	5	ES-P25G1C3L3	117	ES-P25G1C3F	116	115	0	17.8309	17.8309	*	ES-P25G1C3M	117	116	0	14.8676	14.8676	+	117	0	44.1008	44.1008	*
0.45	5	ES-P28G1C3L1	118	ES-P28G1C3F	118	118	0	17.2433	17.2433	*	ES-P28G1C3M	117	117	0	11.4908	11.4908	+	118	0	38.1891	38.1891	*
0.45	5	ES-P28G1C3L3	114	ES-P28G1C3F	118	114	0	18.7137	18.7137	*	ES-P28G1C3M	117	114	0	13.3072	13.3072	+	114	0	41.2428	41.2428	*
0.45	5	ES-P37G1C1L1	106	ES-P37G1C1F	118	106	1	16.1858	16.1858	*	ES-P37G1C1M	118	106	1	7.17207	7.17207	+	106	2	33.5031	33.5031	*
0.45	5	ES-P37G1C1L2	112	ES-P37G1C1F	118	112	1	14.6852	14.6852	+	ES-P37G1C1M	118	112	0	11.0598	11.0598	+	112	1	36.9773	36.9773	*
0.45	5	ES-P38G1C1L3	117	ES-P38G1C1F	118	117	0	18.1233	18.1233	*	ES-P38G1C1M	116	115	1	7.52781	7.52781	+	117	1	31.3893	31.3893	*
0.45	5	ES-P38G1C1L4	117	ES-P38G1C1F	118	117	0	15.0276	15.0276	+	ES-P38G1C1M	116	115	1	14.7516	14.7516	+	117	1	34.8189	34.8189	*
0.45	5	ES-P39G1C4L3	92	ES-P39G1C4F	118	92	4	1.94501	1.94501	+	ES-P39G1C4M	113	87	1	4.47068	4.47068	+	92	5	14.456	14.456	*
0.45	5	ES-P39G1C4L4	97	ES-P39G1C4F	118	97	5	1.95102	1.95102	+	ES-P39G1C4M	113	92	0	10.2285	10.2285	+	97	5	19.184	19.184	*
0.45	5	ES-P40G1C3L1	117	ES-P40G1C3F	115	114	0	24.7656	24.7656	*	ES-P40G1C3M	117	116	0	24.3945	24.3945	*	117	0	54.6211	54.6211	*
0.45	5	ES-P40G1C3L2	113	ES-P40G1C3F	115	111	0	20.552	20.552	*	ES-P40G1C3M	117	112	1	18.3505	18.3505	*	113	2	42.9426	42.9426	*
0.45	5	ES-P43G1C2L3	113	ES-P43G1C2F	116	111	0	9.31962	9.31962	+	ES-P43G1C2M	114	109	0	13.3469	13.3469	+	113	0	31.5554	31.5554	*
0.45	5	ES-P43G1C2L4	117	ES-P43G1C2F	116	115	0	17.6644	17.6644	*	ES-P43G1C2M	114	113	0	15.8811	15.8811	*	117	0	42.7714	42.7714	*
0.45	5	ES-P44G1C2L3	117	ES-P44G1C2F	118	117	1	18.35	18.35	*	ES-P44G1C2M	117	116	1	16.237	16.237	*	117	3	38.0727	38.0727	*
0.45	5	ES-P44G1C2L4	118	ES-P44G1C2F	118	118	0	18.9208	18.9208	*	ES-P44G1C2M	117	117	1	21.4637	21.4637	*	118	2	44.7412	44.7412	*
0.45	5	ES-P46G1C3L1	110	ES-P46G1C3F	108	101	1	8.2377	8.2377	+	ES-P46G1C3M	116	108	0	16.5113	16.5113	*	109	1	31.3705	31.3705	*
0.45	5	ES-P46G1C3L2	107	ES-P46G1C3F	108	97	0	8.18137	8.18137	+	ES-P46G1C3M	116	106	0	10.7558	10.7558	+	106	0	25.6606	25.6606	*
0.45	5	UL-P13G1C3L2	103	UL-P13G1C3F	117	103	1	11.9445	11.9445	+	UL-P13G1C3M	114	99	1	17.0037	17.0037	*	103	2	32.2289	32.2289	*
0.45	5	UL-P15G1C2L4	107	UL-P15G1C2F	112	103	1	14.9468	14.9468	+	UL-P15G1C2M	114	103	1	15.1072	15.1072	+	107	2	36.4555	36.4555	*
0.45	5	UL-P19G1C1L2	108	UL-P19G1C1F	118	108	0	17.2121	17.2121	*	UL-P19G1C1M	117	107	0	14.0916	14.0916	+	108	2	36.5101	36.5101	*
0.45	5	UL-P19G1C1L3	116	UL-P19G1C1F	118	116	0	20.6792	20.6792	*	UL-P19G1C1M	117	115	0	23.2694	23.2694	*	116	0	53.8471	53.8471	*
0.45	5	UL-P1G1C3L3	99	UL-P1G1C3F	103	85	2	6.71868	6.71868	+	UL-P1G1C3M	116	97	1	12.9795	12.9795	+	99	4	23.6488	23.6488	*
0.45	5	UL-P3G1C4L2	117	UL-P3G1C4F	118	117	1	16.6812	16.6812	*	UL-P3G1C4M	116	115	0	20.6725	20.6725	*	117	1	43.3503	43.3503	*
0.45	5	UL-P8G1C3L1	115	UL-P8G1C3F	117	114	0	13.3444	13.3444	+	UL-P8G1C3M	115	113	0	16.8701	16.8701	*	115	0	41.1695	41.1695	*
0.45	5	UL-P8G1C3L3	117	UL-P8G1C3F	117	116	0	15.8307	15.8307	*	UL-P8G1C3M	115	114	0	14.0563	14.0563	+	117	0	39.819	39.819	*
0.45	5	ES-P26G2C3L4	103	ES-P26G2C3F	117	102	0	21.0948	21.0948	*	ES-P26G2C3M	118	103	0	14.5188	14.5188	+	103	1	34.4728	34.4728	*
0.45	5	ES-P27G2C4L3	117	ES-P27G2C4F	118	117	0	29.7785	29.7785	*	ES-P27G2C4M	117	116	1	18.4768	18.4768	*	117	1	50.2684	50.2684	*
0.45	5	ES-P28G2C2L2	116	ES-P28G2C2F	116	114	0	23.8399	23.8399	*	ES-P28G2C2M	118	116	0	16.9005	16.9005	*	116	0	42.964	42.964	*
0.45	5	ES-P28G2C2L4	114	ES-P28G2C2F	116	113	0	24.7827	24.7827	*	ES-P28G2C2M	118	114	0	20.4489	20.4489	*	114	0	47.1587	47.1587	*
0.45	5	ES-P37G2C4L1	117	ES-P37G2C4F	117	116	0	26.447	26.447	*	ES-P37G2C4M	118	117	0	16.219	16.219	*	117	0	48.4914	48.4914	*
0.45	5	ES-P37G2C4L2	116	ES-P37G2C4F	117	115	1	18.5449	18.5449	*	ES-P37G2C4M	118	116	0	21.1051	21.1051	*	116	1	45.4009	45.4009	*
0.45	5	ES-P38G2C4L1	117	ES-P38G2C4F	118	117	0	11.3498	11.3498	+	ES-P38G2C4M	117	116	0	19.6824	19.6824	*	117	0	31.1323	31.1323	*
0.45	5	ES-P38G2C4L2	116	ES-P38G2C4F	118	116	0	19.3576	19.3576	*	ES-P38G2C4M	117	115	0	13.5731	13.5731	+	116	0	33.0038	33.0038	*
0.45	5	ES-P39G2C4L1	118	ES-P39G2C4F	117	117	0	30.1529	30.1529	*	ES-P39G2C4M	117	117	0	23.2145	23.2145	*	118	0	58.6966	58.6966	*
0.45	5	ES-P39G2C4L2	118	ES-P39G2C4F	117	117	0	30.6533	30.6533	*	ES-P39G2C4M	117	117	0	28.3793	28.3793	*	118	0	64.1835	64.1835	*
0.45	5	ES-P40G2C2L3	117	ES-P40G2C2F	115	115	0	35.6034	35.6034	*	ES-P40G2C2M	116	115	1	29.8037	29.8037	*	116	1	65.6986	65.6986	*
0.45	5	ES-P40G2C2L4	115	ES-P40G2C2F	115	114	0	36.9353	36.9353	*	ES-P40G2C2M	116	114	0	33.8999	33.8999	*	115	0	71.2603	71.2603	*
0.45	5	ES-P43G2C4L3	117	ES-P43G2C4F	116	115	2	21.7895	21.7895	*	ES-P43G2C4M	114	114	0	18.2605	18.2605	*	117	2	43.5116	43.5116	*
0.45	5	ES-P43G2C4L4	117	ES-P43G2C4F	116	115	0	32.1137	32.1137	*	ES-P43G2C4M	114	113	0	18.1101	18.1101	*	117	1	51.5449	51.5449	*
0.45	5	ES-P49G2C2L3	118	ES-P49G2C2F	118	118	0	34.1201	34.1201	*	ES-P49G2C2M	88	88	0	17.7287	17.7287	*	118	0	54.6656	54.6656	*
0.45	5	ES-P49G2C2L4	117	ES-P49G2C2F	118	117	0	25.0859	25.0859	*	ES-P49G2C2M	88	87	2	10.4584	10.4584	+	117	2	37.4056	37.4056	*
0.45	5	ES-P45G2C3L3	118	ES-P45G2C3F	118	118	0	25.5529	25.5529	*	ES-P45G2C3M	118	118	0	23.1904	23.1904	*	118	0	53.8897	53.8897	*
0.45	5	ES-P45G2C3L4	118	ES-P45G2C3F	118	118	0	21.458	21.458	*	ES-P45G2C3M	118	118	0	27.2869	27.2869	*	118	0	53.9718	53.9718	*
0.45	5	ES-P46G2C1L2	114	ES-P46G2C1F	117	113	0	19.8975	19.8975	*	ES-P46G2C1M	117	113	0	26.4028	26.4028	*	114	0	50.8213	50.8213	*
0.45	5	ES-P46G2C1L3	113	ES-P46G2C1F	117	112	0	21.6299	21.6299	*	ES-P46G2C1M	117	112	1	23.1349	23.1349	*	113	1	49.3438	49.3438	*
0.45	5	UL-P11G2C2L2	112	UL-P11G2C2F	110	104	0	22.9696	22.9696	*	UL-P11G2C2M	117	111	0	29.5453	29.5453	*	112	0	54.0675	54.0675	*
0.45	5	UL-P11G2C2L4	100	UL-P11G2C2F	110	93	0	18.0405	18.0405	*	UL-P11G2C2M	117	99	0	16.3605	16.3605	*	100	0	36.2067	36.2067	*
0.45	5	UL-P14G2C1L2	109	UL-P14G2C1F	117	108	0	15.803	15.803	*	UL-P14G2C1M	114	105	0	17.9791	17.9791	*	109	0	42.6623	42.6623	*
0.45	5	UL-P18G2C4L2	118	UL-P18G2C4F	118	118	0	23.5132	23.5132	*	UL-P18G2C4M	118	118	0	22.0613	22.0613	*	118	0	49.9524	49.9524	*
0.45	5	UL-P19G2C3L1	107	UL-P19G2C3F	117	107	0	32.5853	32.5853	*	UL-P19G2C3M	118	107	0	28.5954	28.5954	*	107	0	61.7506	61.7506	*
0.45	5	UL-P1G2C2L3	116	UL-P1G2C2F	115	113	0	15.0206	15.0206	+	UL-P1G2C2M	117	115	1	18.0187	18.0187	*	116	1	33.7064	33.7064	*
0.45	5	UL-P23G2C2L3	115	UL-P23G2C2F	118	115	0	29.3863	29.3863	*	UL-P23G2C2M	118	115	0	34.4606	34.4606	*	115	0	64.5962	64.5962	*
0.45	5	UL-P3G2C1L2	118	UL-P3G2C1F	117	117	1	28.1927	28.1927	*	UL-P3G2C1M	117	117	0	29.0691	29.0691	*	118	1	57.2518	57.2518	*
0.45	5	UL-P6G2C4L3	113	UL-P6G2C4F	116	111	1	22.3237	22.3237	*	UL-P6G2C4M	117	112	0	18.5269	18.5269	*	113	2	39.696	39.696	*
0.45	5	UL-P7G2C2L4	116	UL-P7G2C2F	117	115	0	19.9548	19.9548	*	UL-P7G2C2M	117	115	0	26.3422	26.3422	*	116	0	48.6215	48.6215	*
0.45	5	ES-P25G3C1L2	113	ES-P25G3C1F	117	112	0	35.0465	35.0465	*	ES-P25G3C1M	114	109	0	28.8831	28.8831	*	113	0	67.32	67.32	*
0.45	5	ES-P37G3C3L3	116	ES-P37G3C3F	118	116	1	17.8937	17.8937	*	ES-P37G3C3M	117	115	0	18.6563	18.6563	*	116	1	41.3984	41.3984	*
0.45	5	ES-P37G3C3L4	117	ES-P37G3C3F	118	117	0	23.4366	23.4366	*	ES-P37G3C3M	117	116	0	20.4693	20.4693	*	117	0	49.3199	49.3199	*
0.45	5	ES-P38G3C3L1	118	ES-P38G3C3F	118	118	0	22.4673	22.4673	*	ES-P38G3C3M	117	117	1	24.3215	24.3215	*	118	1	49.2993	49.2993	*
0.45	5	ES-P38G3C3L2	117	ES-P38G3C3F	118	117	0	26.6916	26.6916	*	ES-P38G3C3M	117	116	0	25.8398	25.8398	*	117	0	55.1617	55.1617	*
0.45	5	ES-P39G3C1L1	113	ES-P39G3C1F	117	112	0	35.4156	35.4156	*	ES-P39G3C1M	111	107	0	30.4218	30.4218	*	113	0	67.3584	67.3584	*
0.45	5	ES-P39G3C1L2	113	ES-P39G3C1F	117	112	0	28.4416	28.4416	*	ES-P39G3C1M	111	106	0	33.0367	33.0367	*	113	0	62.5593	62.5593	*
0.45	5	ES-P43G3C3L1	118	ES-P43G3C3F	118	118	0	33.8884	33.8884	*	ES-P43G3C3M	111	111	1	31.5674	31.5674	*	118	1	66.5895	66.5895	*
0.45	5	ES-P43G3C3L2	112	ES-P43G3C3F	118	112	0	32.0908	32.0908	*	ES-P43G3C3M	111	107	0	34.7597	34.7597	*	112	0	68.0536	68.0536	*
0.45	5	ES-P49G3C4L3	115	ES-P49G3C4F	117	114	0	38.0686	38.0686	*	ES-P49G3C4M	117	114	0	43.9921	43.9921	*	115	0	83.3056	83.3056	*
0.45	5	ES-P49G3C4L4	118	ES-P49G3C4F	117	117	0	39.2236	39.2236	*	ES-P49G3C4M	117	117	0	38.7968	38.7968	*	118	0	79.3437	79.3437	*
0.45	5	ES-P45G3C3L4	118	ES-P45G3C3F	118	118	0	20.6015	20.6015	*	ES-P45G3C3M	118	118	0	22.1198	22.1198	*	118	0	43.5402	43.5402	*
0.45	5	ES-P46G3C3L1	115	ES-P46G3C3F	116	113	1	25.3707	25.3707	*	ES-P46G3C3M	100	99	0	24.7927	24.7927	*	114	2	48.7734	48.7734	*
0.45	5	ES-P46G3C3L3	118	ES-P46G3C3F	116	116	0	34.3663	34.3663	*	ES-P46G3C3M	100	100	0	26.412	26.412	*	117	1	59.1836	59.1836	*
0.45	5	UL-P13G3C4L2	115	UL-P13G3C4F	114	113	0	52.8142	52.8142	*	UL-P13G3C4M	116	115	1	40.2827	40.2827	*	115	1	93.4299	93.4299	*
0.45	5	UL-P13G3C4L4	115	UL-P13G3C4F	114	113	0	47.0586	47.0586	*	UL-P13G3C4M	116	115	0	43.7996	43.7996	*	115	0	92.5511	92.5511	*
0.45	5	UL-P15G3C2L1	115	UL-P15G3C2F	117	114	0	31.8204	31.8204	*	UL-P15G3C2M	110	107	0	26.2424	26.2424	*	115	1	59.0094	59.0094	*
0.45	5	UL-P15G3C2L4	99	UL-P15G3C2F	117	98	0	21.1605	21.1605	*	UL-P15G3C2M	110	91	0	13.5277	13.5277	+	99	10	17.1932	17.1932	*
0.45	5	UL-P1G3C1L1	106	UL-P1G3C1F	116	104	2	19.2617	19.2617	*	UL-P1G3C1M	100	93	1	25.2359	25.2359	*	106	4	43.0539	43.0539	*
0.45	10	ES-P25G1C3L1	117	ES-P25G1C3F	116	115	1	13.4686	13.4686	+	ES-P25G1C3M	117	116	0	17.6903	17.6903	*	117	1	41.5465	41.5465	*
0.45	10	ES-P25G1C3L3	117	ES-P25G1C3F	116	115	0	17.8309	17.8309	*	ES-P25G1C3M	117	116	0	14.8676	14.8676	*	117	0	44.1008	44.1008	*
0.45	10	ES-P28G1C3L1	118	ES-P28G1C3F	118	118	0	17.2433	17.2433	*	ES-P28G1C3M	117	117	0	11.4908	11.4908	+	118	0	38.1891	38.1891	*
0.45	10	ES-P28G1C3L3	114	ES-P28G1C3F	118	114	0	18.7137	18.7137	*	ES-P28G1C3M	117	114	0	13.3072	13.3072	+	114	0	41.2428	41.2428	*
0.45	10	ES-P37G1C1L1	106	ES-P37G1C1F	118	106	1	16.1858	16.1858	*	ES-P37G1C1M	118	106	1	7.17207	7.17207	+	106	2	33.5031	33.5031	*
0.45	10	ES-P37G1C1L2	112	ES-P37G1C1F	118	112	1	14.6852	14.6852	*	ES-P37G1C1M	118	112	0	11.0598	11.0598	+	112	1	36.9773	36.9773	*
0.45	10	ES-P38G1C1L3	117	ES-P38G1C1F	118	117	0	18.1233	18.1233	*	ES-P38G1C1M	116	115	1	7.52781	7.52781	+	117	1	31.3893	31.3893	*
0.45	10	ES-P38G1C1L4	117	ES-P38G1C1F	118	117	0	15.0276	15.0276	*	ES-P38G1C1M	116	115	1	14.7516	14.7516	*	117	1	34.8189	34.8189	*
0.45	10	ES-P39G1C4L3	92	ES-P39G1C4F	118	92	4	1.94501	1.94501	+	ES-P39G1C4M	113	87	1	4.47068	4.47068	+	92	5	14.456	14.456	*
0.45	10	ES-P39G1C4L4	97	ES-P39G1C4F	118	97	5	1.95102	1.95102	+	ES-P39G1C4M	113	92	0	10.2285	10.2285	+	97	5	19.184	19.184	*
0.45	10	ES-P40G1C3L1	117	ES-P40G1C3F	115	114	0	24.7656	24.7656	*	ES-P40G1C3M	117	116	0	24.3945	24.3945	*	117	0	54.6211	54.6211	*
0.45	10	ES-P40G1C3L2	113	ES-P40G1C3F	115	111	0	20.552	20.552	*	ES-P40G1C3M	117	112	1	18.3505	18.3505	*	113	2	42.9426	42.9426	*
0.45	10	ES-P43G1C2L3	113	ES-P43G1C2F	116	111	0	9.31962	9.31962	+	ES-P43G1C2M	114	109	0	13.3469	13.3469	+	113	0	31.5554	31.5554	*
0.45	10	ES-P43G1C2L4	117	ES-P43G1C2F	116	115	0	17.6644	17.6644	*	ES-P43G1C2M	114	113	0	15.8811	15.8811	*	117	0	42.7714	42.7714	*
0.45	10	ES-P44G1C2L3	117	ES-P44G1C2F	118	117	1	18.35	18.35	*	ES-P44G1C2M	117	116	1	16.237	16.237	*	117	3	38.0727	38.0727	*
0.45	10	ES-P44G1C2L4	118	ES-P44G1C2F	118	118	0	18.9208	18.9208	*	ES-P44G1C2M	117	117	1	21.4637	21.4637	*	118	2	44.7412	44.7412	*
0.45	10	ES-P46G1C3L1	110	ES-P46G1C3F	108	101	1	8.2377	8.2377	+	ES-P46G1C3M	116	108	0	16.5113	16.5113	*	109	1	31.3705	31.3705	*
0.45	10	ES-P46G1C3L2	107	ES-P46G1C3F	108	97	0	8.18137	8.18137	+	ES-P46G1C3M	116	106	0	10.7558	10.7558	+	106	0	25.6606	25.6606	*
0.45	10	UL-P13G1C3L2	103	UL-P13G1C3F	117	103	1	11.9445	11.9445	+	UL-P13G1C3M	114	99	1	17.0037	17.0037	*	103	2	32.2289	32.2289	*
0.45	10	UL-P15G1C2L4	107	UL-P15G1C2F	112	103	1	14.9468	14.9468	*	UL-P15G1C2M	114	103	1	15.1072	15.1072	*	107	2	36.4555	36.4555	*
0.45	10	UL-P19G1C1L2	108	UL-P19G1C1F	118	108	0	17.2121	17.2121	*	UL-P19G1C1M	117	107	0	14.0916	14.0916	+	108	2	36.5101	36.5101	*
0.45	10	UL-P19G1C1L3	116	UL-P19G1C1F	118	116	0	20.6792	20.6792	*	UL-P19G1C1M	117	115	0	23.2694	23.2694	*	116	0	53.8471	53.8471	*
0.45	10	UL-P1G1C3L3	99	UL-P1G1C3F	103	85	2	6.71868	6.71868	+	UL-P1G1C3M	116	97	1	12.9795	12.9795	+	99	4	23.6488	23.6488	*
0.45	10	UL-P3G1C4L2	117	UL-P3G1C4F	118	117	1	16.6812	16.6812	*	UL-P3G1C4M	116	115	0	20.6725	20.6725	*	117	1	43.3503	43.3503	*
0.45	10	UL-P8G1C3L1	115	UL-P8G1C3F	117	114	0	13.3444	13.3444	+	UL-P8G1C3M	115	113	0	16.8701	16.8701	*	115	0	41.1695	41.1695	*
0.45	10	UL-P8G1C3L3	117	UL-P8G1C3F	117	116	0	15.8307	15.8307	*	UL-P8G1C3M	115	114	0	14.0563	14.0563	+	117	0	39.819	39.819	*
0.45	10	ES-P26G2C3L4	103	ES-P26G2C3F	117	102	0	21.0948	21.0948	*	ES-P26G2C3M	118	103	0	14.5188	14.5188	+	103	1	34.4728	34.4728	*
0.45	10	ES-P27G2C4L3	117	ES-P27G2C4F	118	117	0	29.7785	29.7785	*	ES-P27G2C4M	117	116	1	18.4768	18.4768	*	117	1	50.2684	50.2684	*
0.45	10	ES-P28G2C2L2	116	ES-P28G2C2F	116	114	0	23.8399	23.8399	*	ES-P28G2C2M	118	116	0	16.9005	16.9005	*	116	0	42.964	42.964	*
0.45	10	ES-P28G2C2L4	114	ES-P28G2C2F	116	113	0	24.7827	24.7827	*	ES-P28G2C2M	118	114	0	20.4489	20.4489	*	114	0	47.1587	47.1587	*
0.45	10	ES-P37G2C4L1	117	ES-P37G2C4F	117	116	0	26.447	26.447	*	ES-P37G2C4M	118	117	0	16.219	16.219	*	117	0	48.4914	48.4914	*
0.45	10	ES-P37G2C4L2	116	ES-P37G2C4F	117	115	1	18.5449	18.5449	*	ES-P37G2C4M	118	116	0	21.1051	21.1051	*	116	1	45.4009	45.4009	*
0.45	10	ES-P38G2C4L1	117	ES-P38G2C4F	118	117	0	11.3498	11.3498	+	ES-P38G2C4M	117	116	0	19.6824	19.6824	*	117	0	31.1323	31.1323	*
0.45	10	ES-P38G2C4L2	116	ES-P38G2C4F	118	116	0	19.3576	19.3576	*	ES-P38G2C4M	117	115	0	13.5731	13.5731	+	116	0	33.0038	33.0038	*
0.45	10	ES-P39G2C4L1	118	ES-P39G2C4F	117	117	0	30.1529	30.1529	*	ES-P39G2C4M	117	117	0	23.2145	23.2145	*	118	0	58.6966	58.6966	*
0.45	10	ES-P39G2C4L2	118	ES-P39G2C4F	117	117	0	30.6533	30.6533	*	ES-P39G2C4M	117	117	0	28.3793	28.3793	*	118	0	64.1835	64.1835	*
0.45	10	ES-P40G2C2L3	117	ES-P40G2C2F	115	115	0	35.6034	35.6034	*	ES-P40G2C2M	116	115	1	29.8037	29.8037	*	116	1	65.6986	65.6986	*
0.45	10	ES-P40G2C2L4	115	ES-P40G2C2F	115	114	0	36.9353	36.9353	*	ES-P40G2C2M	116	114	0	33.8999	33.8999	*	115	0	71.2603	71.2603	*
0.45	10	ES-P43G2C4L3	117	ES-P43G2C4F	116	115	2	21.7895	21.7895	*	ES-P43G2C4M	114	114	0	18.2605	18.2605	*	117	2	43.5116	43.5116	*
0.45	10	ES-P43G2C4L4	117	ES-P43G2C4F	116	115	0	32.1137	32.1137	*	ES-P43G2C4M	114	113	0	18.1101	18.1101	*	117	1	51.5449	51.5449	*
0.45	10	ES-P49G2C2L3	118	ES-P49G2C2F	118	118	0	34.1201	34.1201	*	ES-P49G2C2M	88	88	0	17.7287	17.7287	*	118	0	54.6656	54.6656	*
0.45	10	ES-P49G2C2L4	117	ES-P49G2C2F	118	117	0	25.0859	25.0859	*	ES-P49G2C2M	88	87	2	10.4584	10.4584	+	117	2	37.4056	37.4056	*
0.45	10	ES-P45G2C3L3	118	ES-P45G2C3F	118	118	0	25.5529	25.5529	*	ES-P45G2C3M	118	118	0	23.1904	23.1904	*	118	0	53.8897	53.8897	*
0.45	10	ES-P45G2C3L4	118	ES-P45G2C3F	118	118	0	21.458	21.458	*	ES-P45G2C3M	118	118	0	27.2869	27.2869	*	118	0	53.9718	53.9718	*
0.45	10	ES-P46G2C1L2	114	ES-P46G2C1F	117	113	0	19.8975	19.8975	*	ES-P46G2C1M	117	113	0	26.4028	26.4028	*	114	0	50.8213	50.8213	*
0.45	10	ES-P46G2C1L3	113	ES-P46G2C1F	117	112	0	21.6299	21.6299	*	ES-P46G2C1M	117	112	1	23.1349	23.1349	*	113	1	49.3438	49.3438	*
0.45	10	UL-P11G2C2L2	112	UL-P11G2C2F	110	104	0	22.9696	22.9696	*	UL-P11G2C2M	117	111	0	29.5453	29.5453	*	112	0	54.0675	54.0675	*
0.45	10	UL-P11G2C2L4	100	UL-P11G2C2F	110	93	0	18.0405	18.0405	*	UL-P11G2C2M	117	99	0	16.3605	16.3605	*	100	0	36.2067	36.2067	*
0.45	10	UL-P14G2C1L2	109	UL-P14G2C1F	117	108	0	15.803	15.803	*	UL-P14G2C1M	114	105	0	17.9791	17.9791	*	109	0	42.6623	42.6623	*
0.45	10	UL-P18G2C4L2	118	UL-P18G2C4F	118	118	0	23.5132	23.5132	*	UL-P18G2C4M	118	118	0	22.0613	22.0613	*	118	0	49.9524	49.9524	*
0.45	10	UL-P19G2C3L1	107	UL-P19G2C3F	117	107	0	32.5853	32.5853	*	UL-P19G2C3M	118	107	0	28.5954	28.5954	*	107	0	61.7506	61.7506	*
0.45	10	UL-P1G2C2L3	116	UL-P1G2C2F	115	113	0	15.0206	15.0206	*	UL-P1G2C2M	117	115	1	18.0187	18.0187	*	116	1	33.7064	33.7064	*
0.45	10	UL-P23G2C2L3	115	UL-P23G2C2F	118	115	0	29.3863	29.3863	*	UL-P23G2C2M	118	115	0	34.4606	34.4606	*	115	0	64.5962	64.5962	*
0.45	10	UL-P3G2C1L2	118	UL-P3G2C1F	117	117	1	28.1927	28.1927	*	UL-P3G2C1M	117	117	0	29.0691	29.0691	*	118	1	57.2518	57.2518	*
0.45	10	UL-P6G2C4L3	113	UL-P6G2C4F	116	111	1	22.3237	22.3237	*	UL-P6G2C4M	117	112	0	18.5269	18.5269	*	113	2	39.696	39.696	*
0.45	10	UL-P7G2C2L4	116	UL-P7G2C2F	117	115	0	19.9548	19.9548	*	UL-P7G2C2M	117	115	0	26.3422	26.3422	*	116	0	48.6215	48.6215	*
0.45	10	ES-P25G3C1L2	113	ES-P25G3C1F	117	112	0	35.0465	35.0465	*	ES-P25G3C1M	114	109	0	28.8831	28.8831	*	113	0	67.32	67.32	*
0.45	10	ES-P37G3C3L3	116	ES-P37G3C3F	118	116	1	17.8937	17.8937	*	ES-P37G3C3M	117	115	0	18.6563	18.6563	*	116	1	41.3984	41.3984	*
0.45	10	ES-P37G3C3L4	117	ES-P37G3C3F	118	117	0	23.4366	23.4366	*	ES-P37G3C3M	117	116	0	20.4693	20.4693	*	117	0	49.3199	49.3199	*
0.45	10	ES-P38G3C3L1	118	ES-P38G3C3F	118	118	0	22.4673	22.4673	*	ES-P38G3C3M	117	117	1	24.3215	24.3215	*	118	1	49.2993	49.2993	*
0.45	10	ES-P38G3C3L2	117	ES-P38G3C3F	118	117	0	26.6916	26.6916	*	ES-P38G3C3M	117	116	0	25.8398	25.8398	*	117	0	55.1617	55.1617	*
0.45	10	ES-P39G3C1L1	113	ES-P39G3C1F	117	112	0	35.4156	35.4156	*	ES-P39G3C1M	111	107	0	30.4218	30.4218	*	113	0	67.3584	67.3584	*
0.45	10	ES-P39G3C1L2	113	ES-P39G3C1F	117	112	0	28.4416	28.4416	*	ES-P39G3C1M	111	106	0	33.0367	33.0367	*	113	0	62.5593	62.5593	*
0.45	10	ES-P43G3C3L1	118	ES-P43G3C3F	118	118	0	33.8884	33.8884	*	ES-P43G3C3M	111	111	1	31.5674	31.5674	*	118	1	66.5895	66.5895	*
0.45	10	ES-P43G3C3L2	112	ES-P43G3C3F	118	112	0	32.0908	32.0908	*	ES-P43G3C3M	111	107	0	34.7597	34.7597	*	112	0	68.0536	68.0536	*
0.45	10	ES-P49G3C4L3	115	ES-P49G3C4F	117	114	0	38.0686	38.0686	*	ES-P49G3C4M	117	114	0	43.9921	43.9921	*	115	0	83.3056	83.3056	*
0.45	10	ES-P49G3C4L4	118	ES-P49G3C4F	117	117	0	39.2236	39.2236	*	ES-P49G3C4M	117	117	0	38.7968	38.7968	*	118	0	79.3437	79.3437	*
0.45	10	ES-P45G3C3L4	118	ES-P45G3C3F	118	118	0	20.6015	20.6015	*	ES-P45G3C3M	118	118	0	22.1198	22.1198	*	118	0	43.5402	43.5402	*
0.45	10	ES-P46G3C3L1	115	ES-P46G3C3F	116	113	1	25.3707	25.3707	*	ES-P46G3C3M	100	99	0	24.7927	24.7927	*	114	2	48.7734	48.7734	*
0.45	10	ES-P46G3C3L3	118	ES-P46G3C3F	116	116	0	34.3663	34.3663	*	ES-P46G3C3M	100	100	0	26.412	26.412	*	117	1	59.1836	59.1836	*
0.45	10	UL-P13G3C4L2	115	UL-P13G3C4F	114	113	0	52.8142	52.8142	*	UL-P13G3C4M	116	115	1	40.2827	40.2827	*	115	1	93.4299	93.4299	*
0.45	10	UL-P13G3C4L4	115	UL-P13G3C4F	114	113	0	47.0586	47.0586	*	UL-P13G3C4M	116	115	0	43.7996	43.7996	*	115	0	92.5511	92.5511	*
0.45	10	UL-P15G3C2L1	115	UL-P15G3C2F	117	114	0	31.8204	31.8204	*	UL-P15G3C2M	110	107	0	26.2424	26.2424	*	115	1	59.0094	59.0094	*
0.45	10	UL-P15G3C2L4	99	UL-P15G3C2F	117	98	0	21.1605	21.1605	*	UL-P15G3C2M	110	91	0	13.5277	13.5277	+	99	10	17.1932	17.1932	*
0.45	10	UL-P1G3C1L1	106	UL-P1G3C1F	116	104	2	19.2617	19.2617	*	UL-P1G3C1M	100	93	1	25.2359	25.2359	*	106	4	43.0539	43.0539	*
0.45	25	ES-P25G1C3L1	117	ES-P25G1C3F	116	115	1	13.4686	13.4686	+	ES-P25G1C3M	117	116	0	17.6903	17.6903	*	117	1	41.5465	41.5465	*
0.45	25	ES-P25G1C3L3	117	ES-P25G1C3F	116	115	0	17.8309	17.8309	*	ES-P25G1C3M	117	116	0	14.8676	14.8676	*	117	0	44.1008	44.1008	*
0.45	25	ES-P28G1C3L1	118	ES-P28G1C3F	118	118	0	17.2433	17.2433	*	ES-P28G1C3M	117	117	0	11.4908	11.4908	+	118	0	38.1891	38.1891	*
0.45	25	ES-P28G1C3L3	114	ES-P28G1C3F	118	114	0	18.7137	18.7137	*	ES-P28G1C3M	117	114	0	13.3072	13.3072	+	114	0	41.2428	41.2428	*
0.45	25	ES-P37G1C1L1	106	ES-P37G1C1F	118	106	1	16.1858	16.1858	*	ES-P37G1C1M	118	106	1	7.17207	7.17207	+	106	2	33.5031	33.5031	*
0.45	25	ES-P37G1C1L2	112	ES-P37G1C1F	118	112	1	14.6852	14.6852	*	ES-P37G1C1M	118	112	0	11.0598	11.0598	+	112	1	36.9773	36.9773	*
0.45	25	ES-P38G1C1L3	117	ES-P38G1C1F	118	117	0	18.1233	18.1233	*	ES-P38G1C1M	116	115	1	7.52781	7.52781	+	117	1	31.3893	31.3893	*
0.45	25	ES-P38G1C1L4	117	ES-P38G1C1F	118	117	0	15.0276	15.0276	*	ES-P38G1C1M	116	115	1	14.7516	14.7516	*	117	1	34.8189	34.8189	*
0.45	25	ES-P39G1C4L3	92	ES-P39G1C4F	118	92	4	1.94501	1.94501	+	ES-P39G1C4M	113	87	1	4.47068	4.47068	+	92	5	14.456	14.456	*
0.45	25	ES-P39G1C4L4	97	ES-P39G1C4F	118	97	5	1.95102	1.95102	+	ES-P39G1C4M	113	92	0	10.2285	10.2285	+	97	5	19.184	19.184	*
0.45	25	ES-P40G1C3L1	117	ES-P40G1C3F	115	114	0	24.7656	24.7656	*	ES-P40G1C3M	117	116	0	24.3945	24.3945	*	117	0	54.6211	54.6211	*
0.45	25	ES-P40G1C3L2	113	ES-P40G1C3F	115	111	0	20.552	20.552	*	ES-P40G1C3M	117	112	1	18.3505	18.3505	*	113	2	42.9426	42.9426	*
0.45	25	ES-P43G1C2L3	113	ES-P43G1C2F	116	111	0	9.31962	9.31962	+	ES-P43G1C2M	114	109	0	13.3469	13.3469	+	113	0	31.5554	31.5554	*
0.45	25	ES-P43G1C2L4	117	ES-P43G1C2F	116	115	0	17.6644	17.6644	*	ES-P43G1C2M	114	113	0	15.8811	15.8811	*	117	0	42.7714	42.7714	*
0.45	25	ES-P44G1C2L3	117	ES-P44G1C2F	118	117	1	18.35	18.35	*	ES-P44G1C2M	117	116	1	16.237	16.237	*	117	3	38.0727	38.0727	*
0.45	25	ES-P44G1C2L4	118	ES-P44G1C2F	118	118	0	18.9208	18.9208	*	ES-P44G1C2M	117	117	1	21.4637	21.4637	*	118	2	44.7412	44.7412	*
0.45	25	ES-P46G1C3L1	110	ES-P46G1C3F	108	101	1	8.2377	8.2377	+	ES-P46G1C3M	116	108	0	16.5113	16.5113	*	109	1	31.3705	31.3705	*
0.45	25	ES-P46G1C3L2	107	ES-P46G1C3F	108	97	0	8.18137	8.18137	+	ES-P46G1C3M	116	106	0	10.7558	10.7558	+	106	0	25.6606	25.6606	*
0.45	25	UL-P13G1C3L2	103	UL-P13G1C3F	117	103	1	11.9445	11.9445	+	UL-P13G1C3M	114	99	1	17.0037	17.0037	*	103	2	32.2289	32.2289	*
0.45	25	UL-P15G1C2L4	107	UL-P15G1C2F	112	103	1	14.9468	14.9468	*	UL-P15G1C2M	114	103	1	15.1072	15.1072	*	107	2	36.4555	36.4555	*
0.45	25	UL-P19G1C1L2	108	UL-P19G1C1F	118	108	0	17.2121	17.2121	*	UL-P19G1C1M	117	107	0	14.0916	14.0916	+	108	2	36.5101	36.5101	*
0.45	25	UL-P19G1C1L3	116	UL-P19G1C1F	118	116	0	20.6792	20.6792	*	UL-P19G1C1M	117	115	0	23.2694	23.2694	*	116	0	53.8471	53.8471	*
0.45	25	UL-P1G1C3L3	99	UL-P1G1C3F	103	85	2	6.71868	6.71868	+	UL-P1G1C3M	116	97	1	12.9795	12.9795	+	99	4	23.6488	23.6488	*
0.45	25	UL-P3G1C4L2	117	UL-P3G1C4F	118	117	1	16.6812	16.6812	*	UL-P3G1C4M	116	115	0	20.6725	20.6725	*	117	1	43.3503	43.3503	*
0.45	25	UL-P8G1C3L1	115	UL-P8G1C3F	117	114	0	13.3444	13.3444	+	UL-P8G1C3M	115	113	0	16.8701	16.8701	*	115	0	41.1695	41.1695	*
0.45	25	UL-P8G1C3L3	117	UL-P8G1C3F	117	116	0	15.8307	15.8307	*	UL-P8G1C3M	115	114	0	14.0563	14.0563	+	117	0	39.819	39.819	*
0.45	25	ES-P26G2C3L4	103	ES-P26G2C3F	117	102	0	21.0948	21.0948	*	ES-P26G2C3M	118	103	0	14.5188	14.5188	*	103	1	34.4728	34.4728	*
0.45	25	ES-P27G2C4L3	117	ES-P27G2C4F	118	117	0	29.7785	29.7785	*	ES-P27G2C4M	117	116	1	18.4768	18.4768	*	117	1	50.2684	50.2684	*
0.45	25	ES-P28G2C2L2	116	ES-P28G2C2F	116	114	0	23.8399	23.8399	*	ES-P28G2C2M	118	116	0	16.9005	16.9005	*	116	0	42.964	42.964	*
0.45	25	ES-P28G2C2L4	114	ES-P28G2C2F	116	113	0	24.7827	24.7827	*	ES-P28G2C2M	118	114	0	20.4489	20.4489	*	114	0	47.1587	47.1587	*
0.45	25	ES-P37G2C4L1	117	ES-P37G2C4F	117	116	0	26.447	26.447	*	ES-P37G2C4M	118	117	0	16.219	16.219	*	117	0	48.4914	48.4914	*
0.45	25	ES-P37G2C4L2	116	ES-P37G2C4F	117	115	1	18.5449	18.5449	*	ES-P37G2C4M	118	116	0	21.1051	21.1051	*	116	1	45.4009	45.4009	*
0.45	25	ES-P38G2C4L1	117	ES-P38G2C4F	118	117	0	11.3498	11.3498	+	ES-P38G2C4M	117	116	0	19.6824	19.6824	*	117	0	31.1323	31.1323	*
0.45	25	ES-P38G2C4L2	116	ES-P38G2C4F	118	116	0	19.3576	19.3576	*	ES-P38G2C4M	117	115	0	13.5731	13.5731	+	116	0	33.0038	33.0038	*
0.45	25	ES-P39G2C4L1	118	ES-P39G2C4F	117	117	0	30.1529	30.1529	*	ES-P39G2C4M	117	117	0	23.2145	23.2145	*	118	0	58.6966	58.6966	*
0.45	25	ES-P39G2C4L2	118	ES-P39G2C4F	117	117	0	30.6533	30.6533	*	ES-P39G2C4M	117	117	0	28.3793	28.3793	*	118	0	64.1835	64.1835	*
0.45	25	ES-P40G2C2L3	117	ES-P40G2C2F	115	115	0	35.6034	35.6034	*	ES-P40G2C2M	116	115	1	29.8037	29.8037	*	116	1	65.6986	65.6986	*
0.45	25	ES-P40G2C2L4	115	ES-P40G2C2F	115	114	0	36.9353	36.9353	*	ES-P40G2C2M	116	114	0	33.8999	33.8999	*	115	0	71.2603	71.2603	*
0.45	25	ES-P43G2C4L3	117	ES-P43G2C4F	116	115	2	21.7895	21.7895	*	ES-P43G2C4M	114	114	0	18.2605	18.2605	*	117	2	43.5116	43.5116	*
0.45	25	ES-P43G2C4L4	117	ES-P43G2C4F	116	115	0	32.1137	32.1137	*	ES-P43G2C4M	114	113	0	18.1101	18.1101	*	117	1	51.5449	51.5449	*
0.45	25	ES-P49G2C2L3	118	ES-P49G2C2F	118	118	0	34.1201	34.1201	*	ES-P49G2C2M	88	88	0	17.7287	17.7287	*	118	0	54.6656	54.6656	*
0.45	25	ES-P49G2C2L4	117	ES-P49G2C2F	118	117	0	25.0859	25.0859	*	ES-P49G2C2M	88	87	2	10.4584	10.4584	+	117	2	37.4056	37.4056	*
0.45	25	ES-P45G2C3L3	118	ES-P45G2C3F	118	118	0	25.5529	25.5529	*	ES-P45G2C3M	118	118	0	23.1904	23.1904	*	118	0	53.8897	53.8897	*
0.45	25	ES-P45G2C3L4	118	ES-P45G2C3F	118	118	0	21.458	21.458	*	ES-P45G2C3M	118	118	0	27.2869	27.2869	*	118	0	53.9718	53.9718	*
0.45	25	ES-P46G2C1L2	114	ES-P46G2C1F	117	113	0	19.8975	19.8975	*	ES-P46G2C1M	117	113	0	26.4028	26.4028	*	114	0	50.8213	50.8213	*
0.45	25	ES-P46G2C1L3	113	ES-P46G2C1F	117	112	0	21.6299	21.6299	*	ES-P46G2C1M	117	112	1	23.1349	23.1349	*	113	1	49.3438	49.3438	*
0.45	25	UL-P11G2C2L2	112	UL-P11G2C2F	110	104	0	22.9696	22.9696	*	UL-P11G2C2M	117	111	0	29.5453	29.5453	*	112	0	54.0675	54.0675	*
0.45	25	UL-P11G2C2L4	100	UL-P11G2C2F	110	93	0	18.0405	18.0405	*	UL-P11G2C2M	117	99	0	16.3605	16.3605	*	100	0	36.2067	36.2067	*
0.45	25	UL-P14G2C1L2	109	UL-P14G2C1F	117	108	0	15.803	15.803	*	UL-P14G2C1M	114	105	0	17.9791	17.9791	*	109	0	42.6623	42.6623	*
0.45	25	UL-P18G2C4L2	118	UL-P18G2C4F	118	118	0	23.5132	23.5132	*	UL-P18G2C4M	118	118	0	22.0613	22.0613	*	118	0	49.9524	49.9524	*
0.45	25	UL-P19G2C3L1	107	UL-P19G2C3F	117	107	0	32.5853	32.5853	*	UL-P19G2C3M	118	107	0	28.5954	28.5954	*	107	0	61.7506	61.7506	*
0.45	25	UL-P1G2C2L3	116	UL-P1G2C2F	115	113	0	15.0206	15.0206	*	UL-P1G2C2M	117	115	1	18.0187	18.0187	*	116	1	33.7064	33.7064	*
0.45	25	UL-P23G2C2L3	115	UL-P23G2C2F	118	115	0	29.3863	29.3863	*	UL-P23G2C2M	118	115	0	34.4606	34.4606	*	115	0	64.5962	64.5962	*
0.45	25	UL-P3G2C1L2	118	UL-P3G2C1F	117	117	1	28.1927	28.1927	*	UL-P3G2C1M	117	117	0	29.0691	29.0691	*	118	1	57.2518	57.2518	*
0.45	25	UL-P6G2C4L3	113	UL-P6G2C4F	116	111	1	22.3237	22.3237	*	UL-P6G2C4M	117	112	0	18.5269	18.5269	*	113	2	39.696	39.696	*
0.45	25	UL-P7G2C2L4	116	UL-P7G2C2F	117	115	0	19.9548	19.9548	*	UL-P7G2C2M	117	115	0	26.3422	26.3422	*	116	0	48.6215	48.6215	*
0.45	25	ES-P25G3C1L2	113	ES-P25G3C1F	117	112	0	35.0465	35.0465	*	ES-P25G3C1M	114	109	0	28.8831	28.8831	*	113	0	67.32	67.32	*
0.45	25	ES-P37G3C3L3	116	ES-P37G3C3F	118	116	1	17.8937	17.8937	*	ES-P37G3C3M	117	115	0	18.6563	18.6563	*	116	1	41.3984	41.3984	*
0.45	25	ES-P37G3C3L4	117	ES-P37G3C3F	118	117	0	23.4366	23.4366	*	ES-P37G3C3M	117	116	0	20.4693	20.4693	*	117	0	49.3199	49.3199	*
0.45	25	ES-P38G3C3L1	118	ES-P38G3C3F	118	118	0	22.4673	22.4673	*	ES-P38G3C3M	117	117	1	24.3215	24.3215	*	118	1	49.2993	49.2993	*
0.45	25	ES-P38G3C3L2	117	ES-P38G3C3F	118	117	0	26.6916	26.6916	*	ES-P38G3C3M	117	116	0	25.8398	25.8398	*	117	0	55.1617	55.1617	*
0.45	25	ES-P39G3C1L1	113	ES-P39G3C1F	117	112	0	35.4156	35.4156	*	ES-P39G3C1M	111	107	0	30.4218	30.4218	*	113	0	67.3584	67.3584	*
0.45	25	ES-P39G3C1L2	113	ES-P39G3C1F	117	112	0	28.4416	28.4416	*	ES-P39G3C1M	111	106	0	33.0367	33.0367	*	113	0	62.5593	62.5593	*
0.45	25	ES-P43G3C3L1	118	ES-P43G3C3F	118	118	0	33.8884	33.8884	*	ES-P43G3C3M	111	111	1	31.5674	31.5674	*	118	1	66.5895	66.5895	*
0.45	25	ES-P43G3C3L2	112	ES-P43G3C3F	118	112	0	32.0908	32.0908	*	ES-P43G3C3M	111	107	0	34.7597	34.7597	*	112	0	68.0536	68.0536	*
0.45	25	ES-P49G3C4L3	115	ES-P49G3C4F	117	114	0	38.0686	38.0686	*	ES-P49G3C4M	117	114	0	43.9921	43.9921	*	115	0	83.3056	83.3056	*
0.45	25	ES-P49G3C4L4	118	ES-P49G3C4F	117	117	0	39.2236	39.2236	*	ES-P49G3C4M	117	117	0	38.7968	38.7968	*	118	0	79.3437	79.3437	*
0.45	25	ES-P45G3C3L4	118	ES-P45G3C3F	118	118	0	20.6015	20.6015	*	ES-P45G3C3M	118	118	0	22.1198	22.1198	*	118	0	43.5402	43.5402	*
0.45	25	ES-P46G3C3L1	115	ES-P46G3C3F	116	113	1	25.3707	25.3707	*	ES-P46G3C3M	100	99	0	24.7927	24.7927	*	114	2	48.7734	48.7734	*
0.45	25	ES-P46G3C3L3	118	ES-P46G3C3F	116	116	0	34.3663	34.3663	*	ES-P46G3C3M	100	100	0	26.412	26.412	*	117	1	59.1836	59.1836	*
0.45	25	UL-P13G3C4L2	115	UL-P13G3C4F	114	113	0	52.8142	52.8142	*	UL-P13G3C4M	116	115	1	40.2827	40.2827	*	115	1	93.4299	93.4299	*
0.45	25	UL-P13G3C4L4	115	UL-P13G3C4F	114	113	0	47.0586	47.0586	*	UL-P13G3C4M	116	115	0	43.7996	43.7996	*	115	0	92.5511	92.5511	*
0.45	25	UL-P15G3C2L1	115	UL-P15G3C2F	117	114	0	31.8204	31.8204	*	UL-P15G3C2M	110	107	0	26.2424	26.2424	*	115	1	59.0094	59.0094	*
0.45	25	UL-P15G3C2L4	99	UL-P15G3C2F	117	98	0	21.1605	21.1605	*	UL-P15G3C2M	110	91	0	13.5277	13.5277	+	99	10	17.1932	17.1932	*
0.45	25	UL-P1G3C1L1	106	UL-P1G3C1F	116	104	2	19.2617	19.2617	*	UL-P1G3C1M	100	93	1	25.2359	25.2359	*	106	4	43.0539	43.0539	*
0.45	50	ES-P25G1C3L1	117	ES-P25G1C3F	116	115	1	13.4686	13.4686	+	ES-P25G1C3M	117	116	0	17.6903	17.6903	*	117	1	41.5465	41.5465	*
0.45	50	ES-P25G1C3L3	117	ES-P25G1C3F	116	115	0	17.8309	17.8309	*	ES-P25G1C3M	117	116	0	14.8676	14.8676	*	117	0	44.1008	44.1008	*
0.45	50	ES-P28G1C3L1	118	ES-P28G1C3F	118	118	0	17.2433	17.2433	*	ES-P28G1C3M	117	117	0	11.4908	11.4908	+	118	0	38.1891	38.1891	*
0.45	50	ES-P28G1C3L3	114	ES-P28G1C3F	118	114	0	18.7137	18.7137	*	ES-P28G1C3M	117	114	0	13.3072	13.3072	+	114	0	41.2428	41.2428	*
0.45	50	ES-P37G1C1L1	106	ES-P37G1C1F	118	106	1	16.1858	16.1858	*	ES-P37G1C1M	118	106	1	7.17207	7.17207	+	106	2	33.5031	33.5031	*
0.45	50	ES-P37G1C1L2	112	ES-P37G1C1F	118	112	1	14.6852	14.6852	*	ES-P37G1C1M	118	112	0	11.0598	11.0598	+	112	1	36.9773	36.9773	*
0.45	50	ES-P38G1C1L3	117	ES-P38G1C1F	118	117	0	18.1233	18.1233	*	ES-P38G1C1M	116	115	1	7.52781	7.52781	+	117	1	31.3893	31.3893	*
0.45	50	ES-P38G1C1L4	117	ES-P38G1C1F	118	117	0	15.0276	15.0276	*	ES-P38G1C1M	116	115	1	14.7516	14.7516	*	117	1	34.8189	34.8189	*
0.45	50	ES-P39G1C4L3	92	ES-P39G1C4F	118	92	4	1.94501	1.94501	+	ES-P39G1C4M	113	87	1	4.47068	4.47068	+	92	5	14.456	14.456	*
0.45	50	ES-P39G1C4L4	97	ES-P39G1C4F	118	97	5	1.95102	1.95102	+	ES-P39G1C4M	113	92	0	10.2285	10.2285	+	97	5	19.184	19.184	*
0.45	50	ES-P40G1C3L1	117	ES-P40G1C3F	115	114	0	24.7656	24.7656	*	ES-P40G1C3M	117	116	0	24.3945	24.3945	*	117	0	54.6211	54.6211	*
0.45	50	ES-P40G1C3L2	113	ES-P40G1C3F	115	111	0	20.552	20.552	*	ES-P40G1C3M	117	112	1	18.3505	18.3505	*	113	2	42.9426	42.9426	*
0.45	50	ES-P43G1C2L3	113	ES-P43G1C2F	116	111	0	9.31962	9.31962	+	ES-P43G1C2M	114	109	0	13.3469	13.3469	+	113	0	31.5554	31.5554	*
0.45	50	ES-P43G1C2L4	117	ES-P43G1C2F	116	115	0	17.6644	17.6644	*	ES-P43G1C2M	114	113	0	15.8811	15.8811	*	117	0	42.7714	42.7714	*
0.45	50	ES-P44G1C2L3	117	ES-P44G1C2F	118	117	1	18.35	18.35	*	ES-P44G1C2M	117	116	1	16.237	16.237	*	117	3	38.0727	38.0727	*
0.45	50	ES-P44G1C2L4	118	ES-P44G1C2F	118	118	0	18.9208	18.9208	*	ES-P44G1C2M	117	117	1	21.4637	21.4637	*	118	2	44.7412	44.7412	*
0.45	50	ES-P46G1C3L1	110	ES-P46G1C3F	108	101	1	8.2377	8.2377	+	ES-P46G1C3M	116	108	0	16.5113	16.5113	*	109	1	31.3705	31.3705	*
0.45	50	ES-P46G1C3L2	107	ES-P46G1C3F	108	97	0	8.18137	8.18137	+	ES-P46G1C3M	116	106	0	10.7558	10.7558	+	106	0	25.6606	25.6606	*
0.45	50	UL-P13G1C3L2	103	UL-P13G1C3F	117	103	1	11.9445	11.9445	+	UL-P13G1C3M	114	99	1	17.0037	17.0037	*	103	2	32.2289	32.2289	*
0.45	50	UL-P15G1C2L4	107	UL-P15G1C2F	112	103	1	14.9468	14.9468	*	UL-P15G1C2M	114	103	1	15.1072	15.1072	*	107	2	36.4555	36.4555	*
0.45	50	UL-P19G1C1L2	108	UL-P19G1C1F	118	108	0	17.2121	17.2121	*	UL-P19G1C1M	117	107	0	14.0916	14.0916	*	108	2	36.5101	36.5101	*
0.45	50	UL-P19G1C1L3	116	UL-P19G1C1F	118	116	0	20.6792	20.6792	*	UL-P19G1C1M	117	115	0	23.2694	23.2694	*	116	0	53.8471	53.8471	*
0.45	50	UL-P1G1C3L3	99	UL-P1G1C3F	103	85	2	6.71868	6.71868	+	UL-P1G1C3M	116	97	1	12.9795	12.9795	+	99	4	23.6488	23.6488	*
0.45	50	UL-P3G1C4L2	117	UL-P3G1C4F	118	117	1	16.6812	16.6812	*	UL-P3G1C4M	116	115	0	20.6725	20.6725	*	117	1	43.3503	43.3503	*
0.45	50	UL-P8G1C3L1	115	UL-P8G1C3F	117	114	0	13.3444	13.3444	+	UL-P8G1C3M	115	113	0	16.8701	16.8701	*	115	0	41.1695	41.1695	*
0.45	50	UL-P8G1C3L3	117	UL-P8G1C3F	117	116	0	15.8307	15.8307	*	UL-P8G1C3M	115	114	0	14.0563	14.0563	*	117	0	39.819	39.819	*
0.45	50	ES-P26G2C3L4	103	ES-P26G2C3F	117	102	0	21.0948	21.0948	*	ES-P26G2C3M	118	103	0	14.5188	14.5188	*	103	1	34.4728	34.4728	*
0.45	50	ES-P27G2C4L3	117	ES-P27G2C4F	118	117	0	29.7785	29.7785	*	ES-P27G2C4M	117	116	1	18.4768	18.4768	*	117	1	50.2684	50.2684	*
0.45	50	ES-P28G2C2L2	116	ES-P28G2C2F	116	114	0	23.8399	23.8399	*	ES-P28G2C2M	118	116	0	16.9005	16.9005	*	116	0	42.964	42.964	*
0.45	50	ES-P28G2C2L4	114	ES-P28G2C2F	116	113	0	24.7827	24.7827	*	ES-P28G2C2M	118	114	0	20.4489	20.4489	*	114	0	47.1587	47.1587	*
0.45	50	ES-P37G2C4L1	117	ES-P37G2C4F	117	116	0	26.447	26.447	*	ES-P37G2C4M	118	117	0	16.219	16.219	*	117	0	48.4914	48.4914	*
0.45	50	ES-P37G2C4L2	116	ES-P37G2C4F	117	115	1	18.5449	18.5449	*	ES-P37G2C4M	118	116	0	21.1051	21.1051	*	116	1	45.4009	45.4009	*
0.45	50	ES-P38G2C4L1	117	ES-P38G2C4F	118	117	0	11.3498	11.3498	+	ES-P38G2C4M	117	116	0	19.6824	19.6824	*	117	0	31.1323	31.1323	*
0.45	50	ES-P38G2C4L2	116	ES-P38G2C4F	118	116	0	19.3576	19.3576	*	ES-P38G2C4M	117	115	0	13.5731	13.5731	*	116	0	33.0038	33.0038	*
0.45	50	ES-P39G2C4L1	118	ES-P39G2C4F	117	117	0	30.1529	30.1529	*	ES-P39G2C4M	117	117	0	23.2145	23.2145	*	118	0	58.6966	58.6966	*
0.45	50	ES-P39G2C4L2	118	ES-P39G2C4F	117	117	0	30.6533	30.6533	*	ES-P39G2C4M	117	117	0	28.3793	28.3793	*	118	0	64.1835	64.1835	*
0.45	50	ES-P40G2C2L3	117	ES-P40G2C2F	115	115	0	35.6034	35.6034	*	ES-P40G2C2M	116	115	1	29.8037	29.8037	*	116	1	65.6986	65.6986	*
0.45	50	ES-P40G2C2L4	115	ES-P40G2C2F	115	114	0	36.9353	36.9353	*	ES-P40G2C2M	116	114	0	33.8999	33.8999	*	115	0	71.2603	71.2603	*
0.45	50	ES-P43G2C4L3	117	ES-P43G2C4F	116	115	2	21.7895	21.7895	*	ES-P43G2C4M	114	114	0	18.2605	18.2605	*	117	2	43.5116	43.5116	*
0.45	50	ES-P43G2C4L4	117	ES-P43G2C4F	116	115	0	32.1137	32.1137	*	ES-P43G2C4M	114	113	0	18.1101	18.1101	*	117	1	51.5449	51.5449	*
0.45	50	ES-P49G2C2L3	118	ES-P49G2C2F	118	118	0	34.1201	34.1201	*	ES-P49G2C2M	88	88	0	17.7287	17.7287	*	118	0	54.6656	54.6656	*
0.45	50	ES-P49G2C2L4	117	ES-P49G2C2F	118	117	0	25.0859	25.0859	*	ES-P49G2C2M	88	87	2	10.4584	10.4584	+	117	2	37.4056	37.4056	*
0.45	50	ES-P45G2C3L3	118	ES-P45G2C3F	118	118	0	25.5529	25.5529	*	ES-P45G2C3M	118	118	0	23.1904	23.1904	*	118	0	53.8897	53.8897	*
0.45	50	ES-P45G2C3L4	118	ES-P45G2C3F	118	118	0	21.458	21.458	*	ES-P45G2C3M	118	118	0	27.2869	27.2869	*	118	0	53.9718	53.9718	*
0.45	50	ES-P46G2C1L2	114	ES-P46G2C1F	117	113	0	19.8975	19.8975	*	ES-P46G2C1M	117	113	0	26.4028	26.4028	*	114	0	50.8213	50.8213	*
0.45	50	ES-P46G2C1L3	113	ES-P46G2C1F	117	112	0	21.6299	21.6299	*	ES-P46G2C1M	117	112	1	23.1349	23.1349	*	113	1	49.3438	49.3438	*
0.45	50	UL-P11G2C2L2	112	UL-P11G2C2F	110	104	0	22.9696	22.9696	*	UL-P11G2C2M	117	111	0	29.5453	29.5453	*	112	0	54.0675	54.0675	*
0.45	50	UL-P11G2C2L4	100	UL-P11G2C2F	110	93	0	18.0405	18.0405	*	UL-P11G2C2M	117	99	0	16.3605	16.3605	*	100	0	36.2067	36.2067	*
0.45	50	UL-P14G2C1L2	109	UL-P14G2C1F	117	108	0	15.803	15.803	*	UL-P14G2C1M	114	105	0	17.9791	17.9791	*	109	0	42.6623	42.6623	*
0.45	50	UL-P18G2C4L2	118	UL-P18G2C4F	118	118	0	23.5132	23.5132	*	UL-P18G2C4M	118	118	0	22.0613	22.0613	*	118	0	49.9524	49.9524	*
0.45	50	UL-P19G2C3L1	107	UL-P19G2C3F	117	107	0	32.5853	32.5853	*	UL-P19G2C3M	118	107	0	28.5954	28.5954	*	107	0	61.7506	61.7506	*
0.45	50	UL-P1G2C2L3	116	UL-P1G2C2F	115	113	0	15.0206	15.0206	*	UL-P1G2C2M	117	115	1	18.0187	18.0187	*	116	1	33.7064	33.7064	*
0.45	50	UL-P23G2C2L3	115	UL-P23G2C2F	118	115	0	29.3863	29.3863	*	UL-P23G2C2M	118	115	0	34.4606	34.4606	*	115	0	64.5962	64.5962	*
0.45	50	UL-P3G2C1L2	118	UL-P3G2C1F	117	117	1	28.1927	28.1927	*	UL-P3G2C1M	117	117	0	29.0691	29.0691	*	118	1	57.2518	57.2518	*
0.45	50	UL-P6G2C4L3	113	UL-P6G2C4F	116	111	1	22.3237	22.3237	*	UL-P6G2C4M	117	112	0	18.5269	18.5269	*	113	2	39.696	39.696	*
0.45	50	UL-P7G2C2L4	116	UL-P7G2C2F	117	115	0	19.9548	19.9548	*	UL-P7G2C2M	117	115	0	26.3422	26.3422	*	116	0	48.6215	48.6215	*
0.45	50	ES-P25G3C1L2	113	ES-P25G3C1F	117	112	0	35.0465	35.0465	*	ES-P25G3C1M	114	109	0	28.8831	28.8831	*	113	0	67.32	67.32	*
0.45	50	ES-P37G3C3L3	116	ES-P37G3C3F	118	116	1	17.8937	17.8937	*	ES-P37G3C3M	117	115	0	18.6563	18.6563	*	116	1	41.3984	41.3984	*
0.45	50	ES-P37G3C3L4	117	ES-P37G3C3F	118	117	0	23.4366	23.4366	*	ES-P37G3C3M	117	116	0	20.4693	20.4693	*	117	0	49.3199	49.3199	*
0.45	50	ES-P38G3C3L1	118	ES-P38G3C3F	118	118	0	22.4673	22.4673	*	ES-P38G3C3M	117	117	1	24.3215	24.3215	*	118	1	49.2993	49.2993	*
0.45	50	ES-P38G3C3L2	117	ES-P38G3C3F	118	117	0	26.6916	26.6916	*	ES-P38G3C3M	117	116	0	25.8398	25.8398	*	117	0	55.1617	55.1617	*
0.45	50	ES-P39G3C1L1	113	ES-P39G3C1F	117	112	0	35.4156	35.4156	*	ES-P39G3C1M	111	107	0	30.4218	30.4218	*	113	0	67.3584	67.3584	*
0.45	50	ES-P39G3C1L2	113	ES-P39G3C1F	117	112	0	28.4416	28.4416	*	ES-P39G3C1M	111	106	0	33.0367	33.0367	*	113	0	62.5593	62.5593	*
0.45	50	ES-P43G3C3L1	118	ES-P43G3C3F	118	118	0	33.8884	33.8884	*	ES-P43G3C3M	111	111	1	31.5674	31.5674	*	118	1	66.5895	66.5895	*
0.45	50	ES-P43G3C3L2	112	ES-P43G3C3F	118	112	0	32.0908	32.0908	*	ES-P43G3C3M	111	107	0	34.7597	34.7597	*	112	0	68.0536	68.0536	*
0.45	50	ES-P49G3C4L3	115	ES-P49G3C4F	117	114	0	38.0686	38.0686	*	ES-P49G3C4M	117	114	0	43.9921	43.9921	*	115	0	83.3056	83.3056	*
0.45	50	ES-P49G3C4L4	118	ES-P49G3C4F	117	117	0	39.2236	39.2236	*	ES-P49G3C4M	117	117	0	38.7968	38.7968	*	118	0	79.3437	79.3437	*
0.45	50	ES-P45G3C3L4	118	ES-P45G3C3F	118	118	0	20.6015	20.6015	*	ES-P45G3C3M	118	118	0	22.1198	22.1198	*	118	0	43.5402	43.5402	*
0.45	50	ES-P46G3C3L1	115	ES-P46G3C3F	116	113	1	25.3707	25.3707	*	ES-P46G3C3M	100	99	0	24.7927	24.7927	*	114	2	48.7734	48.7734	*
0.45	50	ES-P46G3C3L3	118	ES-P46G3C3F	116	116	0	34.3663	34.3663	*	ES-P46G3C3M	100	100	0	26.412	26.412	*	117	1	59.1836	59.1836	*
0.45	50	UL-P13G3C4L2	115	UL-P13G3C4F	114	113	0	52.8142	52.8142	*	UL-P13G3C4M	116	115	1	40.2827	40.2827	*	115	1	93.4299	93.4299	*
0.45	50	UL-P13G3C4L4	115	UL-P13G3C4F	114	113	0	47.0586	47.0586	*	UL-P13G3C4M	116	115	0	43.7996	43.7996	*	115	0	92.5511	92.5511	*
0.45	50	UL-P15G3C2L1	115	UL-P15G3C2F	117	114	0	31.8204	31.8204	*	UL-P15G3C2M	110	107	0	26.2424	26.2424	*	115	1	59.0094	59.0094	*
0.45	50	UL-P15G3C2L4	99	UL-P15G3C2F	117	98	0	21.1605	21.1605	*	UL-P15G3C2M	110	91	0	13.5277	13.5277	*	99	10	17.1932	17.1932	*
0.45	50	UL-P1G3C1L1	106	UL-P1G3C1F	116	104	2	19.2617	19.2617	*	UL-P1G3C1M	100	93	1	25.2359	25.2359	*	106	4	43.0539	43.0539	*
0.45	100	ES-P25G1C3L1	117	ES-P25G1C3F	116	115	1	13.4686	13.4686	*	ES-P25G1C3M	117	116	0	17.6903	17.6903	*	117	1	41.5465	41.5465	*
0.45	100	ES-P25G1C3L3	117	ES-P25G1C3F	116	115	0	17.8309	17.8309	*	ES-P25G1C3M	117	116	0	14.8676	14.8676	*	117	0	44.1008	44.1008	*
0.45	100	ES-P28G1C3L1	118	ES-P28G1C3F	118	118	0	17.2433	17.2433	*	ES-P28G1C3M	117	117	0	11.4908	11.4908	*	118	0	38.1891	38.1891	*
0.45	100	ES-P28G1C3L3	114	ES-P28G1C3F	118	114	0	18.7137	18.7137	*	ES-P28G1C3M	117	114	0	13.3072	13.3072	*	114	0	41.2428	41.2428	*
0.45	100	ES-P37G1C1L1	106	ES-P37G1C1F	118	106	1	16.1858	16.1858	*	ES-P37G1C1M	118	106	1	7.17207	7.17207	*	106	2	33.5031	33.5031	*
0.45	100	ES-P37G1C1L2	112	ES-P37G1C1F	118	112	1	14.6852	14.6852	*	ES-P37G1C1M	118	112	0	11.0598	11.0598	*	112	1	36.9773	36.9773	*
0.45	100	ES-P38G1C1L3	117	ES-P38G1C1F	118	117	0	18.1233	18.1233	*	ES-P38G1C1M	116	115	1	7.52781	7.52781	*	117	1	31.3893	31.3893	*
0.45	100	ES-P38G1C1L4	117	ES-P38G1C1F	118	117	0	15.0276	15.0276	*	ES-P38G1C1M	116	115	1	14.7516	14.7516	*	117	1	34.8189	34.8189	*
0.45	100	ES-P39G1C4L3	92	ES-P39G1C4F	118	92	4	1.94501	1.94501	*	ES-P39G1C4M	113	87	1	4.47068	4.47068	*	92	5	14.456	14.456	*
0.45	100	ES-P39G1C4L4	97	ES-P39G1C4F	118	97	5	1.95102	1.95102	*	ES-P39G1C4M	113	92	0	10.2285	10.2285	*	97	5	19.184	19.184	*
0.45	100	ES-P40G1C3L1	117	ES-P40G1C3F	115	114	0	24.7656	24.7656	*	ES-P40G1C3M	117	116	0	24.3945	24.3945	*	117	0	54.6211	54.6211	*
0.45	100	ES-P40G1C3L2	113	ES-P40G1C3F	115	111	0	20.552	20.552	*	ES-P40G1C3M	117	112	1	18.3505	18.3505	*	113	2	42.9426	42.9426	*
0.45	100	ES-P43G1C2L3	113	ES-P43G1C2F	116	111	0	9.31962	9.31962	*	ES-P43G1C2M	114	109	0	13.3469	13.3469	*	113	0	31.5554	31.5554	*
0.45	100	ES-P43G1C2L4	117	ES-P43G1C2F	116	115	0	17.6644	17.6644	*	ES-P43G1C2M	114	113	0	15.8811	15.8811	*	117	0	42.7714	42.7714	*
0.45	100	ES-P44G1C2L3	117	ES-P44G1C2F	118	117	1	18.35	18.35	*	ES-P44G1C2M	117	116	1	16.237	16.237	*	117	3	38.0727	38.0727	*
0.45	100	ES-P44G1C2L4	118	ES-P44G1C2F	118	118	0	18.9208	18.9208	*	ES-P44G1C2M	117	117	1	21.4637	21.4637	*	118	2	44.7412	44.7412	*
0.45	100	ES-P46G1C3L1	110	ES-P46G1C3F	108	101	1	8.2377	8.2377	*	ES-P46G1C3M	116	108	0	16.5113	16.5113	*	109	1	31.3705	31.3705	*
0.45	100	ES-P46G1C3L2	107	ES-P46G1C3F	108	97	0	8.18137	8.18137	*	ES-P46G1C3M	116	106	0	10.7558	10.7558	*	106	0	25.6606	25.6606	*
0.45	100	UL-P13G1C3L2	103	UL-P13G1C3F	117	103	1	11.9445	11.9445	*	UL-P13G1C3M	114	99	1	17.0037	17.0037	*	103	2	32.2289	32.2289	*
0.45	100	UL-P15G1C2L4	107	UL-P15G1C2F	112	103	1	14.9468	14.9468	*	UL-P15G1C2M	114	103	1	15.1072	15.1072	*	107	2	36.4555	36.4555	*
0.45	100	UL-P19G1C1L2	108	UL-P19G1C1F	118	108	0	17.2121	17.2121	*	UL-P19G1C1M	117	107	0	14.0916	14.0916	*	108	2	36.5101	36.5101	*
0.45	100	UL-P19G1C1L3	116	UL-P19G1C1F	118	116	0	20.6792	20.6792	*	UL-P19G1C1M	117	115	0	23.2694	23.2694	*	116	0	53.8471	53.8471	*
0.45	100	UL-P1G1C3L3	99	UL-P1G1C3F	103	85	2	6.71868	6.71868	*	UL-P1G1C3M	116	97	1	12.9795	12.9795	*	99	4	23.6488	23.6488	*
0.45	100	UL-P3G1C4L2	117	UL-P3G1C4F	118	117	1	16.6812	16.6812	*	UL-P3G1C4M	116	115	0	20.6725	20.6725	*	117	1	43.3503	43.3503	*
0.45	100	UL-P8G1C3L1	115	UL-P8G1C3F	117	114	0	13.3444	13.3444	*	UL-P8G1C3M	115	113	0	16.8701	16.8701	*	115	0	41.1695	41.1695	*
0.45	100	UL-P8G1C3L3	117	UL-P8G1C3F	117	116	0	15.8307	15.8307	*	UL-P8G1C3M	115	114	0	14.0563	14.0563	*	117	0	39.819	39.819	*
0.45	100	ES-P26G2C3L4	103	ES-P26G2C3F	117	102	0	21.0948	21.0948	*	ES-P26G2C3M	118	103	0	14.5188	14.5188	*	103	1	34.4728	34.4728	*
0.45	100	ES-P27G2C4L3	117	ES-P27G2C4F	118	117	0	29.7785	29.7785	*	ES-P27G2C4M	117	116	1	18.4768	18.4768	*	117	1	50.2684	50.2684	*
0.45	100	ES-P28G2C2L2	116	ES-P28G2C2F	116	114	0	23.8399	23.8399	*	ES-P28G2C2M	118	116	0	16.9005	16.9005	*	116	0	42.964	42.964	*
0.45	100	ES-P28G2C2L4	114	ES-P28G2C2F	116	113	0	24.7827	24.7827	*	ES-P28G2C2M	118	114	0	20.4489	20.4489	*	114	0	47.1587	47.1587	*
0.45	100	ES-P37G2C4L1	117	ES-P37G2C4F	117	116	0	26.447	26.447	*	ES-P37G2C4M	118	117	0	16.219	16.219	*	117	0	48.4914	48.4914	*
0.45	100	ES-P37G2C4L2	116	ES-P37G2C4F	117	115	1	18.5449	18.5449	*	ES-P37G2C4M	118	116	0	21.1051	21.1051	*	116	1	45.4009	45.4009	*
0.45	100	ES-P38G2C4L1	117	ES-P38G2C4F	118	117	0	11.3498	11.3498	*	ES-P38G2C4M	117	116	0	19.6824	19.6824	*	117	0	31.1323	31.1323	*
0.45	100	ES-P38G2C4L2	116	ES-P38G2C4F	118	116	0	19.3576	19.3576	*	ES-P38G2C4M	117	115	0	13.5731	13.5731	*	116	0	33.0038	33.0038	*
0.45	100	ES-P39G2C4L1	118	ES-P39G2C4F	117	117	0	30.1529	30.1529	*	ES-P39G2C4M	117	117	0	23.2145	23.2145	*	118	0	58.6966	58.6966	*
0.45	100	ES-P39G2C4L2	118	ES-P39G2C4F	117	117	0	30.6533	30.6533	*	ES-P39G2C4M	117	117	0	28.3793	28.3793	*	118	0	64.1835	64.1835	*
0.45	100	ES-P40G2C2L3	117	ES-P40G2C2F	115	115	0	35.6034	35.6034	*	ES-P40G2C2M	116	115	1	29.8037	29.8037	*	116	1	65.6986	65.6986	*
0.45	100	ES-P40G2C2L4	115	ES-P40G2C2F	115	114	0	36.9353	36.9353	*	ES-P40G2C2M	116	114	0	33.8999	33.8999	*	115	0	71.2603	71.2603	*
0.45	100	ES-P43G2C4L3	117	ES-P43G2C4F	116	115	2	21.7895	21.7895	*	ES-P43G2C4M	114	114	0	18.2605	18.2605	*	117	2	43.5116	43.5116	*
0.45	100	ES-P43G2C4L4	117	ES-P43G2C4F	116	115	0	32.1137	32.1137	*	ES-P43G2C4M	114	113	0	18.1101	18.1101	*	117	1	51.5449	51.5449	*
0.45	100	ES-P49G2C2L3	118	ES-P49G2C2F	118	118	0	34.1201	34.1201	*	ES-P49G2C2M	88	88	0	17.7287	17.7287	*	118	0	54.6656	54.6656	*
0.45	100	ES-P49G2C2L4	117	ES-P49G2C2F	118	117	0	25.0859	25.0859	*	ES-P49G2C2M	88	87	2	10.4584	10.4584	*	117	2	37.4056	37.4056	*
0.45	100	ES-P45G2C3L3	118	ES-P45G2C3F	118	118	0	25.5529	25.5529	*	ES-P45G2C3M	118	118	0	23.1904	23.1904	*	118	0	53.8897	53.8897	*
0.45	100	ES-P45G2C3L4	118	ES-P45G2C3F	118	118	0	21.458	21.458	*	ES-P45G2C3M	118	118	0	27.2869	27.2869	*	118	0	53.9718	53.9718	*
0.45	100	ES-P46G2C1L2	114	ES-P46G2C1F	117	113	0	19.8975	19.8975	*	ES-P46G2C1M	117	113	0	26.4028	26.4028	*	114	0	50.8213	50.8213	*
0.45	100	ES-P46G2C1L3	113	ES-P46G2C1F	117	112	0	21.6299	21.6299	*	ES-P46G2C1M	117	112	1	23.1349	23.1349	*	113	1	49.3438	49.3438	*
0.45	100	UL-P11G2C2L2	112	UL-P11G2C2F	110	104	0	22.9696	22.9696	*	UL-P11G2C2M	117	111	0	29.5453	29.5453	*	112	0	54.0675	54.0675	*
0.45	100	UL-P11G2C2L4	100	UL-P11G2C2F	110	93	0	18.0405	18.0405	*	UL-P11G2C2M	117	99	0	16.3605	16.3605	*	100	0	36.2067	36.2067	*
0.45	100	UL-P14G2C1L2	109	UL-P14G2C1F	117	108	0	15.803	15.803	*	UL-P14G2C1M	114	105	0	17.9791	17.9791	*	109	0	42.6623	42.6623	*
0.45	100	UL-P18G2C4L2	118	UL-P18G2C4F	118	118	0	23.5132	23.5132	*	UL-P18G2C4M	118	118	0	22.0613	22.0613	*	118	0	49.9524	49.9524	*
0.45	100	UL-P19G2C3L1	107	UL-P19G2C3F	117	107	0	32.5853	32.5853	*	UL-P19G2C3M	118	107	0	28.5954	28.5954	*	107	0	61.7506	61.7506	*
0.45	100	UL-P1G2C2L3	116	UL-P1G2C2F	115	113	0	15.0206	15.0206	*	UL-P1G2C2M	117	115	1	18.0187	18.0187	*	116	1	33.7064	33.7064	*
0.45	100	UL-P23G2C2L3	115	UL-P23G2C2F	118	115	0	29.3863	29.3863	*	UL-P23G2C2M	118	115	0	34.4606	34.4606	*	115	0	64.5962	64.5962	*
0.45	100	UL-P3G2C1L2	118	UL-P3G2C1F	117	117	1	28.1927	28.1927	*	UL-P3G2C1M	117	117	0	29.0691	29.0691	*	118	1	57.2518	57.2518	*
0.45	100	UL-P6G2C4L3	113	UL-P6G2C4F	116	111	1	22.3237	22.3237	*	UL-P6G2C4M	117	112	0	18.5269	18.5269	*	113	2	39.696	39.696	*
0.45	100	UL-P7G2C2L4	116	UL-P7G2C2F	117	115	0	19.9548	19.9548	*	UL-P7G2C2M	117	115	0	26.3422	26.3422	*	116	0	48.6215	48.6215	*
0.45	100	ES-P25G3C1L2	113	ES-P25G3C1F	117	112	0	35.0465	35.0465	*	ES-P25G3C1M	114	109	0	28.8831	28.8831	*	113	0	67.32	67.32	*
0.45	100	ES-P37G3C3L3	116	ES-P37G3C3F	118	116	1	17.8937	17.8937	*	ES-P37G3C3M	117	115	0	18.6563	18.6563	*	116	1	41.3984	41.3984	*
0.45	100	ES-P37G3C3L4	117	ES-P37G3C3F	118	117	0	23.4366	23.4366	*	ES-P37G3C3M	117	116	0	20.4693	20.4693	*	117	0	49.3199	49.3199	*
0.45	100	ES-P38G3C3L1	118	ES-P38G3C3F	118	118	0	22.4673	22.4673	*	ES-P38G3C3M	117	117	1	24.3215	24.3215	*	118	1	49.2993	49.2993	*
0.45	100	ES-P38G3C3L2	117	ES-P38G3C3F	118	117	0	26.6916	26.6916	*	ES-P38G3C3M	117	116	0	25.8398	25.8398	*	117	0	55.1617	55.1617	*
0.45	100	ES-P39G3C1L1	113	ES-P39G3C1F	117	112	0	35.4156	35.4156	*	ES-P39G3C1M	111	107	0	30.4218	30.4218	*	113	0	67.3584	67.3584	*
0.45	100	ES-P39G3C1L2	113	ES-P39G3C1F	117	112	0	28.4416	28.4416	*	ES-P39G3C1M	111	106	0	33.0367	33.0367	*	113	0	62.5593	62.5593	*
0.45	100	ES-P43G3C3L1	118	ES-P43G3C3F	118	118	0	33.8884	33.8884	*	ES-P43G3C3M	111	111	1	31.5674	31.5674	*	118	1	66.5895	66.5895	*
0.45	100	ES-P43G3C3L2	112	ES-P43G3C3F	118	112	0	32.0908	32.0908	*	ES-P43G3C3M	111	107	0	34.7597	34.7597	*	112	0	68.0536	68.0536	*
0.45	100	ES-P49G3C4L3	115	ES-P49G3C4F	117	114	0	38.0686	38.0686	*	ES-P49G3C4M	117	114	0	43.9921	43.9921	*	115	0	83.3056	83.3056	*
0.45	100	ES-P49G3C4L4	118	ES-P49G3C4F	117	117	0	39.2236	39.2236	*	ES-P49G3C4M	117	117	0	38.7968	38.7968	*	118	0	79.3437	79.3437	*
0.45	100	ES-P45G3C3L4	118	ES-P45G3C3F	118	118	0	20.6015	20.6015	*	ES-P45G3C3M	118	118	0	22.1198	22.1198	*	118	0	43.5402	43.5402	*
0.45	100	ES-P46G3C3L1	115	ES-P46G3C3F	116	113	1	25.3707	25.3707	*	ES-P46G3C3M	100	99	0	24.7927	24.7927	*	114	2	48.7734	48.7734	*
0.45	100	ES-P46G3C3L3	118	ES-P46G3C3F	116	116	0	34.3663	34.3663	*	ES-P46G3C3M	100	100	0	26.412	26.412	*	117	1	59.1836	59.1836	*
0.45	100	UL-P13G3C4L2	115	UL-P13G3C4F	114	113	0	52.8142	52.8142	*	UL-P13G3C4M	116	115	1	40.2827	40.2827	*	115	1	93.4299	93.4299	*
0.45	100	UL-P13G3C4L4	115	UL-P13G3C4F	114	113	0	47.0586	47.0586	*	UL-P13G3C4M	116	115	0	43.7996	43.7996	*	115	0	92.5511	92.5511	*
0.45	100	UL-P15G3C2L1	115	UL-P15G3C2F	117	114	0	31.8204	31.8204	*	UL-P15G3C2M	110	107	0	26.2424	26.2424	*	115	1	59.0094	59.0094	*
0.45	100	UL-P15G3C2L4	99	UL-P15G3C2F	117	98	0	21.1605	21.1605	*	UL-P15G3C2M	110	91	0	13.5277	13.5277	*	99	10	17.1932	17.1932	*
0.45	100	UL-P1G3C1L1	106	UL-P1G3C1F	116	104	2	19.2617	19.2617	*	UL-P1G3C1M	100	93	1	25.2359	25.2359	*	106	4	43.0539	43.0539	*
0.47	0	ES-P25G1C3L1	72	ES-P25G1C3F	70	70	1	7.28951	7.28951	-	ES-P25G1C3M	71	71	0	12.791	12.791	+	72	1	26.3554	26.3554	*
0.47	0	ES-P25G1C3L3	71	ES-P25G1C3F	70	69	0	10.821	10.821	-	ES-P25G1C3M	71	70	0	11.305	11.305	-	71	0	29.1383	29.1383	*
0.47	0	ES-P28G1C3L1	72	ES-P28G1C3F	72	72	0	10.4746	10.4746	-	ES-P28G1C3M	72	72	0	7.42846	7.42846	-	72	0	25.011	25.011	*
0.47	0	ES-P28G1C3L3	71	ES-P28G1C3F	72	71	0	11.8085	11.8085	+	ES-P28G1C3M	72	71	0	9.34119	9.34119	-	71	0	28.1909	28.1909	*
0.47	0	ES-P37G1C1L1	68	ES-P37G1C1F	72	68	1	9.60256	9.60256	-	ES-P37G1C1M	72	68	1	4.33372	4.33372	-	68	2	21.3934	21.3934	*
0.47	0	ES-P37G1C1L2	69	ES-P37G1C1F	72	69	0	9.88865	9.88865	-	ES-P37G1C1M	72	69	0	7.23118	7.23118	-	69	0	25.2986	25.2986	*
0.47	0	ES-P38G1C1L3	71	ES-P38G1C1F	72	71	0	9.35842	9.35842	-	ES-P38G1C1M	70	69	0	5.86089	5.86089	-	71	0	19.8067	19.8067	+
0.47	0	ES-P38G1C1L4	71	ES-P38G1C1F	72	71	0	10.6486	10.6486	-	ES-P38G1C1M	70	69	0	9.81792	9.81792	-	71	0	24.2628	24.2628	*
0.47	0	ES-P39G1C4L3	54	ES-P39G1C4F	72	54	3	-2.13498	0	empty	ES-P39G1C4M	69	51	0	2.70463	2.70463	-	54	3	6.2834	6.2834	+
0.47	0	ES-P39G1C4L4	58	ES-P39G1C4F	72	58	5	-5.59873	-5.59873	-	ES-P39G1C4M	69	55	0	5.33911	5.33911	-	58	5	4.48463	4.48463	+
0.47	0	ES-P40G1C3L1	71	ES-P40G1C3F	71	70	0	16.9659	16.9659	*	ES-P40G1C3M	71	70	0	15.2578	15.2578	+	71	0	34.0917	34.0917	*
0.47	0	ES-P40G1C3L2	68	ES-P40G1C3F	71	67	0	15.3136	15.3136	*	ES-P40G1C3M	71	67	1	9.91089	9.91089	-	68	1	27.2192	27.2192	*
0.47	0	ES-P43G1C2L3	71	ES-P43G1C2F	71	70	0	5.009	5.009	-	ES-P43G1C2M	70	69	0	6.28022	6.28022	-	71	0	16.9524	16.9524	+
0.47	0	ES-P43G1C2L4	71	ES-P43G1C2F	71	70	0	10.696	10.696	-	ES-P43G1C2M	70	69	0	8.03845	8.03845	-	71	0	24.3149	24.3149	*
0.47	0	ES-P44G1C2L3	72	ES-P44G1C2F	72	72	1	9.22644	9.22644	-	ES-P44G1C2M	72	72	1	9.55291	9.55291	-	72	3	20.1222	20.1222	*
0.47	0	ES-P44G1C2L4	72	ES-P44G1C2F	72	72	0	13.1028	13.1028	+	ES-P44G1C2M	72	72	1	14.8941	14.8941	+	72	1	32.3649	32.3649	*
0.47	0	ES-P46G1C3L1	66	ES-P46G1C3F	67	62	0	7.22083	7.22083	-	ES-P46G1C3M	70	64	0	8.18033	8.18033	-	65	0	20.8736	20.8736	*
0.47	0	ES-P46G1C3L2	65	ES-P46G1C3F	67	60	0	5.8056	5.8056	-	ES-P46G1C3M	70	64	0	5.98757	5.98757	-	64	0	17.2631	17.2631	+
0.47	0	UL-P13G1C3L2	63	UL-P13G1C3F	72	63	1	4.7861	4.7861	-	UL-P13G1C3M	71	62	0	12.7961	12.7961	+	63	1	19.0633	19.0633	+
0.47	0	UL-P15G1C2L4	67	UL-P15G1C2F	68	64	0	12.1946	12.1946	+	UL-P15G1C2M	68	63	1	9.2655	9.2655	-	67	1	25.2712	25.2712	*
0.47	0	UL-P19G1C1L2	64	UL-P19G1C1F	72	64	0	8.87427	8.87427	-	UL-P19G1C1M	71	63	0	7.58207	7.58207	-	64	2	18.8205	18.8205	+
0.47	0	UL-P19G1C1L3	71	UL-P19G1C1F	72	71	0	9.09487	9.09487	-	UL-P19G1C1M	71	70	0	13.5587	13.5587	+	71	0	29.4855	29.4855	*
0.47	0	UL-P1G1C3L3	58	UL-P1G1C3F	63	50	1	5.37253	5.37253	-	UL-P1G1C3M	71	57	1	9.11363	9.11363	-	58	2	16.9951	16.9951	+
0.47	0	UL-P3G1C4L2	72	UL-P3G1C4F	72	72	1	9.3683	9.3683	-	UL-P3G1C4M	72	72	0	12.9049	12.9049	+	72	1	25.9562	25.9562	*
0.47	0	UL-P8G1C3L1	69	UL-P8G1C3F	71	68	0	7.00608	7.00608	-	UL-P8G1C3M	70	68	0	10.6559	10.6559	-	69	0	23.9627	23.9627	*
0.47	0	UL-P8G1C3L3	71	UL-P8G1C3F	71	70	0	7.72208	7.72208	-	UL-P8G1C3M	70	69	0	8.15174	8.15174	-	71	0	21.493	21.493	*
0.47	0	ES-P26G2C3L4	62	ES-P26G2C3F	72	62	0	12.5859	12.5859	+	ES-P26G2C3M	72	62	0	8.36835	8.36835	-	62	1	19.5336	19.5336	+
0.47	0	ES-P27G2C4L3	71	ES-P27G2C4F	72	71	0	19.2098	19.2098	*	ES-P27G2C4M	71	70	1	10.3442	10.3442	-	71	1	31.4916	31.4916	*
0.47	0	ES-P28G2C2L2	71	ES-P28G2C2F	70	69	0	14.4944	14.4944	*	ES-P28G2C2M	72	71	0	10.4738	10.4738	-	71	0	25.899	25.899	*
0.47	0	ES-P28G2C2L4	69	ES-P28G2C2F	70	68	0	15.2477	15.2477	*	ES-P28G2C2M	72	69	0	13.121	13.121	+	69	0	29.1446	29.1446	*
0.47	0	ES-P37G2C4L1	71	ES-P37G2C4F	71	70	0	14.6569	14.6569	*	ES-P37G2C4M	72	71	0	8.28274	8.28274	-	71	0	25.4687	25.4687	*
0.47	0	ES-P37G2C4L2	70	ES-P37G2C4F	71	69	1	9.37384	9.37384	-	ES-P37G2C4M	72	70	0	11.7452	11.7452	+	70	1	23.7163	23.7163	*
0.47	0	ES-P38G2C4L1	71	ES-P38G2C4F	72	71	0	5.48212	5.48212	-	ES-P38G2C4M	72	71	0	9.42875	9.42875	-	71	0	15.0645	15.0645	+
0.47	0	ES-P38G2C4L2	71	ES-P38G2C4F	72	71	0	9.28723	9.28723	-	ES-P38G2C4M	72	71	0	8.0522	8.0522	-	71	0	17.5064	17.5064	+
0.47	0	ES-P39G2C4L1	72	ES-P39G2C4F	71	71	0	17.6013	17.6013	*	ES-P39G2C4M	71	71	0	12.5725	12.5725	+	72	0	32.8516	32.8516	*
0.47	0	ES-P39G2C4L2	72	ES-P39G2C4F	71	71	0	18.376	18.376	*	ES-P39G2C4M	71	71	0	15.2514	15.2514	+	72	0	36.2671	36.2671	*
0.47	0	ES-P40G2C2L3	71	ES-P40G2C2F	70	70	0	24.2906	24.2906	*	ES-P40G2C2M	70	69	1	21.7551	21.7551	*	70	1	45.9923	45.9923	*
0.47	0	ES-P40G2C2L4	69	ES-P40G2C2F	70	69	0	25.5365	25.5365	*	ES-P40G2C2M	70	68	0	23.6377	23.6377	*	69	0	49.4793	49.4793	*
0.47	0	ES-P43G2C4L3	72	ES-P43G2C4F	70	70	2	10.4229	10.4229	-	ES-P43G2C4M	71	71	0	8.56109	8.56109	-	72	2	21.6971	21.6971	*
0.47	0	ES-P43G2C4L4	72	ES-P43G2C4F	70	70	0	18.4468	18.4468	*	ES-P43G2C4M	71	71	0	9.32677	9.32677	-	72	0	30.3325	30.3325	*
0.47	0	ES-P49G2C2L3	72	ES-P49G2C2F	72	72	0	21.0034	21.0034	*	ES-P49G2C2M	53	53	0	9.51744	9.51744	-	72	0	31.9256	31.9256	*
0.47	0	ES-P49G2C2L4	71	ES-P49G2C2F	72	71	0	15.135	15.135	*	ES-P49G2C2M	53	52	1	6.51477	6.51477	-	71	1	23.005	23.005	*
0.47	0	ES-P45G2C3L3	72	ES-P45G2C3F	72	72	0	16.4874	16.4874	*	ES-P45G2C3M	72	72	0	15.3661	15.3661	+	72	0	35.0945	35.0945	*
0.47	0	ES-P45G2C3L4	72	ES-P45G2C3F	72	72	0	16.0769	16.0769	*	ES-P45G2C3M	72	72	0	18.0756	18.0756	*	72	0	37.5643	37.5643	*
0.47	0	ES-P46G2C1L2	71	ES-P46G2C1F	72	71	0	11.8663	11.8663	+	ES-P46G2C1M	71	70	0	17.4922	17.4922	*	71	0	31.4734	31.4734	*
0.47	0	ES-P46G2C1L3	68	ES-P46G2C1F	72	68	0	11.7801	11.7801	+	ES-P46G2C1M	71	67	1	14.3782	14.3782	+	68	1	28.3398	28.3398	*
0.47	0	UL-P11G2C2L2	68	UL-P11G2C2F	67	63	0	15.9437	15.9437	*	UL-P11G2C2M	71	67	0	17.8548	17.8548	*	68	0	33.9608	33.9608	*
0.47	0	UL-P11G2C2L4	58	UL-P11G2C2F	67	54	0	12.1616	12.1616	+	UL-P11G2C2M	71	57	0	9.37582	9.37582	-	58	0	21.8527	21.8527	*
0.47	0	UL-P14G2C1L2	65	UL-P14G2C1F	71	64	0	10.399	10.399	-	UL-P14G2C1M	71	64	0	13.6453	13.6453	+	65	0	29.2365	29.2365	*
0.47	0	UL-P18G2C4L2	72	UL-P18G2C4F	72	72	0	16.2469	16.2469	*	UL-P18G2C4M	72	72	0	14.1746	14.1746	+	72	0	31.9075	31.9075	*
0.47	0	UL-P19G2C3L1	67	UL-P19G2C3F	72	67	0	17.5756	17.5756	*	UL-P19G2C3M	72	67	0	15.5945	15.5945	+	67	0	33.4759	33.4759	*
0.47	0	UL-P1G2C2L3	71	UL-P1G2C2F	69	68	0	12.192	12.192	+	UL-P1G2C2M	71	70	0	15.6384	15.6384	+	71	0	28.1784	28.1784	*
0.47	0	UL-P23G2C2L3	70	UL-P23G2C2F	72	70	0	17.6995	17.6995	*	UL-P23G2C2M	72	70	0	22.136	22.136	*	70	0	40.2099	40.2099	*
0.47	0	UL-P3G2C1L2	72	UL-P3G2C1F	71	71	0	17.9338	17.9338	*	UL-P3G2C1M	71	71	0	16.7316	16.7316	*	72	0	34.8634	34.8634	*
0.47	0	UL-P6G2C4L3	68	UL-P6G2C4F	72	68	0	15.5305	15.5305	*	UL-P6G2C4M	71	67	0	8.41055	8.41055	-	68	1	22.634	22.634	*
0.47	0	UL-P7G2C2L4	70	UL-P7G2C2F	71	69	0	12.5547	12.5547	+	UL-P7G2C2M	71	69	0	18.7922	18.7922	*	70	0	32.8077	32.8077	*
0.47	0	ES-P25G3C1L2	70	ES-P25G3C1F	71	69	0	23.7977	23.7977	*	ES-P25G3C1M	70	68	0	17.3296	17.3296	*	70	0	44.4104	44.4104	*
0.47	0	ES-P37G3C3L3	70	ES-P37G3C3F	72	70	1	9.94587	9.94587	-	ES-P37G3C3M	71	69	0	11.1347	11.1347	-	70	1	23.7104	23.7104	*
0.47	0	ES-P37G3C3L4	72	ES-P37G3C3F	72	72	0	14.1269	14.1269	*	ES-P37G3C3M	71	71	0	12.2059	12.2059	+	72	0	29.5832	29.5832	*
0.47	0	ES-P38G3C3L1	72	ES-P38G3C3F	72	72	0	13.3963	13.3963	+	ES-P38G3C3M	72	72	1	12.9113	12.9113	+	72	1	28.916	28.916	*
0.47	0	ES-P38G3C3L2	71	ES-P38G3C3F	72	71	0	16.6794	16.6794	*	ES-P38G3C3M	72	71	0	13.3338	13.3338	+	71	0	32.6134	32.6134	*
0.47	0	ES-P39G3C1L1	70	ES-P39G3C1F	71	69	0	21.0189	21.0189	*	ES-P39G3C1M	66	64	0	17.9273	17.9273	*	70	0	39.7635	39.7635	*
0.47	0	ES-P39G3C1L2	69	ES-P39G3C1F	71	68	0	17.1999	17.1999	*	ES-P39G3C1M	66	63	0	19.7964	19.7964	*	69	0	37.9012	37.9012	*
0.47	0	ES-P43G3C3L1	72	ES-P43G3C3F	72	72	0	20.2534	20.2534	*	ES-P43G3C3M	67	67	0	18.3651	18.3651	*	72	0	38.9159	38.9159	*
0.47	0	ES-P43G3C3L2	68	ES-P43G3C3F	72	68	0	18.898	18.898	*	ES-P43G3C3M	67	64	0	19.6195	19.6195	*	68	0	38.8462	38.8462	*
0.47	0	ES-P49G3C4L3	69	ES-P49G3C4F	71	68	0	25.7548	25.7548	*	ES-P49G3C4M	72	69	0	29.548	29.548	*	69	0	56.3961	56.3961	*
0.47	0	ES-P49G3C4L4	72	ES-P49G3C4F	71	71	0	26.3035	26.3035	*	ES-P49G3C4M	72	72	0	26.1929	26.1929	*	72	0	53.6418	53.6418	*
0.47	0	ES-P45G3C3L4	72	ES-P45G3C3F	72	72	0	14.7977	14.7977	*	ES-P45G3C3M	72	72	0	15.5462	15.5462	+	72	0	31.1997	31.1997	*
0.47	0	ES-P46G3C3L1	70	ES-P46G3C3F	72	70	1	16.5669	16.5669	*	ES-P46G3C3M	63	62	0	16.2561	16.2561	*	70	1	32.8964	32.8964	*
0.47	0	ES-P46G3C3L3	72	ES-P46G3C3F	72	72	0	23.9015	23.9015	*	ES-P46G3C3M	63	63	0	17.4616	17.4616	*	72	0	41.5769	41.5769	*
0.47	0	UL-P13G3C4L2	70	UL-P13G3C4F	70	69	0	32.8646	32.8646	*	UL-P13G3C4M	71	70	1	24.8171	24.8171	*	70	1	57.836	57.836	*
0.47	0	UL-P13G3C4L4	71	UL-P13G3C4F	70	70	0	30.9246	30.9246	*	UL-P13G3C4M	71	71	0	27.1773	27.1773	*	71	0	59.1783	59.1783	*
0.47	0	UL-P15G3C2L1	70	UL-P15G3C2F	71	69	0	20.07	20.07	*	UL-P15G3C2M	66	64	0	14.3827	14.3827	+	70	1	34.0349	34.0349	*
0.47	0	UL-P15G3C2L4	66	UL-P15G3C2F	71	65	0	12.3392	12.3392	+	UL-P15G3C2M	66	60	0	8.49348	8.49348	-	66	7	8.54247	8.54247	+
0.47	0	UL-P1G3C1L1	64	UL-P1G3C1F	70	62	1	11.0816	11.0816	-	UL-P1G3C1M	60	56	1	14.9817	14.9817	+	64	2	26.2815	26.2815	*
0.47	5	ES-P25G1C3L1	72	ES-P25G1C3F	70	70	1	7.28951	7.28951	-	ES-P25G1C3M	71	71	0	12.791	12.791	+	72	1	26.3554	26.3554	*
0.47	5	ES-P25G1C3L3	71	ES-P25G1C3F	70	69	0	10.821	10.821	+	ES-P25G1C3M	71	70	0	11.305	11.305	+	71	0	29.1383	29.1383	*
0.47	5	ES-P28G1C3L1	72	ES-P28G1C3F	72	72	0	10.4746	10.4746	-	ES-P28G1C3M	72	72	0	7.42846	7.42846	-	72	0	25.011	25.011	*
0.47	5	ES-P28G1C3L3	71	ES-P28G1C3F	72	71	0	11.8085	11.8085	+	ES-P28G1C3M	72	71	0	9.34119	9.34119	-	71	0	28.1909	28.1909	*
0.47	5	ES-P37G1C1L1	68	ES-P37G1C1F	72	68	1	9.60256	9.60256	-	ES-P37G1C1M	72	68	1	4.33372	4.33372	-	68	2	21.3934	21.3934	*
0.47	5	ES-P37G1C1L2	69	ES-P37G1C1F	72	69	0	9.88865	9.88865	-	ES-P37G1C1M	72	69	0	7.23118	7.23118	-	69	0	25.2986	25.2986	*
0.47	5	ES-P38G1C1L3	71	ES-P38G1C1F	72	71	0	9.35842	9.35842	-	ES-P38G1C1M	70	69	0	5.86089	5.86089	-	71	0	19.8067	19.8067	+
0.47	5	ES-P38G1C1L4	71	ES-P38G1C1F	72	71	0	10.6486	10.6486	-	ES-P38G1C1M	70	69	0	9.81792	9.81792	-	71	0	24.2628	24.2628	*
0.47	5	ES-P39G1C4L3	54	ES-P39G1C4F	72	54	3	-2.13498	0	empty	ES-P39G1C4M	69	51	0	2.70463	2.70463	-	54	3	6.2834	6.2834	+
0.47	5	ES-P39G1C4L4	58	ES-P39G1C4F	72	58	5	-5.59873	-5.59873	-	ES-P39G1C4M	69	55	0	5.33911	5.33911	-	58	5	4.48463	4.48463	+
0.47	5	ES-P40G1C3L1	71	ES-P40G1C3F	71	70	0	16.9659	16.9659	*	ES-P40G1C3M	71	70	0	15.2578	15.2578	*	71	0	34.0917	34.0917	*
0.47	5	ES-P40G1C3L2	68	ES-P40G1C3F	71	67	0	15.3136	15.3136	*	ES-P40G1C3M	71	67	1	9.91089	9.91089	-	68	1	27.2192	27.2192	*
0.47	5	ES-P43G1C2L3	71	ES-P43G1C2F	71	70	0	5.009	5.009	-	ES-P43G1C2M	70	69	0	6.28022	6.28022	-	71	0	16.9524	16.9524	+
0.47	5	ES-P43G1C2L4	71	ES-P43G1C2F	71	70	0	10.696	10.696	-	ES-P43G1C2M	70	69	0	8.03845	8.03845	-	71	0	24.3149	24.3149	*
0.47	5	ES-P44G1C2L3	72	ES-P44G1C2F	72	72	1	9.22644	9.22644	-	ES-P44G1C2M	72	72	1	9.55291	9.55291	-	72	3	20.1222	20.1222	*
0.47	5	ES-P44G1C2L4	72	ES-P44G1C2F	72	72	0	13.1028	13.1028	+	ES-P44G1C2M	72	72	1	14.8941	14.8941	*	72	1	32.3649	32.3649	*
0.47	5	ES-P46G1C3L1	66	ES-P46G1C3F	67	62	0	7.22083	7.22083	-	ES-P46G1C3M	70	64	0	8.18033	8.18033	-	65	0	20.8736	20.8736	*
0.47	5	ES-P46G1C3L2	65	ES-P46G1C3F	67	60	0	5.8056	5.8056	-	ES-P46G1C3M	70	64	0	5.98757	5.98757	-	64	0	17.2631	17.2631	+
0.47	5	UL-P13G1C3L2	63	UL-P13G1C3F	72	63	1	4.7861	4.7861	-	UL-P13G1C3M	71	62	0	12.7961	12.7961	+	63	1	19.0633	19.0633	+
0.47	5	UL-P15G1C2L4	67	UL-P15G1C2F	68	64	0	12.1946	12.1946	+	UL-P15G1C2M	68	63	1	9.2655	9.2655	-	67	1	25.2712	25.2712	*
0.47	5	UL-P19G1C1L2	64	UL-P19G1C1F	72	64	0	8.87427	8.87427	-	UL-P19G1C1M	71	63	0	7.58207	7.58207	-	64	2	18.8205	18.8205	+
0.47	5	UL-P19G1C1L3	71	UL-P19G1C1F	72	71	0	9.09487	9.09487	-	UL-P19G1C1M	71	70	0	13.5587	13.5587	+	71	0	29.4855	29.4855	*
0.47	5	UL-P1G1C3L3	58	UL-P1G1C3F	63	50	1	5.37253	5.37253	-	UL-P1G1C3M	71	57	1	9.11363	9.11363	-	58	2	16.9951	16.9951	+
0.47	5	UL-P3G1C4L2	72	UL-P3G1C4F	72	72	1	9.3683	9.3683	-	UL-P3G1C4M	72	72	0	12.9049	12.9049	+	72	1	25.9562	25.9562	*
0.47	5	UL-P8G1C3L1	69	UL-P8G1C3F	71	68	0	7.00608	7.00608	-	UL-P8G1C3M	70	68	0	10.6559	10.6559	-	69	0	23.9627	23.9627	*
0.47	5	UL-P8G1C3L3	71	UL-P8G1C3F	71	70	0	7.72208	7.72208	-	UL-P8G1C3M	70	69	0	8.15174	8.15174	-	71	0	21.493	21.493	*
0.47	5	ES-P26G2C3L4	62	ES-P26G2C3F	72	62	0	12.5859	12.5859	+	ES-P26G2C3M	72	62	0	8.36835	8.36835	-	62	1	19.5336	19.5336	+
0.47	5	ES-P27G2C4L3	71	ES-P27G2C4F	72	71	0	19.2098	19.2098	*	ES-P27G2C4M	71	70	1	10.3442	10.3442	-	71	1	31.4916	31.4916	*
0.47	5	ES-P28G2C2L2	71	ES-P28G2C2F	70	69	0	14.4944	14.4944	+	ES-P28G2C2M	72	71	0	10.4738	10.4738	-	71	0	25.899	25.899	*
0.47	5	ES-P28G2C2L4	69	ES-P28G2C2F	70	68	0	15.2477	15.2477	*	ES-P28G2C2M	72	69	0	13.121	13.121	+	69	0	29.1446	29.1446	*
0.47	5	ES-P37G2C4L1	71	ES-P37G2C4F	71	70	0	14.6569	14.6569	+	ES-P37G2C4M	72	71	0	8.28274	8.28274	-	71	0	25.4687	25.4687	*
0.47	5	ES-P37G2C4L2	70	ES-P37G2C4F	71	69	1	9.37384	9.37384	-	ES-P37G2C4M	72	70	0	11.7452	11.7452	+	70	1	23.7163	23.7163	*
0.47	5	ES-P38G2C4L1	71	ES-P38G2C4F	72	71	0	5.48212	5.48212	-	ES-P38G2C4M	72	71	0	9.42875	9.42875	-	71	0	15.0645	15.0645	+
0.47	5	ES-P38G2C4L2	71	ES-P38G2C4F	72	71	0	9.28723	9.28723	-	ES-P38G2C4M	72	71	0	8.0522	8.0522	-	71	0	17.5064	17.5064	+
0.47	5	ES-P39G2C4L1	72	ES-P39G2C4F	71	71	0	17.6013	17.6013	*	ES-P39G2C4M	71	71	0	12.5725	12.5725	+	72	0	32.8516	32.8516	*
0.47	5	ES-P39G2C4L2	72	ES-P39G2C4F	71	71	0	18.376	18.376	*	ES-P39G2C4M	71	71	0	15.2514	15.2514	*	72	0	36.2671	36.2671	*
0.47	5	ES-P40G2C2L3	71	ES-P40G2C2F	70	70	0	24.2906	24.2906	*	ES-P40G2C2M	70	69	1	21.7551	21.7551	*	70	1	45.9923	45.9923	*
0.47	5	ES-P40G2C2L4	69	ES-P40G2C2F	70	69	0	25.5365	25.5365	*	ES-P40G2C2M	70	68	0	23.6377	23.6377	*	69	0	49.4793	49.4793	*
0.47	5	ES-P43G2C4L3	72	ES-P43G2C4F	70	70	2	10.4229	10.4229	-	ES-P43G2C4M	71	71	0	8.56109	8.56109	-	72	2	21.6971	21.6971	*
0.47	5	ES-P43G2C4L4	72	ES-P43G2C4F	70	70	0	18.4468	18.4468	*	ES-P43G2C4M	71	71	0	9.32677	9.32677	-	72	0	30.3325	30.3325	*
0.47	5	ES-P49G2C2L3	72	ES-P49G2C2F	72	72	0	21.0034	21.0034	*	ES-P49G2C2M	53	53	0	9.51744	9.51744	-	72	0	31.9256	31.9256	*
0.47	5	ES-P49G2C2L4	71	ES-P49G2C2F	72	71	0	15.135	15.135	*	ES-P49G2C2M	53	52	1	6.51477	6.51477	-	71	1	23.005	23.005	*
0.47	5	ES-P45G2C3L3	72	ES-P45G2C3F	72	72	0	16.4874	16.4874	*	ES-P45G2C3M	72	72	0	15.3661	15.3661	*	72	0	35.0945	35.0945	*
0.47	5	ES-P45G2C3L4	72	ES-P45G2C3F	72	72	0	16.0769	16.0769	*	ES-P45G2C3M	72	72	0	18.0756	18.0756	*	72	0	37.5643	37.5643	*
0.47	5	ES-P46G2C1L2	71	ES-P46G2C1F	72	71	0	11.8663	11.8663	+	ES-P46G2C1M	71	70	0	17.4922	17.4922	*	71	0	31.4734	31.4734	*
0.47	5	ES-P46G2C1L3	68	ES-P46G2C1F	72	68	0	11.7801	11.7801	+	ES-P46G2C1M	71	67	1	14.3782	14.3782	*	68	1	28.3398	28.3398	*
0.47	5	UL-P11G2C2L2	68	UL-P11G2C2F	67	63	0	15.9437	15.9437	*	UL-P11G2C2M	71	67	0	17.8548	17.8548	*	68	0	33.9608	33.9608	*
0.47	5	UL-P11G2C2L4	58	UL-P11G2C2F	67	54	0	12.1616	12.1616	+	UL-P11G2C2M	71	57	0	9.37582	9.37582	-	58	0	21.8527	21.8527	*
0.47	5	UL-P14G2C1L2	65	UL-P14G2C1F	71	64	0	10.399	10.399	-	UL-P14G2C1M	71	64	0	13.6453	13.6453	+	65	0	29.2365	29.2365	*
0.47	5	UL-P18G2C4L2	72	UL-P18G2C4F	72	72	0	16.2469	16.2469	*	UL-P18G2C4M	72	72	0	14.1746	14.1746	+	72	0	31.9075	31.9075	*
0.47	5	UL-P19G2C3L1	67	UL-P19G2C3F	72	67	0	17.5756	17.5756	*	UL-P19G2C3M	72	67	0	15.5945	15.5945	*	67	0	33.4759	33.4759	*
0.47	5	UL-P1G2C2L3	71	UL-P1G2C2F	69	68	0	12.192	12.192	+	UL-P1G2C2M	71	70	0	15.6384	15.6384	*	71	0	28.1784	28.1784	*
0.47	5	UL-P23G2C2L3	70	UL-P23G2C2F	72	70	0	17.6995	17.6995	*	UL-P23G2C2M	72	70	0	22.136	22.136	*	70	0	40.2099	40.2099	*
0.47	5	UL-P3G2C1L2	72	UL-P3G2C1F	71	71	0	17.9338	17.9338	*	UL-P3G2C1M	71	71	0	16.7316	16.7316	*	72	0	34.8634	34.8634	*
0.47	5	UL-P6G2C4L3	68	UL-P6G2C4F	72	68	0	15.5305	15.5305	*	UL-P6G2C4M	71	67	0	8.41055	8.41055	-	68	1	22.634	22.634	*
0.47	5	UL-P7G2C2L4	70	UL-P7G2C2F	71	69	0	12.5547	12.5547	+	UL-P7G2C2M	71	69	0	18.7922	18.7922	*	70	0	32.8077	32.8077	*
0.47	5	ES-P25G3C1L2	70	ES-P25G3C1F	71	69	0	23.7977	23.7977	*	ES-P25G3C1M	70	68	0	17.3296	17.3296	*	70	0	44.4104	44.4104	*
0.47	5	ES-P37G3C3L3	70	ES-P37G3C3F	72	70	1	9.94587	9.94587	-	ES-P37G3C3M	71	69	0	11.1347	11.1347	+	70	1	23.7104	23.7104	*
0.47	5	ES-P37G3C3L4	72	ES-P37G3C3F	72	72	0	14.1269	14.1269	+	ES-P37G3C3M	71	71	0	12.2059	12.2059	+	72	0	29.5832	29.5832	*
0.47	5	ES-P38G3C3L1	72	ES-P38G3C3F	72	72	0	13.3963	13.3963	+	ES-P38G3C3M	72	72	1	12.9113	12.9113	+	72	1	28.916	28.916	*
0.47	5	ES-P38G3C3L2	71	ES-P38G3C3F	72	71	0	16.6794	16.6794	*	ES-P38G3C3M	72	71	0	13.3338	13.3338	+	71	0	32.6134	32.6134	*
0.47	5	ES-P39G3C1L1	70	ES-P39G3C1F	71	69	0	21.0189	21.0189	*	ES-P39G3C1M	66	64	0	17.9273	17.9273	*	70	0	39.7635	39.7635	*
0.47	5	ES-P39G3C1L2	69	ES-P39G3C1F	71	68	0	17.1999	17.1999	*	ES-P39G3C1M	66	63	0	19.7964	19.7964	*	69	0	37.9012	37.9012	*
0.47	5	ES-P43G3C3L1	72	ES-P43G3C3F	72	72	0	20.2534	20.2534	*	ES-P43G3C3M	67	67	0	18.3651	18.3651	*	72	0	38.9159	38.9159	*
0.47	5	ES-P43G3C3L2	68	ES-P43G3C3F	72	68	0	18.898	18.898	*	ES-P43G3C3M	67	64	0	19.6195	19.6195	*	68	0	38.8462	38.8462	*
0.47	5	ES-P49G3C4L3	69	ES-P49G3C4F	71	68	0	25.7548	25.7548	*	ES-P49G3C4M	72	69	0	29.548	29.548	*	69	0	56.3961	56.3961	*
0.47	5	ES-P49G3C4L4	72	ES-P49G3C4F	71	71	0	26.3035	26.3035	*	ES-P49G3C4M	72	72	0	26.1929	26.1929	*	72	0	53.6418	53.6418	*
0.47	5	ES-P45G3C3L4	72	ES-P45G3C3F	72	72	0	14.7977	14.7977	*	ES-P45G3C3M	72	72	0	15.5462	15.5462	*	72	0	31.1997	31.1997	*
0.47	5	ES-P46G3C3L1	70	ES-P46G3C3F	72	70	1	16.5669	16.5669	*	ES-P46G3C3M	63	62	0	16.2561	16.2561	*	70	1	32.8964	32.8964	*
0.47	5	ES-P46G3C3L3	72	ES-P46G3C3F	72	72	0	23.9015	23.9015	*	ES-P46G3C3M	63	63	0	17.4616	17.4616	*	72	0	41.5769	41.5769	*
0.47	5	UL-P13G3C4L2	70	UL-P13G3C4F	70	69	0	32.8646	32.8646	*	UL-P13G3C4M	71	70	1	24.8171	24.8171	*	70	1	57.836	57.836	*
0.47	5	UL-P13G3C4L4	71	UL-P13G3C4F	70	70	0	30.9246	30.9246	*	UL-P13G3C4M	71	71	0	27.1773	27.1773	*	71	0	59.1783	59.1783	*
0.47	5	UL-P15G3C2L1	70	UL-P15G3C2F	71	69	0	20.07	20.07	*	UL-P15G3C2M	66	64	0	14.3827	14.3827	*	70	1	34.0349	34.0349	*
0.47	5	UL-P15G3C2L4	66	UL-P15G3C2F	71	65	0	12.3392	12.3392	+	UL-P15G3C2M	66	60	0	8.49348	8.49348	-	66	7	8.54247	8.54247	+
0.47	5	UL-P1G3C1L1	64	UL-P1G3C1F	70	62	1	11.0816	11.0816	+	UL-P1G3C1M	60	56	1	14.9817	14.9817	*	64	2	26.2815	26.2815	*
0.47	10	ES-P25G1C3L1	72	ES-P25G1C3F	70	70	1	7.28951	7.28951	-	ES-P25G1C3M	71	71	0	12.791	12.791	+	72	1	26.3554	26.3554	*
0.47	10	ES-P25G1C3L3	71	ES-P25G1C3F	70	69	0	10.821	10.821	+	ES-P25G1C3M	71	70	0	11.305	11.305	+	71	0	29.1383	29.1383	*
0.47	10	ES-P28G1C3L1	72	ES-P28G1C3F	72	72	0	10.4746	10.4746	-	ES-P28G1C3M	72	72	0	7.42846	7.42846	-	72	0	25.011	25.011	*
0.47	10	ES-P28G1C3L3	71	ES-P28G1C3F	72	71	0	11.8085	11.8085	+	ES-P28G1C3M	72	71	0	9.34119	9.34119	-	71	0	28.1909	28.1909	*
0.47	10	ES-P37G1C1L1	68	ES-P37G1C1F	72	68	1	9.60256	9.60256	-	ES-P37G1C1M	72	68	1	4.33372	4.33372	-	68	2	21.3934	21.3934	*
0.47	10	ES-P37G1C1L2	69	ES-P37G1C1F	72	69	0	9.88865	9.88865	-	ES-P37G1C1M	72	69	0	7.23118	7.23118	-	69	0	25.2986	25.2986	*
0.47	10	ES-P38G1C1L3	71	ES-P38G1C1F	72	71	0	9.35842	9.35842	-	ES-P38G1C1M	70	69	0	5.86089	5.86089	-	71	0	19.8067	19.8067	+
0.47	10	ES-P38G1C1L4	71	ES-P38G1C1F	72	71	0	10.6486	10.6486	+	ES-P38G1C1M	70	69	0	9.81792	9.81792	-	71	0	24.2628	24.2628	*
0.47	10	ES-P39G1C4L3	54	ES-P39G1C4F	72	54	3	-2.13498	0	empty	ES-P39G1C4M	69	51	0	2.70463	2.70463	-	54	3	6.2834	6.2834	+
0.47	10	ES-P39G1C4L4	58	ES-P39G1C4F	72	58	5	-5.59873	-5.59873	-	ES-P39G1C4M	69	55	0	5.33911	5.33911	-	58	5	4.48463	4.48463	+
0.47	10	ES-P40G1C3L1	71	ES-P40G1C3F	71	70	0	16.9659	16.9659	*	ES-P40G1C3M	71	70	0	15.2578	15.2578	*	71	0	34.0917	34.0917	*
0.47	10	ES-P40G1C3L2	68	ES-P40G1C3F	71	67	0	15.3136	15.3136	*	ES-P40G1C3M	71	67	1	9.91089	9.91089	-	68	1	27.2192	27.2192	*
0.47	10	ES-P43G1C2L3	71	ES-P43G1C2F	71	70	0	5.009	5.009	-	ES-P43G1C2M	70	69	0	6.28022	6.28022	-	71	0	16.9524	16.9524	+
0.47	10	ES-P43G1C2L4	71	ES-P43G1C2F	71	70	0	10.696	10.696	+	ES-P43G1C2M	70	69	0	8.03845	8.03845	-	71	0	24.3149	24.3149	*
0.47	10	ES-P44G1C2L3	72	ES-P44G1C2F	72	72	1	9.22644	9.22644	-	ES-P44G1C2M	72	72	1	9.55291	9.55291	-	72	3	20.1222	20.1222	+
0.47	10	ES-P44G1C2L4	72	ES-P44G1C2F	72	72	0	13.1028	13.1028	+	ES-P44G1C2M	72	72	1	14.8941	14.8941	*	72	1	32.3649	32.3649	*
0.47	10	ES-P46G1C3L1	66	ES-P46G1C3F	67	62	0	7.22083	7.22083	-	ES-P46G1C3M	70	64	0	8.18033	8.18033	-	65	0	20.8736	20.8736	*
0.47	10	ES-P46G1C3L2	65	ES-P46G1C3F	67	60	0	5.8056	5.8056	-	ES-P46G1C3M	70	64	0	5.98757	5.98757	-	64	0	17.2631	17.2631	+
0.47	10	UL-P13G1C3L2	63	UL-P13G1C3F	72	63	1	4.7861	4.7861	-	UL-P13G1C3M	71	62	0	12.7961	12.7961	+	63	1	19.0633	19.0633	+
0.47	10	UL-P15G1C2L4	67	UL-P15G1C2F	68	64	0	12.1946	12.1946	+	UL-P15G1C2M	68	63	1	9.2655	9.2655	-	67	1	25.2712	25.2712	*
0.47	10	UL-P19G1C1L2	64	UL-P19G1C1F	72	64	0	8.87427	8.87427	-	UL-P19G1C1M	71	63	0	7.58207	7.58207	-	64	2	18.8205	18.8205	+
0.47	10	UL-P19G1C1L3	71	UL-P19G1C1F	72	71	0	9.09487	9.09487	-	UL-P19G1C1M	71	70	0	13.5587	13.5587	+	71	0	29.4855	29.4855	*
0.47	10	UL-P1G1C3L3	58	UL-P1G1C3F	63	50	1	5.37253	5.37253	-	UL-P1G1C3M	71	57	1	9.11363	9.11363	-	58	2	16.9951	16.9951	+
0.47	10	UL-P3G1C4L2	72	UL-P3G1C4F	72	72	1	9.3683	9.3683	-	UL-P3G1C4M	72	72	0	12.9049	12.9049	+	72	1	25.9562	25.9562	*
0.47	10	UL-P8G1C3L1	69	UL-P8G1C3F	71	68	0	7.00608	7.00608	-	UL-P8G1C3M	70	68	0	10.6559	10.6559	-	69	0	23.9627	23.9627	*
0.47	10	UL-P8G1C3L3	71	UL-P8G1C3F	71	70	0	7.72208	7.72208	-	UL-P8G1C3M	70	69	0	8.15174	8.15174	-	71	0	21.493	21.493	*
0.47	10	ES-P26G2C3L4	62	ES-P26G2C3F	72	62	0	12.5859	12.5859	+	ES-P26G2C3M	72	62	0	8.36835	8.36835	-	62	1	19.5336	19.5336	+
0.47	10	ES-P27G2C4L3	71	ES-P27G2C4F	72	71	0	19.2098	19.2098	*	ES-P27G2C4M	71	70	1	10.3442	10.3442	-	71	1	31.4916	31.4916	*
0.47	10	ES-P28G2C2L2	71	ES-P28G2C2F	70	69	0	14.4944	14.4944	+	ES-P28G2C2M	72	71	0	10.4738	10.4738	-	71	0	25.899	25.899	*
0.47	10	ES-P28G2C2L4	69	ES-P28G2C2F	70	68	0	15.2477	15.2477	*	ES-P28G2C2M	72	69	0	13.121	13.121	+	69	0	29.1446	29.1446	*
0.47	10	ES-P37G2C4L1	71	ES-P37G2C4F	71	70	0	14.6569	14.6569	+	ES-P37G2C4M	72	71	0	8.28274	8.28274	-	71	0	25.4687	25.4687	*
0.47	10	ES-P37G2C4L2	70	ES-P37G2C4F	71	69	1	9.37384	9.37384	-	ES-P37G2C4M	72	70	0	11.7452	11.7452	+	70	1	23.7163	23.7163	*
0.47	10	ES-P38G2C4L1	71	ES-P38G2C4F	72	71	0	5.48212	5.48212	-	ES-P38G2C4M	72	71	0	9.42875	9.42875	-	71	0	15.0645	15.0645	+
0.47	10	ES-P38G2C4L2	71	ES-P38G2C4F	72	71	0	9.28723	9.28723	-	ES-P38G2C4M	72	71	0	8.0522	8.0522	-	71	0	17.5064	17.5064	+
0.47	10	ES-P39G2C4L1	72	ES-P39G2C4F	71	71	0	17.6013	17.6013	*	ES-P39G2C4M	71	71	0	12.5725	12.5725	+	72	0	32.8516	32.8516	*
0.47	10	ES-P39G2C4L2	72	ES-P39G2C4F	71	71	0	18.376	18.376	*	ES-P39G2C4M	71	71	0	15.2514	15.2514	*	72	0	36.2671	36.2671	*
0.47	10	ES-P40G2C2L3	71	ES-P40G2C2F	70	70	0	24.2906	24.2906	*	ES-P40G2C2M	70	69	1	21.7551	21.7551	*	70	1	45.9923	45.9923	*
0.47	10	ES-P40G2C2L4	69	ES-P40G2C2F	70	69	0	25.5365	25.5365	*	ES-P40G2C2M	70	68	0	23.6377	23.6377	*	69	0	49.4793	49.4793	*
0.47	10	ES-P43G2C4L3	72	ES-P43G2C4F	70	70	2	10.4229	10.4229	-	ES-P43G2C4M	71	71	0	8.56109	8.56109	-	72	2	21.6971	21.6971	*
0.47	10	ES-P43G2C4L4	72	ES-P43G2C4F	70	70	0	18.4468	18.4468	*	ES-P43G2C4M	71	71	0	9.32677	9.32677	-	72	0	30.3325	30.3325	*
0.47	10	ES-P49G2C2L3	72	ES-P49G2C2F	72	72	0	21.0034	21.0034	*	ES-P49G2C2M	53	53	0	9.51744	9.51744	-	72	0	31.9256	31.9256	*
0.47	10	ES-P49G2C2L4	71	ES-P49G2C2F	72	71	0	15.135	15.135	+	ES-P49G2C2M	53	52	1	6.51477	6.51477	-	71	1	23.005	23.005	*
0.47	10	ES-P45G2C3L3	72	ES-P45G2C3F	72	72	0	16.4874	16.4874	*	ES-P45G2C3M	72	72	0	15.3661	15.3661	*	72	0	35.0945	35.0945	*
0.47	10	ES-P45G2C3L4	72	ES-P45G2C3F	72	72	0	16.0769	16.0769	*	ES-P45G2C3M	72	72	0	18.0756	18.0756	*	72	0	37.5643	37.5643	*
0.47	10	ES-P46G2C1L2	71	ES-P46G2C1F	72	71	0	11.8663	11.8663	+	ES-P46G2C1M	71	70	0	17.4922	17.4922	*	71	0	31.4734	31.4734	*
0.47	10	ES-P46G2C1L3	68	ES-P46G2C1F	72	68	0	11.7801	11.7801	+	ES-P46G2C1M	71	67	1	14.3782	14.3782	+	68	1	28.3398	28.3398	*
0.47	10	UL-P11G2C2L2	68	UL-P11G2C2F	67	63	0	15.9437	15.9437	*	UL-P11G2C2M	71	67	0	17.8548	17.8548	*	68	0	33.9608	33.9608	*
0.47	10	UL-P11G2C2L4	58	UL-P11G2C2F	67	54	0	12.1616	12.1616	+	UL-P11G2C2M	71	57	0	9.37582	9.37582	-	58	0	21.8527	21.8527	*
0.47	10	UL-P14G2C1L2	65	UL-P14G2C1F	71	64	0	10.399	10.399	-	UL-P14G2C1M	71	64	0	13.6453	13.6453	+	65	0	29.2365	29.2365	*
0.47	10	UL-P18G2C4L2	72	UL-P18G2C4F	72	72	0	16.2469	16.2469	*	UL-P18G2C4M	72	72	0	14.1746	14.1746	+	72	0	31.9075	31.9075	*
0.47	10	UL-P19G2C3L1	67	UL-P19G2C3F	72	67	0	17.5756	17.5756	*	UL-P19G2C3M	72	67	0	15.5945	15.5945	*	67	0	33.4759	33.4759	*
0.47	10	UL-P1G2C2L3	71	UL-P1G2C2F	69	68	0	12.192	12.192	+	UL-P1G2C2M	71	70	0	15.6384	15.6384	*	71	0	28.1784	28.1784	*
0.47	10	UL-P23G2C2L3	70	UL-P23G2C2F	72	70	0	17.6995	17.6995	*	UL-P23G2C2M	72	70	0	22.136	22.136	*	70	0	40.2099	40.2099	*
0.47	10	UL-P3G2C1L2	72	UL-P3G2C1F	71	71	0	17.9338	17.9338	*	UL-P3G2C1M	71	71	0	16.7316	16.7316	*	72	0	34.8634	34.8634	*
0.47	10	UL-P6G2C4L3	68	UL-P6G2C4F	72	68	0	15.5305	15.5305	*	UL-P6G2C4M	71	67	0	8.41055	8.41055	-	68	1	22.634	22.634	*
0.47	10	UL-P7G2C2L4	70	UL-P7G2C2F	71	69	0	12.5547	12.5547	+	UL-P7G2C2M	71	69	0	18.7922	18.7922	*	70	0	32.8077	32.8077	*
0.47	10	ES-P25G3C1L2	70	ES-P25G3C1F	71	69	0	23.7977	23.7977	*	ES-P25G3C1M	70	68	0	17.3296	17.3296	*	70	0	44.4104	44.4104	*
0.47	10	ES-P37G3C3L3	70	ES-P37G3C3F	72	70	1	9.94587	9.94587	-	ES-P37G3C3M	71	69	0	11.1347	11.1347	+	70	1	23.7104	23.7104	*
0.47	10	ES-P37G3C3L4	72	ES-P37G3C3F	72	72	0	14.1269	14.1269	+	ES-P37G3C3M	71	71	0	12.2059	12.2059	+	72	0	29.5832	29.5832	*
0.47	10	ES-P38G3C3L1	72	ES-P38G3C3F	72	72	0	13.3963	13.3963	+	ES-P38G3C3M	72	72	1	12.9113	12.9113	+	72	1	28.916	28.916	*
0.47	10	ES-P38G3C3L2	71	ES-P38G3C3F	72	71	0	16.6794	16.6794	*	ES-P38G3C3M	72	71	0	13.3338	13.3338	+	71	0	32.6134	32.6134	*
0.47	10	ES-P39G3C1L1	70	ES-P39G3C1F	71	69	0	21.0189	21.0189	*	ES-P39G3C1M	66	64	0	17.9273	17.9273	*	70	0	39.7635	39.7635	*
0.47	10	ES-P39G3C1L2	69	ES-P39G3C1F	71	68	0	17.1999	17.1999	*	ES-P39G3C1M	66	63	0	19.7964	19.7964	*	69	0	37.9012	37.9012	*
0.47	10	ES-P43G3C3L1	72	ES-P43G3C3F	72	72	0	20.2534	20.2534	*	ES-P43G3C3M	67	67	0	18.3651	18.3651	*	72	0	38.9159	38.9159	*
0.47	10	ES-P43G3C3L2	68	ES-P43G3C3F	72	68	0	18.898	18.898	*	ES-P43G3C3M	67	64	0	19.6195	19.6195	*	68	0	38.8462	38.8462	*
0.47	10	ES-P49G3C4L3	69	ES-P49G3C4F	71	68	0	25.7548	25.7548	*	ES-P49G3C4M	72	69	0	29.548	29.548	*	69	0	56.3961	56.3961	*
0.47	10	ES-P49G3C4L4	72	ES-P49G3C4F	71	71	0	26.3035	26.3035	*	ES-P49G3C4M	72	72	0	26.1929	26.1929	*	72	0	53.6418	53.6418	*
0.47	10	ES-P45G3C3L4	72	ES-P45G3C3F	72	72	0	14.7977	14.7977	+	ES-P45G3C3M	72	72	0	15.5462	15.5462	*	72	0	31.1997	31.1997	*
0.47	10	ES-P46G3C3L1	70	ES-P46G3C3F	72	70	1	16.5669	16.5669	*	ES-P46G3C3M	63	62	0	16.2561	16.2561	*	70	1	32.8964	32.8964	*
0.47	10	ES-P46G3C3L3	72	ES-P46G3C3F	72	72	0	23.9015	23.9015	*	ES-P46G3C3M	63	63	0	17.4616	17.4616	*	72	0	41.5769	41.5769	*
0.47	10	UL-P13G3C4L2	70	UL-P13G3C4F	70	69	0	32.8646	32.8646	*	UL-P13G3C4M	71	70	1	24.8171	24.8171	*	70	1	57.836	57.836	*
0.47	10	UL-P13G3C4L4	71	UL-P13G3C4F	70	70	0	30.9246	30.9246	*	UL-P13G3C4M	71	71	0	27.1773	27.1773	*	71	0	59.1783	59.1783	*
0.47	10	UL-P15G3C2L1	70	UL-P15G3C2F	71	69	0	20.07	20.07	*	UL-P15G3C2M	66	64	0	14.3827	14.3827	+	70	1	34.0349	34.0349	*
0.47	10	UL-P15G3C2L4	66	UL-P15G3C2F	71	65	0	12.3392	12.3392	+	UL-P15G3C2M	66	60	0	8.49348	8.49348	-	66	7	8.54247	8.54247	+
0.47	10	UL-P1G3C1L1	64	UL-P1G3C1F	70	62	1	11.0816	11.0816	+	UL-P1G3C1M	60	56	1	14.9817	14.9817	*	64	2	26.2815	26.2815	*
0.47	25	ES-P25G1C3L1	72	ES-P25G1C3F	70	70	1	7.28951	7.28951	-	ES-P25G1C3M	71	71	0	12.791	12.791	+	72	1	26.3554	26.3554	*
0.47	25	ES-P25G1C3L3	71	ES-P25G1C3F	70	69	0	10.821	10.821	+	ES-P25G1C3M	71	70	0	11.305	11.305	+	71	0	29.1383	29.1383	*
0.47	25	ES-P28G1C3L1	72	ES-P28G1C3F	72	72	0	10.4746	10.4746	+	ES-P28G1C3M	72	72	0	7.42846	7.42846	-	72	0	25.011	25.011	*
0.47	25	ES-P28G1C3L3	71	ES-P28G1C3F	72	71	0	11.8085	11.8085	+	ES-P28G1C3M	72	71	0	9.34119	9.34119	-	71	0	28.1909	28.1909	*
0.47	25	ES-P37G1C1L1	68	ES-P37G1C1F	72	68	1	9.60256	9.60256	-	ES-P37G1C1M	72	68	1	4.33372	4.33372	-	68	2	21.3934	21.3934	*
0.47	25	ES-P37G1C1L2	69	ES-P37G1C1F	72	69	0	9.88865	9.88865	-	ES-P37G1C1M	72	69	0	7.23118	7.23118	-	69	0	25.2986	25.2986	*
0.47	25	ES-P38G1C1L3	71	ES-P38G1C1F	72	71	0	9.35842	9.35842	-	ES-P38G1C1M	70	69	0	5.86089	5.86089	-	71	0	19.8067	19.8067	+
0.47	25	ES-P38G1C1L4	71	ES-P38G1C1F	72	71	0	10.6486	10.6486	+	ES-P38G1C1M	70	69	0	9.81792	9.81792	-	71	0	24.2628	24.2628	*
0.47	25	ES-P39G1C4L3	54	ES-P39G1C4F	72	54	3	-2.13498	0	empty	ES-P39G1C4M	69	51	0	2.70463	2.70463	-	54	3	6.2834	6.2834	+
0.47	25	ES-P39G1C4L4	58	ES-P39G1C4F	72	58	5	-5.59873	-5.59873	-	ES-P39G1C4M	69	55	0	5.33911	5.33911	-	58	5	4.48463	4.48463	+
0.47	25	ES-P40G1C3L1	71	ES-P40G1C3F	71	70	0	16.9659	16.9659	*	ES-P40G1C3M	71	70	0	15.2578	15.2578	*	71	0	34.0917	34.0917	*
0.47	25	ES-P40G1C3L2	68	ES-P40G1C3F	71	67	0	15.3136	15.3136	*	ES-P40G1C3M	71	67	1	9.91089	9.91089	-	68	1	27.2192	27.2192	*
0.47	25	ES-P43G1C2L3	71	ES-P43G1C2F	71	70	0	5.009	5.009	-	ES-P43G1C2M	70	69	0	6.28022	6.28022	-	71	0	16.9524	16.9524	+
0.47	25	ES-P43G1C2L4	71	ES-P43G1C2F	71	70	0	10.696	10.696	+	ES-P43G1C2M	70	69	0	8.03845	8.03845	-	71	0	24.3149	24.3149	*
0.47	25	ES-P44G1C2L3	72	ES-P44G1C2F	72	72	1	9.22644	9.22644	-	ES-P44G1C2M	72	72	1	9.55291	9.55291	-	72	3	20.1222	20.1222	+
0.47	25	ES-P44G1C2L4	72	ES-P44G1C2F	72	72	0	13.1028	13.1028	+	ES-P44G1C2M	72	72	1	14.8941	14.8941	*	72	1	32.3649	32.3649	*
0.47	25	ES-P46G1C3L1	66	ES-P46G1C3F	67	62	0	7.22083	7.22083	-	ES-P46G1C3M	70	64	0	8.18033	8.18033	-	65	0	20.8736	20.8736	+
0.47	25	ES-P46G1C3L2	65	ES-P46G1C3F	67	60	0	5.8056	5.8056	-	ES-P46G1C3M	70	64	0	5.98757	5.98757	-	64	0	17.2631	17.2631	+
0.47	25	UL-P13G1C3L2	63	UL-P13G1C3F	72	63	1	4.7861	4.7861	-	UL-P13G1C3M	71	62	0	12.7961	12.7961	+	63	1	19.0633	19.0633	+
0.47	25	UL-P15G1C2L4	67	UL-P15G1C2F	68	64	0	12.1946	12.1946	+	UL-P15G1C2M	68	63	1	9.2655	9.2655	-	67	1	25.2712	25.2712	*
0.47	25	UL-P19G1C1L2	64	UL-P19G1C1F	72	64	0	8.87427	8.87427	-	UL-P19G1C1M	71	63	0	7.58207	7.58207	-	64	2	18.8205	18.8205	+
0.47	25	UL-P19G1C1L3	71	UL-P19G1C1F	72	71	0	9.09487	9.09487	-	UL-P19G1C1M	71	70	0	13.5587	13.5587	+	71	0	29.4855	29.4855	*
0.47	25	UL-P1G1C3L3	58	UL-P1G1C3F	63	50	1	5.37253	5.37253	-	UL-P1G1C3M	71	57	1	9.11363	9.11363	-	58	2	16.9951	16.9951	+
0.47	25	UL-P3G1C4L2	72	UL-P3G1C4F	72	72	1	9.3683	9.3683	-	UL-P3G1C4M	72	72	0	12.9049	12.9049	+	72	1	25.9562	25.9562	*
0.47	25	UL-P8G1C3L1	69	UL-P8G1C3F	71	68	0	7.00608	7.00608	-	UL-P8G1C3M	70	68	0	10.6559	10.6559	+	69	0	23.9627	23.9627	*
0.47	25	UL-P8G1C3L3	71	UL-P8G1C3F	71	70	0	7.72208	7.72208	-	UL-P8G1C3M	70	69	0	8.15174	8.15174	-	71	0	21.493	21.493	*
0.47	25	ES-P26G2C3L4	62	ES-P26G2C3F	72	62	0	12.5859	12.5859	+	ES-P26G2C3M	72	62	0	8.36835	8.36835	-	62	1	19.5336	19.5336	+
0.47	25	ES-P27G2C4L3	71	ES-P27G2C4F	72	71	0	19.2098	19.2098	*	ES-P27G2C4M	71	70	1	10.3442	10.3442	+	71	1	31.4916	31.4916	*
0.47	25	ES-P28G2C2L2	71	ES-P28G2C2F	70	69	0	14.4944	14.4944	+	ES-P28G2C2M	72	71	0	10.4738	10.4738	+	71	0	25.899	25.899	*
0.47	25	ES-P28G2C2L4	69	ES-P28G2C2F	70	68	0	15.2477	15.2477	*	ES-P28G2C2M	72	69	0	13.121	13.121	+	69	0	29.1446	29.1446	*
0.47	25	ES-P37G2C4L1	71	ES-P37G2C4F	71	70	0	14.6569	14.6569	*	ES-P37G2C4M	72	71	0	8.28274	8.28274	-	71	0	25.4687	25.4687	*
0.47	25	ES-P37G2C4L2	70	ES-P37G2C4F	71	69	1	9.37384	9.37384	-	ES-P37G2C4M	72	70	0	11.7452	11.7452	+	70	1	23.7163	23.7163	*
0.47	25	ES-P38G2C4L1	71	ES-P38G2C4F	72	71	0	5.48212	5.48212	-	ES-P38G2C4M	72	71	0	9.42875	9.42875	-	71	0	15.0645	15.0645	+
0.47	25	ES-P38G2C4L2	71	ES-P38G2C4F	72	71	0	9.28723	9.28723	-	ES-P38G2C4M	72	71	0	8.0522	8.0522	-	71	0	17.5064	17.5064	+
0.47	25	ES-P39G2C4L1	72	ES-P39G2C4F	71	71	0	17.6013	17.6013	*	ES-P39G2C4M	71	71	0	12.5725	12.5725	+	72	0	32.8516	32.8516	*
0.47	25	ES-P39G2C4L2	72	ES-P39G2C4F	71	71	0	18.376	18.376	*	ES-P39G2C4M	71	71	0	15.2514	15.2514	*	72	0	36.2671	36.2671	*
0.47	25	ES-P40G2C2L3	71	ES-P40G2C2F	70	70	0	24.2906	24.2906	*	ES-P40G2C2M	70	69	1	21.7551	21.7551	*	70	1	45.9923	45.9923	*
0.47	25	ES-P40G2C2L4	69	ES-P40G2C2F	70	69	0	25.5365	25.5365	*	ES-P40G2C2M	70	68	0	23.6377	23.6377	*	69	0	49.4793	49.4793	*
0.47	25	ES-P43G2C4L3	72	ES-P43G2C4F	70	70	2	10.4229	10.4229	+	ES-P43G2C4M	71	71	0	8.56109	8.56109	-	72	2	21.6971	21.6971	*
0.47	25	ES-P43G2C4L4	72	ES-P43G2C4F	70	70	0	18.4468	18.4468	*	ES-P43G2C4M	71	71	0	9.32677	9.32677	-	72	0	30.3325	30.3325	*
0.47	25	ES-P49G2C2L3	72	ES-P49G2C2F	72	72	0	21.0034	21.0034	*	ES-P49G2C2M	53	53	0	9.51744	9.51744	-	72	0	31.9256	31.9256	*
0.47	25	ES-P49G2C2L4	71	ES-P49G2C2F	72	71	0	15.135	15.135	*	ES-P49G2C2M	53	52	1	6.51477	6.51477	-	71	1	23.005	23.005	*
0.47	25	ES-P45G2C3L3	72	ES-P45G2C3F	72	72	0	16.4874	16.4874	*	ES-P45G2C3M	72	72	0	15.3661	15.3661	*	72	0	35.0945	35.0945	*
0.47	25	ES-P45G2C3L4	72	ES-P45G2C3F	72	72	0	16.0769	16.0769	*	ES-P45G2C3M	72	72	0	18.0756	18.0756	*	72	0	37.5643	37.5643	*
0.47	25	ES-P46G2C1L2	71	ES-P46G2C1F	72	71	0	11.8663	11.8663	+	ES-P46G2C1M	71	70	0	17.4922	17.4922	*	71	0	31.4734	31.4734	*
0.47	25	ES-P46G2C1L3	68	ES-P46G2C1F	72	68	0	11.7801	11.7801	+	ES-P46G2C1M	71	67	1	14.3782	14.3782	+	68	1	28.3398	28.3398	*
0.47	25	UL-P11G2C2L2	68	UL-P11G2C2F	67	63	0	15.9437	15.9437	*	UL-P11G2C2M	71	67	0	17.8548	17.8548	*	68	0	33.9608	33.9608	*
0.47	25	UL-P11G2C2L4	58	UL-P11G2C2F	67	54	0	12.1616	12.1616	+	UL-P11G2C2M	71	57	0	9.37582	9.37582	-	58	0	21.8527	21.8527	*
0.47	25	UL-P14G2C1L2	65	UL-P14G2C1F	71	64	0	10.399	10.399	+	UL-P14G2C1M	71	64	0	13.6453	13.6453	+	65	0	29.2365	29.2365	*
0.47	25	UL-P18G2C4L2	72	UL-P18G2C4F	72	72	0	16.2469	16.2469	*	UL-P18G2C4M	72	72	0	14.1746	14.1746	+	72	0	31.9075	31.9075	*
0.47	25	UL-P19G2C3L1	67	UL-P19G2C3F	72	67	0	17.5756	17.5756	*	UL-P19G2C3M	72	67	0	15.5945	15.5945	*	67	0	33.4759	33.4759	*
0.47	25	UL-P1G2C2L3	71	UL-P1G2C2F	69	68	0	12.192	12.192	+	UL-P1G2C2M	71	70	0	15.6384	15.6384	*	71	0	28.1784	28.1784	*
0.47	25	UL-P23G2C2L3	70	UL-P23G2C2F	72	70	0	17.6995	17.6995	*	UL-P23G2C2M	72	70	0	22.136	22.136	*	70	0	40.2099	40.2099	*
0.47	25	UL-P3G2C1L2	72	UL-P3G2C1F	71	71	0	17.9338	17.9338	*	UL-P3G2C1M	71	71	0	16.7316	16.7316	*	72	0	34.8634	34.8634	*
0.47	25	UL-P6G2C4L3	68	UL-P6G2C4F	72	68	0	15.5305	15.5305	*	UL-P6G2C4M	71	67	0	8.41055	8.41055	-	68	1	22.634	22.634	*
0.47	25	UL-P7G2C2L4	70	UL-P7G2C2F	71	69	0	12.5547	12.5547	+	UL-P7G2C2M	71	69	0	18.7922	18.7922	*	70	0	32.8077	32.8077	*
0.47	25	ES-P25G3C1L2	70	ES-P25G3C1F	71	69	0	23.7977	23.7977	*	ES-P25G3C1M	70	68	0	17.3296	17.3296	*	70	0	44.4104	44.4104	*
0.47	25	ES-P37G3C3L3	70	ES-P37G3C3F	72	70	1	9.94587	9.94587	-	ES-P37G3C3M	71	69	0	11.1347	11.1347	+	70	1	23.7104	23.7104	*
0.47	25	ES-P37G3C3L4	72	ES-P37G3C3F	72	72	0	14.1269	14.1269	+	ES-P37G3C3M	71	71	0	12.2059	12.2059	+	72	0	29.5832	29.5832	*
0.47	25	ES-P38G3C3L1	72	ES-P38G3C3F	72	72	0	13.3963	13.3963	+	ES-P38G3C3M	72	72	1	12.9113	12.9113	+	72	1	28.916	28.916	*
0.47	25	ES-P38G3C3L2	71	ES-P38G3C3F	72	71	0	16.6794	16.6794	*	ES-P38G3C3M	72	71	0	13.3338	13.3338	+	71	0	32.6134	32.6134	*
0.47	25	ES-P39G3C1L1	70	ES-P39G3C1F	71	69	0	21.0189	21.0189	*	ES-P39G3C1M	66	64	0	17.9273	17.9273	*	70	0	39.7635	39.7635	*
0.47	25	ES-P39G3C1L2	69	ES-P39G3C1F	71	68	0	17.1999	17.1999	*	ES-P39G3C1M	66	63	0	19.7964	19.7964	*	69	0	37.9012	37.9012	*
0.47	25	ES-P43G3C3L1	72	ES-P43G3C3F	72	72	0	20.2534	20.2534	*	ES-P43G3C3M	67	67	0	18.3651	18.3651	*	72	0	38.9159	38.9159	*
0.47	25	ES-P43G3C3L2	68	ES-P43G3C3F	72	68	0	18.898	18.898	*	ES-P43G3C3M	67	64	0	19.6195	19.6195	*	68	0	38.8462	38.8462	*
0.47	25	ES-P49G3C4L3	69	ES-P49G3C4F	71	68	0	25.7548	25.7548	*	ES-P49G3C4M	72	69	0	29.548	29.548	*	69	0	56.3961	56.3961	*
0.47	25	ES-P49G3C4L4	72	ES-P49G3C4F	71	71	0	26.3035	26.3035	*	ES-P49G3C4M	72	72	0	26.1929	26.1929	*	72	0	53.6418	53.6418	*
0.47	25	ES-P45G3C3L4	72	ES-P45G3C3F	72	72	0	14.7977	14.7977	*	ES-P45G3C3M	72	72	0	15.5462	15.5462	*	72	0	31.1997	31.1997	*
0.47	25	ES-P46G3C3L1	70	ES-P46G3C3F	72	70	1	16.5669	16.5669	*	ES-P46G3C3M	63	62	0	16.2561	16.2561	*	70	1	32.8964	32.8964	*
0.47	25	ES-P46G3C3L3	72	ES-P46G3C3F	72	72	0	23.9015	23.9015	*	ES-P46G3C3M	63	63	0	17.4616	17.4616	*	72	0	41.5769	41.5769	*
0.47	25	UL-P13G3C4L2	70	UL-P13G3C4F	70	69	0	32.8646	32.8646	*	UL-P13G3C4M	71	70	1	24.8171	24.8171	*	70	1	57.836	57.836	*
0.47	25	UL-P13G3C4L4	71	UL-P13G3C4F	70	70	0	30.9246	30.9246	*	UL-P13G3C4M	71	71	0	27.1773	27.1773	*	71	0	59.1783	59.1783	*
0.47	25	UL-P15G3C2L1	70	UL-P15G3C2F	71	69	0	20.07	20.07	*	UL-P15G3C2M	66	64	0	14.3827	14.3827	+	70	1	34.0349	34.0349	*
0.47	25	UL-P15G3C2L4	66	UL-P15G3C2F	71	65	0	12.3392	12.3392	+	UL-P15G3C2M	66	60	0	8.49348	8.49348	-	66	7	8.54247	8.54247	+
0.47	25	UL-P1G3C1L1	64	UL-P1G3C1F	70	62	1	11.0816	11.0816	+	UL-P1G3C1M	60	56	1	14.9817	14.9817	*	64	2	26.2815	26.2815	*
0.47	50	ES-P25G1C3L1	72	ES-P25G1C3F	70	70	1	7.28951	7.28951	-	ES-P25G1C3M	71	71	0	12.791	12.791	+	72	1	26.3554	26.3554	*
0.47	50	ES-P25G1C3L3	71	ES-P25G1C3F	70	69	0	10.821	10.821	+	ES-P25G1C3M	71	70	0	11.305	11.305	+	71	0	29.1383	29.1383	*
0.47	50	ES-P28G1C3L1	72	ES-P28G1C3F	72	72	0	10.4746	10.4746	+	ES-P28G1C3M	72	72	0	7.42846	7.42846	-	72	0	25.011	25.011	*
0.47	50	ES-P28G1C3L3	71	ES-P28G1C3F	72	71	0	11.8085	11.8085	+	ES-P28G1C3M	72	71	0	9.34119	9.34119	-	71	0	28.1909	28.1909	*
0.47	50	ES-P37G1C1L1	68	ES-P37G1C1F	72	68	1	9.60256	9.60256	+	ES-P37G1C1M	72	68	1	4.33372	4.33372	-	68	2	21.3934	21.3934	+
0.47	50	ES-P37G1C1L2	69	ES-P37G1C1F	72	69	0	9.88865	9.88865	+	ES-P37G1C1M	72	69	0	7.23118	7.23118	-	69	0	25.2986	25.2986	*
0.47	50	ES-P38G1C1L3	71	ES-P38G1C1F	72	71	0	9.35842	9.35842	-	ES-P38G1C1M	70	69	0	5.86089	5.86089	-	71	0	19.8067	19.8067	+
0.47	50	ES-P38G1C1L4	71	ES-P38G1C1F	72	71	0	10.6486	10.6486	+	ES-P38G1C1M	70	69	0	9.81792	9.81792	+	71	0	24.2628	24.2628	*
0.47	50	ES-P39G1C4L3	54	ES-P39G1C4F	72	54	3	-2.13498	0	empty	ES-P39G1C4M	69	51	0	2.70463	2.70463	-	54	3	6.2834	6.2834	+
0.47	50	ES-P39G1C4L4	58	ES-P39G1C4F	72	58	5	-5.59873	-5.59873	-	ES-P39G1C4M	69	55	0	5.33911	5.33911	-	58	5	4.48463	4.48463	+
0.47	50	ES-P40G1C3L1	71	ES-P40G1C3F	71	70	0	16.9659	16.9659	*	ES-P40G1C3M	71	70	0	15.2578	15.2578	*	71	0	34.0917	34.0917	*
0.47	50	ES-P40G1C3L2	68	ES-P40G1C3F	71	67	0	15.3136	15.3136	*	ES-P40G1C3M	71	67	1	9.91089	9.91089	+	68	1	27.2192	27.2192	*
0.47	50	ES-P43G1C2L3	71	ES-P43G1C2F	71	70	0	5.009	5.009	-	ES-P43G1C2M	70	69	0	6.28022	6.28022	-	71	0	16.9524	16.9524	+
0.47	50	ES-P43G1C2L4	71	ES-P43G1C2F	71	70	0	10.696	10.696	+	ES-P43G1C2M	70	69	0	8.03845	8.03845	-	71	0	24.3149	24.3149	*
0.47	50	ES-P44G1C2L3	72	ES-P44G1C2F	72	72	1	9.22644	9.22644	-	ES-P44G1C2M	72	72	1	9.55291	9.55291	-	72	3	20.1222	20.1222	+
0.47	50	ES-P44G1C2L4	72	ES-P44G1C2F	72	72	0	13.1028	13.1028	+	ES-P44G1C2M	72	72	1	14.8941	14.8941	+	72	1	32.3649	32.3649	*
0.47	50	ES-P46G1C3L1	66	ES-P46G1C3F	67	62	0	7.22083	7.22083	-	ES-P46G1C3M	70	64	0	8.18033	8.18033	-	65	0	20.8736	20.8736	+
0.47	50	ES-P46G1C3L2	65	ES-P46G1C3F	67	60	0	5.8056	5.8056	-	ES-P46G1C3M	70	64	0	5.98757	5.98757	-	64	0	17.2631	17.2631	+
0.47	50	UL-P13G1C3L2	63	UL-P13G1C3F	72	63	1	4.7861	4.7861	-	UL-P13G1C3M	71	62	0	12.7961	12.7961	+	63	1	19.0633	19.0633	+
0.47	50	UL-P15G1C2L4	67	UL-P15G1C2F	68	64	0	12.1946	12.1946	+	UL-P15G1C2M	68	63	1	9.2655	9.2655	-	67	1	25.2712	25.2712	*
0.47	50	UL-P19G1C1L2	64	UL-P19G1C1F	72	64	0	8.87427	8.87427	-	UL-P19G1C1M	71	63	0	7.58207	7.58207	-	64	2	18.8205	18.8205	+
0.47	50	UL-P19G1C1L3	71	UL-P19G1C1F	72	71	0	9.09487	9.09487	-	UL-P19G1C1M	71	70	0	13.5587	13.5587	+	71	0	29.4855	29.4855	*
0.47	50	UL-P1G1C3L3	58	UL-P1G1C3F	63	50	1	5.37253	5.37253	-	UL-P1G1C3M	71	57	1	9.11363	9.11363	-	58	2	16.9951	16.9951	+
0.47	50	UL-P3G1C4L2	72	UL-P3G1C4F	72	72	1	9.3683	9.3683	-	UL-P3G1C4M	72	72	0	12.9049	12.9049	+	72	1	25.9562	25.9562	*
0.47	50	UL-P8G1C3L1	69	UL-P8G1C3F	71	68	0	7.00608	7.00608	-	UL-P8G1C3M	70	68	0	10.6559	10.6559	+	69	0	23.9627	23.9627	*
0.47	50	UL-P8G1C3L3	71	UL-P8G1C3F	71	70	0	7.72208	7.72208	-	UL-P8G1C3M	70	69	0	8.15174	8.15174	-	71	0	21.493	21.493	+
0.47	50	ES-P26G2C3L4	62	ES-P26G2C3F	72	62	0	12.5859	12.5859	+	ES-P26G2C3M	72	62	0	8.36835	8.36835	-	62	1	19.5336	19.5336	+
0.47	50	ES-P27G2C4L3	71	ES-P27G2C4F	72	71	0	19.2098	19.2098	*	ES-P27G2C4M	71	70	1	10.3442	10.3442	+	71	1	31.4916	31.4916	*
0.47	50	ES-P28G2C2L2	71	ES-P28G2C2F	70	69	0	14.4944	14.4944	+	ES-P28G2C2M	72	71	0	10.4738	10.4738	+	71	0	25.899	25.899	*
0.47	50	ES-P28G2C2L4	69	ES-P28G2C2F	70	68	0	15.2477	15.2477	*	ES-P28G2C2M	72	69	0	13.121	13.121	+	69	0	29.1446	29.1446	*
0.47	50	ES-P37G2C4L1	71	ES-P37G2C4F	71	70	0	14.6569	14.6569	+	ES-P37G2C4M	72	71	0	8.28274	8.28274	-	71	0	25.4687	25.4687	*
0.47	50	ES-P37G2C4L2	70	ES-P37G2C4F	71	69	1	9.37384	9.37384	-	ES-P37G2C4M	72	70	0	11.7452	11.7452	+	70	1	23.7163	23.7163	*
0.47	50	ES-P38G2C4L1	71	ES-P38G2C4F	72	71	0	5.48212	5.48212	-	ES-P38G2C4M	72	71	0	9.42875	9.42875	-	71	0	15.0645	15.0645	+
0.47	50	ES-P38G2C4L2	71	ES-P38G2C4F	72	71	0	9.28723	9.28723	-	ES-P38G2C4M	72	71	0	8.0522	8.0522	-	71	0	17.5064	17.5064	+
0.47	50	ES-P39G2C4L1	72	ES-P39G2C4F	71	71	0	17.6013	17.6013	*	ES-P39G2C4M	71	71	0	12.5725	12.5725	+	72	0	32.8516	32.8516	*
0.47	50	ES-P39G2C4L2	72	ES-P39G2C4F	71	71	0	18.376	18.376	*	ES-P39G2C4M	71	71	0	15.2514	15.2514	*	72	0	36.2671	36.2671	*
0.47	50	ES-P40G2C2L3	71	ES-P40G2C2F	70	70	0	24.2906	24.2906	*	ES-P40G2C2M	70	69	1	21.7551	21.7551	*	70	1	45.9923	45.9923	*
0.47	50	ES-P40G2C2L4	69	ES-P40G2C2F	70	69	0	25.5365	25.5365	*	ES-P40G2C2M	70	68	0	23.6377	23.6377	*	69	0	49.4793	49.4793	*
0.47	50	ES-P43G2C4L3	72	ES-P43G2C4F	70	70	2	10.4229	10.4229	+	ES-P43G2C4M	71	71	0	8.56109	8.56109	-	72	2	21.6971	21.6971	+
0.47	50	ES-P43G2C4L4	72	ES-P43G2C4F	70	70	0	18.4468	18.4468	*	ES-P43G2C4M	71	71	0	9.32677	9.32677	-	72	0	30.3325	30.3325	*
0.47	50	ES-P49G2C2L3	72	ES-P49G2C2F	72	72	0	21.0034	21.0034	*	ES-P49G2C2M	53	53	0	9.51744	9.51744	-	72	0	31.9256	31.9256	*
0.47	50	ES-P49G2C2L4	71	ES-P49G2C2F	72	71	0	15.135	15.135	*	ES-P49G2C2M	53	52	1	6.51477	6.51477	-	71	1	23.005	23.005	*
0.47	50	ES-P45G2C3L3	72	ES-P45G2C3F	72	72	0	16.4874	16.4874	*	ES-P45G2C3M	72	72	0	15.3661	15.3661	*	72	0	35.0945	35.0945	*
0.47	50	ES-P45G2C3L4	72	ES-P45G2C3F	72	72	0	16.0769	16.0769	*	ES-P45G2C3M	72	72	0	18.0756	18.0756	*	72	0	37.5643	37.5643	*
0.47	50	ES-P46G2C1L2	71	ES-P46G2C1F	72	71	0	11.8663	11.8663	+	ES-P46G2C1M	71	70	0	17.4922	17.4922	*	71	0	31.4734	31.4734	*
0.47	50	ES-P46G2C1L3	68	ES-P46G2C1F	72	68	0	11.7801	11.7801	+	ES-P46G2C1M	71	67	1	14.3782	14.3782	+	68	1	28.3398	28.3398	*
0.47	50	UL-P11G2C2L2	68	UL-P11G2C2F	67	63	0	15.9437	15.9437	*	UL-P11G2C2M	71	67	0	17.8548	17.8548	*	68	0	33.9608	33.9608	*
0.47	50	UL-P11G2C2L4	58	UL-P11G2C2F	67	54	0	12.1616	12.1616	+	UL-P11G2C2M	71	57	0	9.37582	9.37582	-	58	0	21.8527	21.8527	+
0.47	50	UL-P14G2C1L2	65	UL-P14G2C1F	71	64	0	10.399	10.399	+	UL-P14G2C1M	71	64	0	13.6453	13.6453	+	65	0	29.2365	29.2365	*
0.47	50	UL-P18G2C4L2	72	UL-P18G2C4F	72	72	0	16.2469	16.2469	*	UL-P18G2C4M	72	72	0	14.1746	14.1746	+	72	0	31.9075	31.9075	*
0.47	50	UL-P19G2C3L1	67	UL-P19G2C3F	72	67	0	17.5756	17.5756	*	UL-P19G2C3M	72	67	0	15.5945	15.5945	*	67	0	33.4759	33.4759	*
0.47	50	UL-P1G2C2L3	71	UL-P1G2C2F	69	68	0	12.192	12.192	+	UL-P1G2C2M	71	70	0	15.6384	15.6384	*	71	0	28.1784	28.1784	*
0.47	50	UL-P23G2C2L3	70	UL-P23G2C2F	72	70	0	17.6995	17.6995	*	UL-P23G2C2M	72	70	0	22.136	22.136	*	70	0	40.2099	40.2099	*
0.47	50	UL-P3G2C1L2	72	UL-P3G2C1F	71	71	0	17.9338	17.9338	*	UL-P3G2C1M	71	71	0	16.7316	16.7316	*	72	0	34.8634	34.8634	*
0.47	50	UL-P6G2C4L3	68	UL-P6G2C4F	72	68	0	15.5305	15.5305	*	UL-P6G2C4M	71	67	0	8.41055	8.41055	-	68	1	22.634	22.634	*
0.47	50	UL-P7G2C2L4	70	UL-P7G2C2F	71	69	0	12.5547	12.5547	+	UL-P7G2C2M	71	69	0	18.7922	18.7922	*	70	0	32.8077	32.8077	*
0.47	50	ES-P25G3C1L2	70	ES-P25G3C1F	71	69	0	23.7977	23.7977	*	ES-P25G3C1M	70	68	0	17.3296	17.3296	*	70	0	44.4104	44.4104	*
0.47	50	ES-P37G3C3L3	70	ES-P37G3C3F	72	70	1	9.94587	9.94587	+	ES-P37G3C3M	71	69	0	11.1347	11.1347	+	70	1	23.7104	23.7104	*
0.47	50	ES-P37G3C3L4	72	ES-P37G3C3F	72	72	0	14.1269	14.1269	+	ES-P37G3C3M	71	71	0	12.2059	12.2059	+	72	0	29.5832	29.5832	*
0.47	50	ES-P38G3C3L1	72	ES-P38G3C3F	72	72	0	13.3963	13.3963	+	ES-P38G3C3M	72	72	1	12.9113	12.9113	+	72	1	28.916	28.916	*
0.47	50	ES-P38G3C3L2	71	ES-P38G3C3F	72	71	0	16.6794	16.6794	*	ES-P38G3C3M	72	71	0	13.3338	13.3338	+	71	0	32.6134	32.6134	*
0.47	50	ES-P39G3C1L1	70	ES-P39G3C1F	71	69	0	21.0189	21.0189	*	ES-P39G3C1M	66	64	0	17.9273	17.9273	*	70	0	39.7635	39.7635	*
0.47	50	ES-P39G3C1L2	69	ES-P39G3C1F	71	68	0	17.1999	17.1999	*	ES-P39G3C1M	66	63	0	19.7964	19.7964	*	69	0	37.9012	37.9012	*
0.47	50	ES-P43G3C3L1	72	ES-P43G3C3F	72	72	0	20.2534	20.2534	*	ES-P43G3C3M	67	67	0	18.3651	18.3651	*	72	0	38.9159	38.9159	*
0.47	50	ES-P43G3C3L2	68	ES-P43G3C3F	72	68	0	18.898	18.898	*	ES-P43G3C3M	67	64	0	19.6195	19.6195	*	68	0	38.8462	38.8462	*
0.47	50	ES-P49G3C4L3	69	ES-P49G3C4F	71	68	0	25.7548	25.7548	*	ES-P49G3C4M	72	69	0	29.548	29.548	*	69	0	56.3961	56.3961	*
0.47	50	ES-P49G3C4L4	72	ES-P49G3C4F	71	71	0	26.3035	26.3035	*	ES-P49G3C4M	72	72	0	26.1929	26.1929	*	72	0	53.6418	53.6418	*
0.47	50	ES-P45G3C3L4	72	ES-P45G3C3F	72	72	0	14.7977	14.7977	+	ES-P45G3C3M	72	72	0	15.5462	15.5462	*	72	0	31.1997	31.1997	*
0.47	50	ES-P46G3C3L1	70	ES-P46G3C3F	72	70	1	16.5669	16.5669	*	ES-P46G3C3M	63	62	0	16.2561	16.2561	*	70	1	32.8964	32.8964	*
0.47	50	ES-P46G3C3L3	72	ES-P46G3C3F	72	72	0	23.9015	23.9015	*	ES-P46G3C3M	63	63	0	17.4616	17.4616	*	72	0	41.5769	41.5769	*
0.47	50	UL-P13G3C4L2	70	UL-P13G3C4F	70	69	0	32.8646	32.8646	*	UL-P13G3C4M	71	70	1	24.8171	24.8171	*	70	1	57.836	57.836	*
0.47	50	UL-P13G3C4L4	71	UL-P13G3C4F	70	70	0	30.9246	30.9246	*	UL-P13G3C4M	71	71	0	27.1773	27.1773	*	71	0	59.1783	59.1783	*
0.47	50	UL-P15G3C2L1	70	UL-P15G3C2F	71	69	0	20.07	20.07	*	UL-P15G3C2M	66	64	0	14.3827	14.3827	+	70	1	34.0349	34.0349	*
0.47	50	UL-P15G3C2L4	66	UL-P15G3C2F	71	65	0	12.3392	12.3392	+	UL-P15G3C2M	66	60	0	8.49348	8.49348	-	66	7	8.54247	8.54247	+
0.47	50	UL-P1G3C1L1	64	UL-P1G3C1F	70	62	1	11.0816	11.0816	+	UL-P1G3C1M	60	56	1	14.9817	14.9817	*	64	2	26.2815	26.2815	*
0.47	100	ES-P25G1C3L1	72	ES-P25G1C3F	70	70	1	7.28951	7.28951	-	ES-P25G1C3M	71	71	0	12.791	12.791	+	72	1	26.3554	26.3554	*
0.47	100	ES-P25G1C3L3	71	ES-P25G1C3F	70	69	0	10.821	10.821	+	ES-P25G1C3M	71	70	0	11.305	11.305	+	71	0	29.1383	29.1383	*
0.47	100	ES-P28G1C3L1	72	ES-P28G1C3F	72	72	0	10.4746	10.4746	+	ES-P28G1C3M	72	72	0	7.42846	7.42846	-	72	0	25.011	25.011	*
0.47	100	ES-P28G1C3L3	71	ES-P28G1C3F	72	71	0	11.8085	11.8085	+	ES-P28G1C3M	72	71	0	9.34119	9.34119	+	71	0	28.1909	28.1909	*
0.47	100	ES-P37G1C1L1	68	ES-P37G1C1F	72	68	1	9.60256	9.60256	+	ES-P37G1C1M	72	68	1	4.33372	4.33372	-	68	2	21.3934	21.3934	+
0.47	100	ES-P37G1C1L2	69	ES-P37G1C1F	72	69	0	9.88865	9.88865	+	ES-P37G1C1M	72	69	0	7.23118	7.23118	-	69	0	25.2986	25.2986	*
0.47	100	ES-P38G1C1L3	71	ES-P38G1C1F	72	71	0	9.35842	9.35842	+	ES-P38G1C1M	70	69	0	5.86089	5.86089	-	71	0	19.8067	19.8067	+
0.47	100	ES-P38G1C1L4	71	ES-P38G1C1F	72	71	0	10.6486	10.6486	+	ES-P38G1C1M	70	69	0	9.81792	9.81792	+	71	0	24.2628	24.2628	*
0.47	100	ES-P39G1C4L3	54	ES-P39G1C4F	72	54	3	-2.13498	0	empty	ES-P39G1C4M	69	51	0	2.70463	2.70463	-	54	3	6.2834	6.2834	+
0.47	100	ES-P39G1C4L4	58	ES-P39G1C4F	72	58	5	-5.59873	-5.59873	-	ES-P39G1C4M	69	55	0	5.33911	5.33911	-	58	5	4.48463	4.48463	+
0.47	100	ES-P40G1C3L1	71	ES-P40G1C3F	71	70	0	16.9659	16.9659	*	ES-P40G1C3M	71	70	0	15.2578	15.2578	*	71	0	34.0917	34.0917	*
0.47	100	ES-P40G1C3L2	68	ES-P40G1C3F	71	67	0	15.3136	15.3136	*	ES-P40G1C3M	71	67	1	9.91089	9.91089	+	68	1	27.2192	27.2192	*
0.47	100	ES-P43G1C2L3	71	ES-P43G1C2F	71	70	0	5.009	5.009	-	ES-P43G1C2M	70	69	0	6.28022	6.28022	-	71	0	16.9524	16.9524	+
0.47	100	ES-P43G1C2L4	71	ES-P43G1C2F	71	70	0	10.696	10.696	+	ES-P43G1C2M	70	69	0	8.03845	8.03845	+	71	0	24.3149	24.3149	*
0.47	100	ES-P44G1C2L3	72	ES-P44G1C2F	72	72	1	9.22644	9.22644	+	ES-P44G1C2M	72	72	1	9.55291	9.55291	+	72	3	20.1222	20.1222	+
0.47	100	ES-P44G1C2L4	72	ES-P44G1C2F	72	72	0	13.1028	13.1028	+	ES-P44G1C2M	72	72	1	14.8941	14.8941	*	72	1	32.3649	32.3649	*
0.47	100	ES-P46G1C3L1	66	ES-P46G1C3F	67	62	0	7.22083	7.22083	-	ES-P46G1C3M	70	64	0	8.18033	8.18033	+	65	0	20.8736	20.8736	+
0.47	100	ES-P46G1C3L2	65	ES-P46G1C3F	67	60	0	5.8056	5.8056	-	ES-P46G1C3M	70	64	0	5.98757	5.98757	-	64	0	17.2631	17.2631	+
0.47	100	UL-P13G1C3L2	63	UL-P13G1C3F	72	63	1	4.7861	4.7861	-	UL-P13G1C3M	71	62	0	12.7961	12.7961	+	63	1	19.0633	19.0633	+
0.47	100	UL-P15G1C2L4	67	UL-P15G1C2F	68	64	0	12.1946	12.1946	+	UL-P15G1C2M	68	63	1	9.2655	9.2655	+	67	1	25.2712	25.2712	*
0.47	100	UL-P19G1C1L2	64	UL-P19G1C1F	72	64	0	8.87427	8.87427	+	UL-P19G1C1M	71	63	0	7.58207	7.58207	+	64	2	18.8205	18.8205	+
0.47	100	UL-P19G1C1L3	71	UL-P19G1C1F	72	71	0	9.09487	9.09487	+	UL-P19G1C1M	71	70	0	13.5587	13.5587	+	71	0	29.4855	29.4855	*
0.47	100	UL-P1G1C3L3	58	UL-P1G1C3F	63	50	1	5.37253	5.37253	-	UL-P1G1C3M	71	57	1	9.11363	9.11363	+	58	2	16.9951	16.9951	+
0.47	100	UL-P3G1C4L2	72	UL-P3G1C4F	72	72	1	9.3683	9.3683	+	UL-P3G1C4M	72	72	0	12.9049	12.9049	+	72	1	25.9562	25.9562	*
0.47	100	UL-P8G1C3L1	69	UL-P8G1C3F	71	68	0	7.00608	7.00608	-	UL-P8G1C3M	70	68	0	10.6559	10.6559	+	69	0	23.9627	23.9627	*
0.47	100	UL-P8G1C3L3	71	UL-P8G1C3F	71	70	0	7.72208	7.72208	-	UL-P8G1C3M	70	69	0	8.15174	8.15174	+	71	0	21.493	21.493	+
0.47	100	ES-P26G2C3L4	62	ES-P26G2C3F	72	62	0	12.5859	12.5859	+	ES-P26G2C3M	72	62	0	8.36835	8.36835	+	62	1	19.5336	19.5336	+
0.47	100	ES-P27G2C4L3	71	ES-P27G2C4F	72	71	0	19.2098	19.2098	*	ES-P27G2C4M	71	70	1	10.3442	10.3442	+	71	1	31.4916	31.4916	*
0.47	100	ES-P28G2C2L2	71	ES-P28G2C2F	70	69	0	14.4944	14.4944	*	ES-P28G2C2M	72	71	0	10.4738	10.4738	+	71	0	25.899	25.899	*
0.47	100	ES-P28G2C2L4	69	ES-P28G2C2F	70	68	0	15.2477	15.2477	*	ES-P28G2C2M	72	69	0	13.121	13.121	+	69	0	29.1446	29.1446	*
0.47	100	ES-P37G2C4L1	71	ES-P37G2C4F	71	70	0	14.6569	14.6569	*	ES-P37G2C4M	72	71	0	8.28274	8.28274	+	71	0	25.4687	25.4687	*
0.47	100	ES-P37G2C4L2	70	ES-P37G2C4F	71	69	1	9.37384	9.37384	+	ES-P37G2C4M	72	70	0	11.7452	11.7452	+	70	1	23.7163	23.7163	+
0.47	100	ES-P38G2C4L1	71	ES-P38G2C4F	72	71	0	5.48212	5.48212	-	ES-P38G2C4M	72	71	0	9.42875	9.42875	+	71	0	15.0645	15.0645	+
0.47	100	ES-P38G2C4L2	71	ES-P38G2C4F	72	71	0	9.28723	9.28723	+	ES-P38G2C4M	72	71	0	8.0522	8.0522	+	71	0	17.5064	17.5064	+
0.47	100	ES-P39G2C4L1	72	ES-P39G2C4F	71	71	0	17.6013	17.6013	*	ES-P39G2C4M	71	71	0	12.5725	12.5725	+	72	0	32.8516	32.8516	*
0.47	100	ES-P39G2C4L2	72	ES-P39G2C4F	71	71	0	18.376	18.376	*	ES-P39G2C4M	71	71	0	15.2514	15.2514	*	72	0	36.2671	36.2671	*
0.47	100	ES-P40G2C2L3	71	ES-P40G2C2F	70	70	0	24.2906	24.2906	*	ES-P40G2C2M	70	69	1	21.7551	21.7551	*	70	1	45.9923	45.9923	*
0.47	100	ES-P40G2C2L4	69	ES-P40G2C2F	70	69	0	25.5365	25.5365	*	ES-P40G2C2M	70	68	0	23.6377	23.6377	*	69	0	49.4793	49.4793	*
0.47	100	ES-P43G2C4L3	72	ES-P43G2C4F	70	70	2	10.4229	10.4229	+	ES-P43G2C4M	71	71	0	8.56109	8.56109	+	72	2	21.6971	21.6971	+
0.47	100	ES-P43G2C4L4	72	ES-P43G2C4F	70	70	0	18.4468	18.4468	*	ES-P43G2C4M	71	71	0	9.32677	9.32677	+	72	0	30.3325	30.3325	*
0.47	100	ES-P49G2C2L3	72	ES-P49G2C2F	72	72	0	21.0034	21.0034	*	ES-P49G2C2M	53	53	0	9.51744	9.51744	+	72	0	31.9256	31.9256	*
0.47	100	ES-P49G2C2L4	71	ES-P49G2C2F	72	71	0	15.135	15.135	*	ES-P49G2C2M	53	52	1	6.51477	6.51477	-	71	1	23.005	23.005	+
0.47	100	ES-P45G2C3L3	72	ES-P45G2C3F	72	72	0	16.4874	16.4874	*	ES-P45G2C3M	72	72	0	15.3661	15.3661	*	72	0	35.0945	35.0945	*
0.47	100	ES-P45G2C3L4	72	ES-P45G2C3F	72	72	0	16.0769	16.0769	*	ES-P45G2C3M	72	72	0	18.0756	18.0756	*	72	0	37.5643	37.5643	*
0.47	100	ES-P46G2C1L2	71	ES-P46G2C1F	72	71	0	11.8663	11.8663	+	ES-P46G2C1M	71	70	0	17.4922	17.4922	*	71	0	31.4734	31.4734	*
0.47	100	ES-P46G2C1L3	68	ES-P46G2C1F	72	68	0	11.7801	11.7801	+	ES-P46G2C1M	71	67	1	14.3782	14.3782	+	68	1	28.3398	28.3398	*
0.47	100	UL-P11G2C2L2	68	UL-P11G2C2F	67	63	0	15.9437	15.9437	*	UL-P11G2C2M	71	67	0	17.8548	17.8548	*	68	0	33.9608	33.9608	*
0.47	100	UL-P11G2C2L4	58	UL-P11G2C2F	67	54	0	12.1616	12.1616	+	UL-P11G2C2M	71	57	0	9.37582	9.37582	+	58	0	21.8527	21.8527	+
0.47	100	UL-P14G2C1L2	65	UL-P14G2C1F	71	64	0	10.399	10.399	+	UL-P14G2C1M	71	64	0	13.6453	13.6453	+	65	0	29.2365	29.2365	*
0.47	100	UL-P18G2C4L2	72	UL-P18G2C4F	72	72	0	16.2469	16.2469	*	UL-P18G2C4M	72	72	0	14.1746	14.1746	+	72	0	31.9075	31.9075	*
0.47	100	UL-P19G2C3L1	67	UL-P19G2C3F	72	67	0	17.5756	17.5756	*	UL-P19G2C3M	72	67	0	15.5945	15.5945	*	67	0	33.4759	33.4759	*
0.47	100	UL-P1G2C2L3	71	UL-P1G2C2F	69	68	0	12.192	12.192	+	UL-P1G2C2M	71	70	0	15.6384	15.6384	*	71	0	28.1784	28.1784	*
0.47	100	UL-P23G2C2L3	70	UL-P23G2C2F	72	70	0	17.6995	17.6995	*	UL-P23G2C2M	72	70	0	22.136	22.136	*	70	0	40.2099	40.2099	*
0.47	100	UL-P3G2C1L2	72	UL-P3G2C1F	71	71	0	17.9338	17.9338	*	UL-P3G2C1M	71	71	0	16.7316	16.7316	*	72	0	34.8634	34.8634	*
0.47	100	UL-P6G2C4L3	68	UL-P6G2C4F	72	68	0	15.5305	15.5305	*	UL-P6G2C4M	71	67	0	8.41055	8.41055	+	68	1	22.634	22.634	+
0.47	100	UL-P7G2C2L4	70	UL-P7G2C2F	71	69	0	12.5547	12.5547	+	UL-P7G2C2M	71	69	0	18.7922	18.7922	*	70	0	32.8077	32.8077	*
0.47	100	ES-P25G3C1L2	70	ES-P25G3C1F	71	69	0	23.7977	23.7977	*	ES-P25G3C1M	70	68	0	17.3296	17.3296	*	70	0	44.4104	44.4104	*
0.47	100	ES-P37G3C3L3	70	ES-P37G3C3F	72	70	1	9.94587	9.94587	+	ES-P37G3C3M	71	69	0	11.1347	11.1347	+	70	1	23.7104	23.7104	+
0.47	100	ES-P37G3C3L4	72	ES-P37G3C3F	72	72	0	14.1269	14.1269	+	ES-P37G3C3M	71	71	0	12.2059	12.2059	+	72	0	29.5832	29.5832	*
0.47	100	ES-P38G3C3L1	72	ES-P38G3C3F	72	72	0	13.3963	13.3963	+	ES-P38G3C3M	72	72	1	12.9113	12.9113	+	72	1	28.916	28.916	*
0.47	100	ES-P38G3C3L2	71	ES-P38G3C3F	72	71	0	16.6794	16.6794	*	ES-P38G3C3M	72	71	0	13.3338	13.3338	+	71	0	32.6134	32.6134	*
0.47	100	ES-P39G3C1L1	70	ES-P39G3C1F	71	69	0	21.0189	21.0189	*	ES-P39G3C1M	66	64	0	17.9273	17.9273	*	70	0	39.7635	39.7635	*
0.47	100	ES-P39G3C1L2	69	ES-P39G3C1F	71	68	0	17.1999	17.1999	*	ES-P39G3C1M	66	63	0	19.7964	19.7964	*	69	0	37.9012	37.9012	*
0.47	100	ES-P43G3C3L1	72	ES-P43G3C3F	72	72	0	20.2534	20.2534	*	ES-P43G3C3M	67	67	0	18.3651	18.3651	*	72	0	38.9159	38.9159	*
0.47	100	ES-P43G3C3L2	68	ES-P43G3C3F	72	68	0	18.898	18.898	*	ES-P43G3C3M	67	64	0	19.6195	19.6195	*	68	0	38.8462	38.8462	*
0.47	100	ES-P49G3C4L3	69	ES-P49G3C4F	71	68	0	25.7548	25.7548	*	ES-P49G3C4M	72	69	0	29.548	29.548	*	69	0	56.3961	56.3961	*
0.47	100	ES-P49G3C4L4	72	ES-P49G3C4F	71	71	0	26.3035	26.3035	*	ES-P49G3C4M	72	72	0	26.1929	26.1929	*	72	0	53.6418	53.6418	*
0.47	100	ES-P45G3C3L4	72	ES-P45G3C3F	72	72	0	14.7977	14.7977	*	ES-P45G3C3M	72	72	0	15.5462	15.5462	*	72	0	31.1997	31.1997	*
0.47	100	ES-P46G3C3L1	70	ES-P46G3C3F	72	70	1	16.5669	16.5669	*	ES-P46G3C3M	63	62	0	16.2561	16.2561	*	70	1	32.8964	32.8964	*
0.47	100	ES-P46G3C3L3	72	ES-P46G3C3F	72	72	0	23.9015	23.9015	*	ES-P46G3C3M	63	63	0	17.4616	17.4616	*	72	0	41.5769	41.5769	*
0.47	100	UL-P13G3C4L2	70	UL-P13G3C4F	70	69	0	32.8646	32.8646	*	UL-P13G3C4M	71	70	1	24.8171	24.8171	*	70	1	57.836	57.836	*
0.47	100	UL-P13G3C4L4	71	UL-P13G3C4F	70	70	0	30.9246	30.9246	*	UL-P13G3C4M	71	71	0	27.1773	27.1773	*	71	0	59.1783	59.1783	*
0.47	100	UL-P15G3C2L1	70	UL-P15G3C2F	71	69	0	20.07	20.07	*	UL-P15G3C2M	66	64	0	14.3827	14.3827	+	70	1	34.0349	34.0349	*
0.47	100	UL-P15G3C2L4	66	UL-P15G3C2F	71	65	0	12.3392	12.3392	+	UL-P15G3C2M	66	60	0	8.49348	8.49348	+	66	7	8.54247	8.54247	+
0.47	100	UL-P1G3C1L1	64	UL-P1G3C1F	70	62	1	11.0816	11.0816	+	UL-P1G3C1M	60	56	1	14.9817	14.9817	*	64	2	26.2815	26.2815	*
0.48	0	ES-P25G1C3L1	51	ES-P25G1C3F	49	49	0	5.72563	5.72563	-	ES-P25G1C3M	51	51	0	9.5699	9.5699	-	51	0	19.9562	19.9562	+
0.48	0	ES-P25G1C3L3	50	ES-P25G1C3F	49	48	0	7.60726	7.60726	-	ES-P25G1C3M	51	50	0	8.87104	8.87104	-	50	0	20.9492	20.9492	+
0.48	0	ES-P28G1C3L1	51	ES-P28G1C3F	51	51	0	6.91554	6.91554	-	ES-P28G1C3M	51	51	0	5.65047	5.65047	-	51	0	18.8978	18.8978	+
0.48	0	ES-P28G1C3L3	50	ES-P28G1C3F	51	50	0	7.54286	7.54286	-	ES-P28G1C3M	51	50	0	6.92456	6.92456	-	50	0	20.7397	20.7397	+
0.48	0	ES-P37G1C1L1	48	ES-P37G1C1F	51	48	1	5.4954	5.4954	-	ES-P37G1C1M	51	48	0	3.80195	3.80195	-	48	1	14.8479	14.8479	-
0.48	0	ES-P37G1C1L2	49	ES-P37G1C1F	51	49	0	5.97608	5.97608	-	ES-P37G1C1M	51	49	0	3.91159	3.91159	-	49	0	16.0882	16.0882	-
0.48	0	ES-P38G1C1L3	51	ES-P38G1C1F	51	51	0	6.32729	6.32729	-	ES-P38G1C1M	49	49	0	4.86583	4.86583	-	51	0	15.0724	15.0724	-
0.48	0	ES-P38G1C1L4	50	ES-P38G1C1F	51	50	0	8.83776	8.83776	-	ES-P38G1C1M	49	48	0	8.73753	8.73753	-	50	0	20.6831	20.6831	+
0.48	0	ES-P39G1C4L3	36	ES-P39G1C4F	51	36	1	0.109886	0.109886	-	ES-P39G1C4M	48	33	0	1.86549	0	empty	36	1	6.34629	6.34629	-
0.48	0	ES-P39G1C4L4	40	ES-P39G1C4F	51	40	3	-3.29708	0	empty	ES-P39G1C4M	48	37	0	3.20903	3.20903	-	40	3	3.37172	3.37172	-
0.48	0	ES-P40G1C3L1	50	ES-P40G1C3F	50	49	0	11.407	11.407	+	ES-P40G1C3M	50	49	0	12.0692	12.0692	-	50	0	25.3921	25.3921	*
0.48	0	ES-P40G1C3L2	47	ES-P40G1C3F	50	46	0	8.93039	8.93039	-	ES-P40G1C3M	50	46	0	8.92985	8.92985	-	47	0	19.852	19.852	+
0.48	0	ES-P43G1C2L3	50	ES-P43G1C2F	51	50	0	4.35947	4.35947	-	ES-P43G1C2M	49	48	0	5.0011	5.0011	-	50	0	13.1264	13.1264	-
0.48	0	ES-P43G1C2L4	50	ES-P43G1C2F	51	50	0	8.06256	8.06256	-	ES-P43G1C2M	49	48	0	6.24281	6.24281	-	50	0	18.0524	18.0524	+
0.48	0	ES-P44G1C2L3	51	ES-P44G1C2F	51	51	1	5.35426	5.35426	-	ES-P44G1C2M	51	51	1	5.8213	5.8213	-	51	3	11.1969	11.1969	-
0.48	0	ES-P44G1C2L4	51	ES-P44G1C2F	51	51	0	7.833	7.833	-	ES-P44G1C2M	51	51	1	9.15937	9.15937	-	51	1	19.9758	19.9758	+
0.48	0	ES-P46G1C3L1	48	ES-P46G1C3F	48	46	0	5.8392	5.8392	-	ES-P46G1C3M	49	46	0	5.29902	5.29902	-	47	0	14.8737	14.8737	-
0.48	0	ES-P46G1C3L2	46	ES-P46G1C3F	48	43	0	4.48011	4.48011	-	ES-P46G1C3M	49	45	0	3.88327	3.88327	-	45	0	12.0762	12.0762	-
0.48	0	UL-P13G1C3L2	45	UL-P13G1C3F	51	45	1	3.49303	3.49303	-	UL-P13G1C3M	51	45	0	7.0953	7.0953	-	45	1	11.9792	11.9792	-
0.48	0	UL-P15G1C2L4	49	UL-P15G1C2F	48	46	0	7.23005	7.23005	-	UL-P15G1C2M	47	45	1	4.7684	4.7684	-	49	1	14.4901	14.4901	-
0.48	0	UL-P19G1C1L2	44	UL-P19G1C1F	51	44	0	6.41247	6.41247	-	UL-P19G1C1M	50	43	0	4.55797	4.55797	-	44	2	11.5015	11.5015	-
0.48	0	UL-P19G1C1L3	50	UL-P19G1C1F	51	50	0	7.04304	7.04304	-	UL-P19G1C1M	50	49	0	11.0113	11.0113	-	50	0	23.0234	23.0234	*
0.48	0	UL-P1G1C3L3	39	UL-P1G1C3F	43	32	1	2.92163	2.92163	-	UL-P1G1C3M	51	39	1	6.64842	6.64842	-	39	2	11.4647	11.4647	-
0.48	0	UL-P3G1C4L2	51	UL-P3G1C4F	51	51	1	5.31264	5.31264	-	UL-P3G1C4M	51	51	0	9.08588	9.08588	-	51	1	17.288	17.288	+
0.48	0	UL-P8G1C3L1	50	UL-P8G1C3F	50	49	0	5.22031	5.22031	-	UL-P8G1C3M	50	49	0	8.84772	8.84772	-	50	0	19.7328	19.7328	+
0.48	0	UL-P8G1C3L3	50	UL-P8G1C3F	50	49	0	6.59173	6.59173	-	UL-P8G1C3M	50	49	0	7.0588	7.0588	-	50	0	18.6621	18.6621	+
0.48	0	ES-P26G2C3L4	47	ES-P26G2C3F	51	47	0	9.49652	9.49652	-	ES-P26G2C3M	51	47	0	5.09234	5.09234	-	47	0	15.2238	15.2238	-
0.48	0	ES-P27G2C4L3	51	ES-P27G2C4F	51	51	0	14.052	14.052	*	ES-P27G2C4M	50	50	1	6.59807	6.59807	-	51	1	21.8767	21.8767	+
0.48	0	ES-P28G2C2L2	50	ES-P28G2C2F	49	48	0	10.8958	10.8958	+	ES-P28G2C2M	51	50	0	8.29557	8.29557	-	50	0	19.9209	19.9209	+
0.48	0	ES-P28G2C2L4	49	ES-P28G2C2F	49	48	0	11.5803	11.5803	+	ES-P28G2C2M	51	49	0	9.61348	9.61348	-	49	0	21.9085	21.9085	+
0.48	0	ES-P37G2C4L1	51	ES-P37G2C4F	51	51	0	9.08033	9.08033	-	ES-P37G2C4M	51	51	0	3.89411	3.89411	-	51	0	14.8376	14.8376	-
0.48	0	ES-P37G2C4L2	49	ES-P37G2C4F	51	49	0	7.22242	7.22242	-	ES-P37G2C4M	51	49	0	5.87535	5.87535	-	49	0	15.0117	15.0117	-
0.48	0	ES-P38G2C4L1	50	ES-P38G2C4F	51	50	0	3.13407	3.13407	-	ES-P38G2C4M	51	50	0	5.01432	5.01432	-	50	0	8.2281	8.2281	-
0.48	0	ES-P38G2C4L2	50	ES-P38G2C4F	51	50	0	6.22432	6.22432	-	ES-P38G2C4M	51	50	0	4.30236	4.30236	-	50	0	10.6092	10.6092	-
0.48	0	ES-P39G2C4L1	51	ES-P39G2C4F	50	50	0	12.0497	12.0497	+	ES-P39G2C4M	51	51	0	7.59584	7.59584	-	51	0	21.0117	21.0117	+
0.48	0	ES-P39G2C4L2	51	ES-P39G2C4F	50	50	0	12.7897	12.7897	*	ES-P39G2C4M	51	51	0	9.55626	9.55626	-	51	0	23.7103	23.7103	*
0.48	0	ES-P40G2C2L3	50	ES-P40G2C2F	49	49	0	16.144	16.144	*	ES-P40G2C2M	49	48	0	17.3964	17.3964	*	49	0	33.7799	33.7799	*
0.48	0	ES-P40G2C2L4	49	ES-P40G2C2F	49	49	0	16.1532	16.1532	*	ES-P40G2C2M	49	48	0	17.4313	17.4313	*	49	0	33.8313	33.8313	*
0.48	0	ES-P43G2C4L3	51	ES-P43G2C4F	50	50	2	7.20709	7.20709	-	ES-P43G2C4M	50	50	0	8.13378	8.13378	-	51	2	17.3405	17.3405	+
0.48	0	ES-P43G2C4L4	51	ES-P43G2C4F	50	50	0	13.2075	13.2075	*	ES-P43G2C4M	50	50	0	8.09641	8.09641	-	51	0	23.1527	23.1527	*
0.48	0	ES-P49G2C2L3	51	ES-P49G2C2F	51	51	0	16.0604	16.0604	*	ES-P49G2C2M	35	35	0	7.03442	7.03442	-	51	0	23.8231	23.8231	*
0.48	0	ES-P49G2C2L4	50	ES-P49G2C2F	51	50	0	11.5669	11.5669	+	ES-P49G2C2M	35	34	1	4.11748	4.11748	-	50	1	16.3639	16.3639	-
0.48	0	ES-P45G2C3L3	51	ES-P45G2C3F	51	51	0	7.52792	7.52792	-	ES-P45G2C3M	51	51	0	8.90303	8.90303	-	51	0	19.5809	19.5809	+
0.48	0	ES-P45G2C3L4	51	ES-P45G2C3F	51	51	0	7.6703	7.6703	-	ES-P45G2C3M	51	51	0	11.5631	11.5631	-	51	0	22.4362	22.4362	*
0.48	0	ES-P46G2C1L2	50	ES-P46G2C1F	51	50	0	9.06994	9.06994	-	ES-P46G2C1M	50	49	0	12.8707	12.8707	+	50	0	23.9947	23.9947	*
0.48	0	ES-P46G2C1L3	49	ES-P46G2C1F	51	49	0	9.11677	9.11677	-	ES-P46G2C1M	50	48	1	9.91899	9.91899	-	49	1	21.1249	21.1249	+
0.48	0	UL-P11G2C2L2	47	UL-P11G2C2F	47	43	0	9.69299	9.69299	-	UL-P11G2C2M	50	46	0	10.9719	10.9719	-	47	0	20.7255	20.7255	+
0.48	0	UL-P11G2C2L4	42	UL-P11G2C2F	47	39	0	7.6672	7.6672	-	UL-P11G2C2M	50	41	0	6.98845	6.98845	-	42	0	14.7322	14.7322	-
0.48	0	UL-P14G2C1L2	45	UL-P14G2C1F	51	45	0	7.12011	7.12011	-	UL-P14G2C1M	50	44	0	9.10653	9.10653	-	45	0	20.6277	20.6277	+
0.48	0	UL-P18G2C4L2	51	UL-P18G2C4F	51	51	0	12.0524	12.0524	+	UL-P18G2C4M	51	51	0	10.1308	10.1308	-	51	0	22.9519	22.9519	*
0.48	0	UL-P19G2C3L1	47	UL-P19G2C3F	51	47	0	12.9674	12.9674	*	UL-P19G2C3M	51	47	0	11.6656	11.6656	-	47	0	24.8479	24.8479	*
0.48	0	UL-P1G2C2L3	50	UL-P1G2C2F	48	47	0	9.74388	9.74388	-	UL-P1G2C2M	50	49	0	11.0799	11.0799	-	50	0	20.9775	20.9775	+
0.48	0	UL-P23G2C2L3	51	UL-P23G2C2F	51	51	0	13.1255	13.1255	*	UL-P23G2C2M	51	51	0	14.3502	14.3502	*	51	0	27.767	27.767	*
0.48	0	UL-P3G2C1L2	51	UL-P3G2C1F	50	50	0	12.1638	12.1638	+	UL-P3G2C1M	50	50	0	11.5891	11.5891	-	51	0	23.8979	23.8979	*
0.48	0	UL-P6G2C4L3	47	UL-P6G2C4F	51	47	0	11.5825	11.5825	+	UL-P6G2C4M	50	46	0	7.79474	7.79474	-	47	1	18.1442	18.1442	+
0.48	0	UL-P7G2C2L4	49	UL-P7G2C2F	50	48	0	9.17832	9.17832	-	UL-P7G2C2M	50	48	0	11.6335	11.6335	-	49	0	22.0814	22.0814	*
0.48	0	ES-P25G3C1L2	49	ES-P25G3C1F	51	49	0	15.9436	15.9436	*	ES-P25G3C1M	50	48	0	10.7472	10.7472	-	49	0	30.0053	30.0053	*
0.48	0	ES-P37G3C3L3	49	ES-P37G3C3F	51	49	0	7.76328	7.76328	-	ES-P37G3C3M	50	48	0	6.57756	6.57756	-	49	0	15.6012	15.6012	-
0.48	0	ES-P37G3C3L4	51	ES-P37G3C3F	51	51	0	8.38422	8.38422	-	ES-P37G3C3M	50	50	0	7.78771	7.78771	-	51	0	18.077	18.077	+
0.48	0	ES-P38G3C3L1	51	ES-P38G3C3F	51	51	0	8.86172	8.86172	-	ES-P38G3C3M	51	51	0	10.8089	10.8089	-	51	0	21.6574	21.6574	+
0.48	0	ES-P38G3C3L2	50	ES-P38G3C3F	51	50	0	11.5676	11.5676	+	ES-P38G3C3M	51	50	0	7.05081	7.05081	-	50	0	20.5795	20.5795	+
0.48	0	ES-P39G3C1L1	50	ES-P39G3C1F	50	49	0	15.5132	15.5132	*	ES-P39G3C1M	47	46	0	12.8995	12.8995	+	50	0	28.5454	28.5454	*
0.48	0	ES-P39G3C1L2	49	ES-P39G3C1F	50	48	0	12.2231	12.2231	+	ES-P39G3C1M	47	45	0	15.4362	15.4362	*	49	0	27.8976	27.8976	*
0.48	0	ES-P43G3C3L1	51	ES-P43G3C3F	51	51	0	14.004	14.004	*	ES-P43G3C3M	47	47	0	13.3532	13.3532	+	51	0	27.5691	27.5691	*
0.48	0	ES-P43G3C3L2	48	ES-P43G3C3F	51	48	0	13.265	13.265	*	ES-P43G3C3M	47	45	0	14.5437	14.5437	*	48	0	28.0271	28.0271	*
0.48	0	ES-P49G3C4L3	50	ES-P49G3C4F	50	49	0	18.0044	18.0044	*	ES-P49G3C4M	51	50	0	20.5513	20.5513	*	50	0	39.5521	39.5521	*
0.48	0	ES-P49G3C4L4	51	ES-P49G3C4F	50	50	0	17.9588	17.9588	*	ES-P49G3C4M	51	51	0	18.0035	18.0035	*	51	0	36.8864	36.8864	*
0.48	0	ES-P45G3C3L4	51	ES-P45G3C3F	51	51	0	8.276	8.276	-	ES-P45G3C3M	51	51	0	9.1121	9.1121	-	51	0	18.2159	18.2159	+
0.48	0	ES-P46G3C3L1	50	ES-P46G3C3F	51	50	1	10.6027	10.6027	-	ES-P46G3C3M	46	45	0	12.2497	12.2497	-	50	1	22.9578	22.9578	*
0.48	0	ES-P46G3C3L3	51	ES-P46G3C3F	51	51	0	16.732	16.732	*	ES-P46G3C3M	46	46	0	14.1795	14.1795	*	51	0	31.0273	31.0273	*
0.48	0	UL-P13G3C4L2	50	UL-P13G3C4F	49	49	0	21.7907	21.7907	*	UL-P13G3C4M	50	50	1	16.3202	16.3202	*	50	1	38.1135	38.1135	*
0.48	0	UL-P13G3C4L4	50	UL-P13G3C4F	49	49	0	19.1661	19.1661	*	UL-P13G3C4M	50	50	0	18.641	18.641	*	50	0	38.7309	38.7309	*
0.48	0	UL-P15G3C2L1	50	UL-P15G3C2F	50	49	0	14.4214	14.4214	*	UL-P15G3C2M	46	45	0	10.651	10.651	-	50	0	26.4085	26.4085	*
0.48	0	UL-P15G3C2L4	47	UL-P15G3C2F	50	46	0	7.99519	7.99519	-	UL-P15G3C2M	46	42	0	5.47428	5.47428	-	47	5	4.87362	4.87362	-
0.48	0	UL-P1G3C1L1	44	UL-P1G3C1F	50	43	1	7.35123	7.35123	-	UL-P1G3C1M	42	38	1	9.32019	9.32019	-	44	2	16.7587	16.7587	-
0.48	5	ES-P25G1C3L1	51	ES-P25G1C3F	49	49	0	5.72563	5.72563	-	ES-P25G1C3M	51	51	0	9.5699	9.5699	-	51	0	19.9562	19.9562	+
0.48	5	ES-P25G1C3L3	50	ES-P25G1C3F	49	48	0	7.60726	7.60726	-	ES-P25G1C3M	51	50	0	8.87104	8.87104	-	50	0	20.9492	20.9492	+
0.48	5	ES-P28G1C3L1	51	ES-P28G1C3F	51	51	0	6.91554	6.91554	-	ES-P28G1C3M	51	51	0	5.65047	5.65047	-	51	0	18.8978	18.8978	+
0.48	5	ES-P28G1C3L3	50	ES-P28G1C3F	51	50	0	7.54286	7.54286	-	ES-P28G1C3M	51	50	0	6.92456	6.92456	-	50	0	20.7397	20.7397	+
0.48	5	ES-P37G1C1L1	48	ES-P37G1C1F	51	48	1	5.4954	5.4954	-	ES-P37G1C1M	51	48	0	3.80195	3.80195	-	48	1	14.8479	14.8479	-
0.48	5	ES-P37G1C1L2	49	ES-P37G1C1F	51	49	0	5.97608	5.97608	-	ES-P37G1C1M	51	49	0	3.91159	3.91159	-	49	0	16.0882	16.0882	-
0.48	5	ES-P38G1C1L3	51	ES-P38G1C1F	51	51	0	6.32729	6.32729	-	ES-P38G1C1M	49	49	0	4.86583	4.86583	-	51	0	15.0724	15.0724	-
0.48	5	ES-P38G1C1L4	50	ES-P38G1C1F	51	50	0	8.83776	8.83776	-	ES-P38G1C1M	49	48	0	8.73753	8.73753	-	50	0	20.6831	20.6831	+
0.48	5	ES-P39G1C4L3	36	ES-P39G1C4F	51	36	1	0.109886	0.109886	-	ES-P39G1C4M	48	33	0	1.86549	0	empty	36	1	6.34629	6.34629	-
0.48	5	ES-P39G1C4L4	40	ES-P39G1C4F	51	40	3	-3.29708	0	empty	ES-P39G1C4M	48	37	0	3.20903	3.20903	-	40	3	3.37172	3.37172	-
0.48	5	ES-P40G1C3L1	50	ES-P40G1C3F	50	49	0	11.407	11.407	+	ES-P40G1C3M	50	49	0	12.0692	12.0692	+	50	0	25.3921	25.3921	*
0.48	5	ES-P40G1C3L2	47	ES-P40G1C3F	50	46	0	8.93039	8.93039	-	ES-P40G1C3M	50	46	0	8.92985	8.92985	-	47	0	19.852	19.852	+
0.48	5	ES-P43G1C2L3	50	ES-P43G1C2F	51	50	0	4.35947	4.35947	-	ES-P43G1C2M	49	48	0	5.0011	5.0011	-	50	0	13.1264	13.1264	-
0.48	5	ES-P43G1C2L4	50	ES-P43G1C2F	51	50	0	8.06256	8.06256	-	ES-P43G1C2M	49	48	0	6.24281	6.24281	-	50	0	18.0524	18.0524	+
0.48	5	ES-P44G1C2L3	51	ES-P44G1C2F	51	51	1	5.35426	5.35426	-	ES-P44G1C2M	51	51	1	5.8213	5.8213	-	51	3	11.1969	11.1969	-
0.48	5	ES-P44G1C2L4	51	ES-P44G1C2F	51	51	0	7.833	7.833	-	ES-P44G1C2M	51	51	1	9.15937	9.15937	-	51	1	19.9758	19.9758	+
0.48	5	ES-P46G1C3L1	48	ES-P46G1C3F	48	46	0	5.8392	5.8392	-	ES-P46G1C3M	49	46	0	5.29902	5.29902	-	47	0	14.8737	14.8737	-
0.48	5	ES-P46G1C3L2	46	ES-P46G1C3F	48	43	0	4.48011	4.48011	-	ES-P46G1C3M	49	45	0	3.88327	3.88327	-	45	0	12.0762	12.0762	-
0.48	5	UL-P13G1C3L2	45	UL-P13G1C3F	51	45	1	3.49303	3.49303	-	UL-P13G1C3M	51	45	0	7.0953	7.0953	-	45	1	11.9792	11.9792	-
0.48	5	UL-P15G1C2L4	49	UL-P15G1C2F	48	46	0	7.23005	7.23005	-	UL-P15G1C2M	47	45	1	4.7684	4.7684	-	49	1	14.4901	14.4901	-
0.48	5	UL-P19G1C1L2	44	UL-P19G1C1F	51	44	0	6.41247	6.41247	-	UL-P19G1C1M	50	43	0	4.55797	4.55797	-	44	2	11.5015	11.5015	-
0.48	5	UL-P19G1C1L3	50	UL-P19G1C1F	51	50	0	7.04304	7.04304	-	UL-P19G1C1M	50	49	0	11.0113	11.0113	-	50	0	23.0234	23.0234	+
0.48	5	UL-P1G1C3L3	39	UL-P1G1C3F	43	32	1	2.92163	2.92163	-	UL-P1G1C3M	51	39	1	6.64842	6.64842	-	39	2	11.4647	11.4647	-
0.48	5	UL-P3G1C4L2	51	UL-P3G1C4F	51	51	1	5.31264	5.31264	-	UL-P3G1C4M	51	51	0	9.08588	9.08588	-	51	1	17.288	17.288	-
0.48	5	UL-P8G1C3L1	50	UL-P8G1C3F	50	49	0	5.22031	5.22031	-	UL-P8G1C3M	50	49	0	8.84772	8.84772	-	50	0	19.7328	19.7328	+
0.48	5	UL-P8G1C3L3	50	UL-P8G1C3F	50	49	0	6.59173	6.59173	-	UL-P8G1C3M	50	49	0	7.0588	7.0588	-	50	0	18.6621	18.6621	+
0.48	5	ES-P26G2C3L4	47	ES-P26G2C3F	51	47	0	9.49652	9.49652	-	ES-P26G2C3M	51	47	0	5.09234	5.09234	-	47	0	15.2238	15.2238	-
0.48	5	ES-P27G2C4L3	51	ES-P27G2C4F	51	51	0	14.052	14.052	*	ES-P27G2C4M	50	50	1	6.59807	6.59807	-	51	1	21.8767	21.8767	+
0.48	5	ES-P28G2C2L2	50	ES-P28G2C2F	49	48	0	10.8958	10.8958	-	ES-P28G2C2M	51	50	0	8.29557	8.29557	-	50	0	19.9209	19.9209	+
0.48	5	ES-P28G2C2L4	49	ES-P28G2C2F	49	48	0	11.5803	11.5803	+	ES-P28G2C2M	51	49	0	9.61348	9.61348	-	49	0	21.9085	21.9085	+
0.48	5	ES-P37G2C4L1	51	ES-P37G2C4F	51	51	0	9.08033	9.08033	-	ES-P37G2C4M	51	51	0	3.89411	3.89411	-	51	0	14.8376	14.8376	-
0.48	5	ES-P37G2C4L2	49	ES-P37G2C4F	51	49	0	7.22242	7.22242	-	ES-P37G2C4M	51	49	0	5.87535	5.87535	-	49	0	15.0117	15.0117	-
0.48	5	ES-P38G2C4L1	50	ES-P38G2C4F	51	50	0	3.13407	3.13407	-	ES-P38G2C4M	51	50	0	5.01432	5.01432	-	50	0	8.2281	8.2281	-
0.48	5	ES-P38G2C4L2	50	ES-P38G2C4F	51	50	0	6.22432	6.22432	-	ES-P38G2C4M	51	50	0	4.30236	4.30236	-	50	0	10.6092	10.6092	-
0.48	5	ES-P39G2C4L1	51	ES-P39G2C4F	50	50	0	12.0497	12.0497	+	ES-P39G2C4M	51	51	0	7.59584	7.59584	-	51	0	21.0117	21.0117	+
0.48	5	ES-P39G2C4L2	51	ES-P39G2C4F	50	50	0	12.7897	12.7897	+	ES-P39G2C4M	51	51	0	9.55626	9.55626	-	51	0	23.7103	23.7103	+
0.48	5	ES-P40G2C2L3	50	ES-P40G2C2F	49	49	0	16.144	16.144	*	ES-P40G2C2M	49	48	0	17.3964	17.3964	*	49	0	33.7799	33.7799	*
0.48	5	ES-P40G2C2L4	49	ES-P40G2C2F	49	49	0	16.1532	16.1532	*	ES-P40G2C2M	49	48	0	17.4313	17.4313	*	49	0	33.8313	33.8313	*
0.48	5	ES-P43G2C4L3	51	ES-P43G2C4F	50	50	2	7.20709	7.20709	-	ES-P43G2C4M	50	50	0	8.13378	8.13378	-	51	2	17.3405	17.3405	-
0.48	5	ES-P43G2C4L4	51	ES-P43G2C4F	50	50	0	13.2075	13.2075	+	ES-P43G2C4M	50	50	0	8.09641	8.09641	-	51	0	23.1527	23.1527	+
0.48	5	ES-P49G2C2L3	51	ES-P49G2C2F	51	51	0	16.0604	16.0604	*	ES-P49G2C2M	35	35	0	7.03442	7.03442	-	51	0	23.8231	23.8231	+
0.48	5	ES-P49G2C2L4	50	ES-P49G2C2F	51	50	0	11.5669	11.5669	+	ES-P49G2C2M	35	34	1	4.11748	4.11748	-	50	1	16.3639	16.3639	-
0.48	5	ES-P45G2C3L3	51	ES-P45G2C3F	51	51	0	7.52792	7.52792	-	ES-P45G2C3M	51	51	0	8.90303	8.90303	-	51	0	19.5809	19.5809	+
0.48	5	ES-P45G2C3L4	51	ES-P45G2C3F	51	51	0	7.6703	7.6703	-	ES-P45G2C3M	51	51	0	11.5631	11.5631	+	51	0	22.4362	22.4362	+
0.48	5	ES-P46G2C1L2	50	ES-P46G2C1F	51	50	0	9.06994	9.06994	-	ES-P46G2C1M	50	49	0	12.8707	12.8707	+	50	0	23.9947	23.9947	+
0.48	5	ES-P46G2C1L3	49	ES-P46G2C1F	51	49	0	9.11677	9.11677	-	ES-P46G2C1M	50	48	1	9.91899	9.91899	-	49	1	21.1249	21.1249	+
0.48	5	UL-P11G2C2L2	47	UL-P11G2C2F	47	43	0	9.69299	9.69299	-	UL-P11G2C2M	50	46	0	10.9719	10.9719	-	47	0	20.7255	20.7255	+
0.48	5	UL-P11G2C2L4	42	UL-P11G2C2F	47	39	0	7.6672	7.6672	-	UL-P11G2C2M	50	41	0	6.98845	6.98845	-	42	0	14.7322	14.7322	-
0.48	5	UL-P14G2C1L2	45	UL-P14G2C1F	51	45	0	7.12011	7.12011	-	UL-P14G2C1M	50	44	0	9.10653	9.10653	-	45	0	20.6277	20.6277	+
0.48	5	UL-P18G2C4L2	51	UL-P18G2C4F	51	51	0	12.0524	12.0524	+	UL-P18G2C4M	51	51	0	10.1308	10.1308	-	51	0	22.9519	22.9519	+
0.48	5	UL-P19G2C3L1	47	UL-P19G2C3F	51	47	0	12.9674	12.9674	+	UL-P19G2C3M	51	47	0	11.6656	11.6656	+	47	0	24.8479	24.8479	+
0.48	5	UL-P1G2C2L3	50	UL-P1G2C2F	48	47	0	9.74388	9.74388	-	UL-P1G2C2M	50	49	0	11.0799	11.0799	-	50	0	20.9775	20.9775	+
0.48	5	UL-P23G2C2L3	51	UL-P23G2C2F	51	51	0	13.1255	13.1255	+	UL-P23G2C2M	51	51	0	14.3502	14.3502	+	51	0	27.767	27.767	*
0.48	5	UL-P3G2C1L2	51	UL-P3G2C1F	50	50	0	12.1638	12.1638	+	UL-P3G2C1M	50	50	0	11.5891	11.5891	+	51	0	23.8979	23.8979	+
0.48	5	UL-P6G2C4L3	47	UL-P6G2C4F	51	47	0	11.5825	11.5825	+	UL-P6G2C4M	50	46	0	7.79474	7.79474	-	47	1	18.1442	18.1442	+
0.48	5	UL-P7G2C2L4	49	UL-P7G2C2F	50	48	0	9.17832	9.17832	-	UL-P7G2C2M	50	48	0	11.6335	11.6335	+	49	0	22.0814	22.0814	+
0.48	5	ES-P25G3C1L2	49	ES-P25G3C1F	51	49	0	15.9436	15.9436	*	ES-P25G3C1M	50	48	0	10.7472	10.7472	-	49	0	30.0053	30.0053	*
0.48	5	ES-P37G3C3L3	49	ES-P37G3C3F	51	49	0	7.76328	7.76328	-	ES-P37G3C3M	50	48	0	6.57756	6.57756	-	49	0	15.6012	15.6012	-
0.48	5	ES-P37G3C3L4	51	ES-P37G3C3F	51	51	0	8.38422	8.38422	-	ES-P37G3C3M	50	50	0	7.78771	7.78771	-	51	0	18.077	18.077	+
0.48	5	ES-P38G3C3L1	51	ES-P38G3C3F	51	51	0	8.86172	8.86172	-	ES-P38G3C3M	51	51	0	10.8089	10.8089	-	51	0	21.6574	21.6574	+
0.48	5	ES-P38G3C3L2	50	ES-P38G3C3F	51	50	0	11.5676	11.5676	+	ES-P38G3C3M	51	50	0	7.05081	7.05081	-	50	0	20.5795	20.5795	+
0.48	5	ES-P39G3C1L1	50	ES-P39G3C1F	50	49	0	15.5132	15.5132	*	ES-P39G3C1M	47	46	0	12.8995	12.8995	+	50	0	28.5454	28.5454	*
0.48	5	ES-P39G3C1L2	49	ES-P39G3C1F	50	48	0	12.2231	12.2231	+	ES-P39G3C1M	47	45	0	15.4362	15.4362	*	49	0	27.8976	27.8976	*
0.48	5	ES-P43G3C3L1	51	ES-P43G3C3F	51	51	0	14.004	14.004	*	ES-P43G3C3M	47	47	0	13.3532	13.3532	+	51	0	27.5691	27.5691	*
0.48	5	ES-P43G3C3L2	48	ES-P43G3C3F	51	48	0	13.265	13.265	+	ES-P43G3C3M	47	45	0	14.5437	14.5437	+	48	0	28.0271	28.0271	*
0.48	5	ES-P49G3C4L3	50	ES-P49G3C4F	50	49	0	18.0044	18.0044	*	ES-P49G3C4M	51	50	0	20.5513	20.5513	*	50	0	39.5521	39.5521	*
0.48	5	ES-P49G3C4L4	51	ES-P49G3C4F	50	50	0	17.9588	17.9588	*	ES-P49G3C4M	51	51	0	18.0035	18.0035	*	51	0	36.8864	36.8864	*
0.48	5	ES-P45G3C3L4	51	ES-P45G3C3F	51	51	0	8.276	8.276	-	ES-P45G3C3M	51	51	0	9.1121	9.1121	-	51	0	18.2159	18.2159	+
0.48	5	ES-P46G3C3L1	50	ES-P46G3C3F	51	50	1	10.6027	10.6027	-	ES-P46G3C3M	46	45	0	12.2497	12.2497	+	50	1	22.9578	22.9578	+
0.48	5	ES-P46G3C3L3	51	ES-P46G3C3F	51	51	0	16.732	16.732	*	ES-P46G3C3M	46	46	0	14.1795	14.1795	+	51	0	31.0273	31.0273	*
0.48	5	UL-P13G3C4L2	50	UL-P13G3C4F	49	49	0	21.7907	21.7907	*	UL-P13G3C4M	50	50	1	16.3202	16.3202	*	50	1	38.1135	38.1135	*
0.48	5	UL-P13G3C4L4	50	UL-P13G3C4F	49	49	0	19.1661	19.1661	*	UL-P13G3C4M	50	50	0	18.641	18.641	*	50	0	38.7309	38.7309	*
0.48	5	UL-P15G3C2L1	50	UL-P15G3C2F	50	49	0	14.4214	14.4214	*	UL-P15G3C2M	46	45	0	10.651	10.651	-	50	0	26.4085	26.4085	*
0.48	5	UL-P15G3C2L4	47	UL-P15G3C2F	50	46	0	7.99519	7.99519	-	UL-P15G3C2M	46	42	0	5.47428	5.47428	-	47	5	4.87362	4.87362	-
0.48	5	UL-P1G3C1L1	44	UL-P1G3C1F	50	43	1	7.35123	7.35123	-	UL-P1G3C1M	42	38	1	9.32019	9.32019	-	44	2	16.7587	16.7587	-
0.48	10	ES-P25G1C3L1	51	ES-P25G1C3F	49	49	0	5.72563	5.72563	-	ES-P25G1C3M	51	51	0	9.5699	9.5699	-	51	0	19.9562	19.9562	+
0.48	10	ES-P25G1C3L3	50	ES-P25G1C3F	49	48	0	7.60726	7.60726	-	ES-P25G1C3M	51	50	0	8.87104	8.87104	-	50	0	20.9492	20.9492	+
0.48	10	ES-P28G1C3L1	51	ES-P28G1C3F	51	51	0	6.91554	6.91554	-	ES-P28G1C3M	51	51	0	5.65047	5.65047	-	51	0	18.8978	18.8978	+
0.48	10	ES-P28G1C3L3	50	ES-P28G1C3F	51	50	0	7.54286	7.54286	-	ES-P28G1C3M	51	50	0	6.92456	6.92456	-	50	0	20.7397	20.7397	+
0.48	10	ES-P37G1C1L1	48	ES-P37G1C1F	51	48	1	5.4954	5.4954	-	ES-P37G1C1M	51	48	0	3.80195	3.80195	-	48	1	14.8479	14.8479	-
0.48	10	ES-P37G1C1L2	49	ES-P37G1C1F	51	49	0	5.97608	5.97608	-	ES-P37G1C1M	51	49	0	3.91159	3.91159	-	49	0	16.0882	16.0882	-
0.48	10	ES-P38G1C1L3	51	ES-P38G1C1F	51	51	0	6.32729	6.32729	-	ES-P38G1C1M	49	49	0	4.86583	4.86583	-	51	0	15.0724	15.0724	-
0.48	10	ES-P38G1C1L4	50	ES-P38G1C1F	51	50	0	8.83776	8.83776	-	ES-P38G1C1M	49	48	0	8.73753	8.73753	-	50	0	20.6831	20.6831	+
0.48	10	ES-P39G1C4L3	36	ES-P39G1C4F	51	36	1	0.109886	0.109886	-	ES-P39G1C4M	48	33	0	1.86549	0	empty	36	1	6.34629	6.34629	-
0.48	10	ES-P39G1C4L4	40	ES-P39G1C4F	51	40	3	-3.29708	0	empty	ES-P39G1C4M	48	37	0	3.20903	3.20903	-	40	3	3.37172	3.37172	-
0.48	10	ES-P40G1C3L1	50	ES-P40G1C3F	50	49	0	11.407	11.407	+	ES-P40G1C3M	50	49	0	12.0692	12.0692	+	50	0	25.3921	25.3921	+
0.48	10	ES-P40G1C3L2	47	ES-P40G1C3F	50	46	0	8.93039	8.93039	-	ES-P40G1C3M	50	46	0	8.92985	8.92985	-	47	0	19.852	19.852	+
0.48	10	ES-P43G1C2L3	50	ES-P43G1C2F	51	50	0	4.35947	4.35947	-	ES-P43G1C2M	49	48	0	5.0011	5.0011	-	50	0	13.1264	13.1264	-
0.48	10	ES-P43G1C2L4	50	ES-P43G1C2F	51	50	0	8.06256	8.06256	-	ES-P43G1C2M	49	48	0	6.24281	6.24281	-	50	0	18.0524	18.0524	+
0.48	10	ES-P44G1C2L3	51	ES-P44G1C2F	51	51	1	5.35426	5.35426	-	ES-P44G1C2M	51	51	1	5.8213	5.8213	-	51	3	11.1969	11.1969	-
0.48	10	ES-P44G1C2L4	51	ES-P44G1C2F	51	51	0	7.833	7.833	-	ES-P44G1C2M	51	51	1	9.15937	9.15937	-	51	1	19.9758	19.9758	+
0.48	10	ES-P46G1C3L1	48	ES-P46G1C3F	48	46	0	5.8392	5.8392	-	ES-P46G1C3M	49	46	0	5.29902	5.29902	-	47	0	14.8737	14.8737	-
0.48	10	ES-P46G1C3L2	46	ES-P46G1C3F	48	43	0	4.48011	4.48011	-	ES-P46G1C3M	49	45	0	3.88327	3.88327	-	45	0	12.0762	12.0762	-
0.48	10	UL-P13G1C3L2	45	UL-P13G1C3F	51	45	1	3.49303	3.49303	-	UL-P13G1C3M	51	45	0	7.0953	7.0953	-	45	1	11.9792	11.9792	-
0.48	10	UL-P15G1C2L4	49	UL-P15G1C2F	48	46	0	7.23005	7.23005	-	UL-P15G1C2M	47	45	1	4.7684	4.7684	-	49	1	14.4901	14.4901	-
0.48	10	UL-P19G1C1L2	44	UL-P19G1C1F	51	44	0	6.41247	6.41247	-	UL-P19G1C1M	50	43	0	4.55797	4.55797	-	44	2	11.5015	11.5015	-
0.48	10	UL-P19G1C1L3	50	UL-P19G1C1F	51	50	0	7.04304	7.04304	-	UL-P19G1C1M	50	49	0	11.0113	11.0113	+	50	0	23.0234	23.0234	+
0.48	10	UL-P1G1C3L3	39	UL-P1G1C3F	43	32	1	2.92163	2.92163	-	UL-P1G1C3M	51	39	1	6.64842	6.64842	-	39	2	11.4647	11.4647	-
0.48	10	UL-P3G1C4L2	51	UL-P3G1C4F	51	51	1	5.31264	5.31264	-	UL-P3G1C4M	51	51	0	9.08588	9.08588	-	51	1	17.288	17.288	-
0.48	10	UL-P8G1C3L1	50	UL-P8G1C3F	50	49	0	5.22031	5.22031	-	UL-P8G1C3M	50	49	0	8.84772	8.84772	-	50	0	19.7328	19.7328	+
0.48	10	UL-P8G1C3L3	50	UL-P8G1C3F	50	49	0	6.59173	6.59173	-	UL-P8G1C3M	50	49	0	7.0588	7.0588	-	50	0	18.6621	18.6621	+
0.48	10	ES-P26G2C3L4	47	ES-P26G2C3F	51	47	0	9.49652	9.49652	-	ES-P26G2C3M	51	47	0	5.09234	5.09234	-	47	0	15.2238	15.2238	-
0.48	10	ES-P27G2C4L3	51	ES-P27G2C4F	51	51	0	14.052	14.052	*	ES-P27G2C4M	50	50	1	6.59807	6.59807	-	51	1	21.8767	21.8767	+
0.48	10	ES-P28G2C2L2	50	ES-P28G2C2F	49	48	0	10.8958	10.8958	-	ES-P28G2C2M	51	50	0	8.29557	8.29557	-	50	0	19.9209	19.9209	+
0.48	10	ES-P28G2C2L4	49	ES-P28G2C2F	49	48	0	11.5803	11.5803	+	ES-P28G2C2M	51	49	0	9.61348	9.61348	-	49	0	21.9085	21.9085	+
0.48	10	ES-P37G2C4L1	51	ES-P37G2C4F	51	51	0	9.08033	9.08033	-	ES-P37G2C4M	51	51	0	3.89411	3.89411	-	51	0	14.8376	14.8376	-
0.48	10	ES-P37G2C4L2	49	ES-P37G2C4F	51	49	0	7.22242	7.22242	-	ES-P37G2C4M	51	49	0	5.87535	5.87535	-	49	0	15.0117	15.0117	-
0.48	10	ES-P38G2C4L1	50	ES-P38G2C4F	51	50	0	3.13407	3.13407	-	ES-P38G2C4M	51	50	0	5.01432	5.01432	-	50	0	8.2281	8.2281	-
0.48	10	ES-P38G2C4L2	50	ES-P38G2C4F	51	50	0	6.22432	6.22432	-	ES-P38G2C4M	51	50	0	4.30236	4.30236	-	50	0	10.6092	10.6092	-
0.48	10	ES-P39G2C4L1	51	ES-P39G2C4F	50	50	0	12.0497	12.0497	+	ES-P39G2C4M	51	51	0	7.59584	7.59584	-	51	0	21.0117	21.0117	+
0.48	10	ES-P39G2C4L2	51	ES-P39G2C4F	50	50	0	12.7897	12.7897	+	ES-P39G2C4M	51	51	0	9.55626	9.55626	-	51	0	23.7103	23.7103	+
0.48	10	ES-P40G2C2L3	50	ES-P40G2C2F	49	49	0	16.144	16.144	*	ES-P40G2C2M	49	48	0	17.3964	17.3964	*	49	0	33.7799	33.7799	*
0.48	10	ES-P40G2C2L4	49	ES-P40G2C2F	49	49	0	16.1532	16.1532	*	ES-P40G2C2M	49	48	0	17.4313	17.4313	*	49	0	33.8313	33.8313	*
0.48	10	ES-P43G2C4L3	51	ES-P43G2C4F	50	50	2	7.20709	7.20709	-	ES-P43G2C4M	50	50	0	8.13378	8.13378	-	51	2	17.3405	17.3405	-
0.48	10	ES-P43G2C4L4	51	ES-P43G2C4F	50	50	0	13.2075	13.2075	+	ES-P43G2C4M	50	50	0	8.09641	8.09641	-	51	0	23.1527	23.1527	+
0.48	10	ES-P49G2C2L3	51	ES-P49G2C2F	51	51	0	16.0604	16.0604	*	ES-P49G2C2M	35	35	0	7.03442	7.03442	-	51	0	23.8231	23.8231	+
0.48	10	ES-P49G2C2L4	50	ES-P49G2C2F	51	50	0	11.5669	11.5669	+	ES-P49G2C2M	35	34	1	4.11748	4.11748	-	50	1	16.3639	16.3639	-
0.48	10	ES-P45G2C3L3	51	ES-P45G2C3F	51	51	0	7.52792	7.52792	-	ES-P45G2C3M	51	51	0	8.90303	8.90303	-	51	0	19.5809	19.5809	+
0.48	10	ES-P45G2C3L4	51	ES-P45G2C3F	51	51	0	7.6703	7.6703	-	ES-P45G2C3M	51	51	0	11.5631	11.5631	+	51	0	22.4362	22.4362	+
0.48	10	ES-P46G2C1L2	50	ES-P46G2C1F	51	50	0	9.06994	9.06994	-	ES-P46G2C1M	50	49	0	12.8707	12.8707	+	50	0	23.9947	23.9947	+
0.48	10	ES-P46G2C1L3	49	ES-P46G2C1F	51	49	0	9.11677	9.11677	-	ES-P46G2C1M	50	48	1	9.91899	9.91899	-	49	1	21.1249	21.1249	+
0.48	10	UL-P11G2C2L2	47	UL-P11G2C2F	47	43	0	9.69299	9.69299	-	UL-P11G2C2M	50	46	0	10.9719	10.9719	+	47	0	20.7255	20.7255	+
0.48	10	UL-P11G2C2L4	42	UL-P11G2C2F	47	39	0	7.6672	7.6672	-	UL-P11G2C2M	50	41	0	6.98845	6.98845	-	42	0	14.7322	14.7322	-
0.48	10	UL-P14G2C1L2	45	UL-P14G2C1F	51	45	0	7.12011	7.12011	-	UL-P14G2C1M	50	44	0	9.10653	9.10653	-	45	0	20.6277	20.6277	+
0.48	10	UL-P18G2C4L2	51	UL-P18G2C4F	51	51	0	12.0524	12.0524	+	UL-P18G2C4M	51	51	0	10.1308	10.1308	-	51	0	22.9519	22.9519	+
0.48	10	UL-P19G2C3L1	47	UL-P19G2C3F	51	47	0	12.9674	12.9674	+	UL-P19G2C3M	51	47	0	11.6656	11.6656	+	47	0	24.8479	24.8479	+
0.48	10	UL-P1G2C2L3	50	UL-P1G2C2F	48	47	0	9.74388	9.74388	-	UL-P1G2C2M	50	49	0	11.0799	11.0799	+	50	0	20.9775	20.9775	+
0.48	10	UL-P23G2C2L3	51	UL-P23G2C2F	51	51	0	13.1255	13.1255	+	UL-P23G2C2M	51	51	0	14.3502	14.3502	+	51	0	27.767	27.767	+
0.48	10	UL-P3G2C1L2	51	UL-P3G2C1F	50	50	0	12.1638	12.1638	+	UL-P3G2C1M	50	50	0	11.5891	11.5891	+	51	0	23.8979	23.8979	+
0.48	10	UL-P6G2C4L3	47	UL-P6G2C4F	51	47	0	11.5825	11.5825	+	UL-P6G2C4M	50	46	0	7.79474	7.79474	-	47	1	18.1442	18.1442	+
0.48	10	UL-P7G2C2L4	49	UL-P7G2C2F	50	48	0	9.17832	9.17832	-	UL-P7G2C2M	50	48	0	11.6335	11.6335	+	49	0	22.0814	22.0814	+
0.48	10	ES-P25G3C1L2	49	ES-P25G3C1F	51	49	0	15.9436	15.9436	*	ES-P25G3C1M	50	48	0	10.7472	10.7472	-	49	0	30.0053	30.0053	+
0.48	10	ES-P37G3C3L3	49	ES-P37G3C3F	51	49	0	7.76328	7.76328	-	ES-P37G3C3M	50	48	0	6.57756	6.57756	-	49	0	15.6012	15.6012	-
0.48	10	ES-P37G3C3L4	51	ES-P37G3C3F	51	51	0	8.38422	8.38422	-	ES-P37G3C3M	50	50	0	7.78771	7.78771	-	51	0	18.077	18.077	+
0.48	10	ES-P38G3C3L1	51	ES-P38G3C3F	51	51	0	8.86172	8.86172	-	ES-P38G3C3M	51	51	0	10.8089	10.8089	-	51	0	21.6574	21.6574	+
0.48	10	ES-P38G3C3L2	50	ES-P38G3C3F	51	50	0	11.5676	11.5676	+	ES-P38G3C3M	51	50	0	7.05081	7.05081	-	50	0	20.5795	20.5795	+
0.48	10	ES-P39G3C1L1	50	ES-P39G3C1F	50	49	0	15.5132	15.5132	*	ES-P39G3C1M	47	46	0	12.8995	12.8995	+	50	0	28.5454	28.5454	+
0.48	10	ES-P39G3C1L2	49	ES-P39G3C1F	50	48	0	12.2231	12.2231	+	ES-P39G3C1M	47	45	0	15.4362	15.4362	+	49	0	27.8976	27.8976	+
0.48	10	ES-P43G3C3L1	51	ES-P43G3C3F	51	51	0	14.004	14.004	+	ES-P43G3C3M	47	47	0	13.3532	13.3532	+	51	0	27.5691	27.5691	+
0.48	10	ES-P43G3C3L2	48	ES-P43G3C3F	51	48	0	13.265	13.265	+	ES-P43G3C3M	47	45	0	14.5437	14.5437	+	48	0	28.0271	28.0271	+
0.48	10	ES-P49G3C4L3	50	ES-P49G3C4F	50	49	0	18.0044	18.0044	*	ES-P49G3C4M	51	50	0	20.5513	20.5513	*	50	0	39.5521	39.5521	*
0.48	10	ES-P49G3C4L4	51	ES-P49G3C4F	50	50	0	17.9588	17.9588	*	ES-P49G3C4M	51	51	0	18.0035	18.0035	*	51	0	36.8864	36.8864	*
0.48	10	ES-P45G3C3L4	51	ES-P45G3C3F	51	51	0	8.276	8.276	-	ES-P45G3C3M	51	51	0	9.1121	9.1121	-	51	0	18.2159	18.2159	+
0.48	10	ES-P46G3C3L1	50	ES-P46G3C3F	51	50	1	10.6027	10.6027	-	ES-P46G3C3M	46	45	0	12.2497	12.2497	+	50	1	22.9578	22.9578	+
0.48	10	ES-P46G3C3L3	51	ES-P46G3C3F	51	51	0	16.732	16.732	*	ES-P46G3C3M	46	46	0	14.1795	14.1795	+	51	0	31.0273	31.0273	+
0.48	10	UL-P13G3C4L2	50	UL-P13G3C4F	49	49	0	21.7907	21.7907	*	UL-P13G3C4M	50	50	1	16.3202	16.3202	*	50	1	38.1135	38.1135	*
0.48	10	UL-P13G3C4L4	50	UL-P13G3C4F	49	49	0	19.1661	19.1661	*	UL-P13G3C4M	50	50	0	18.641	18.641	*	50	0	38.7309	38.7309	*
0.48	10	UL-P15G3C2L1	50	UL-P15G3C2F	50	49	0	14.4214	14.4214	*	UL-P15G3C2M	46	45	0	10.651	10.651	-	50	0	26.4085	26.4085	+
0.48	10	UL-P15G3C2L4	47	UL-P15G3C2F	50	46	0	7.99519	7.99519	-	UL-P15G3C2M	46	42	0	5.47428	5.47428	-	47	5	4.87362	4.87362	-
0.48	10	UL-P1G3C1L1	44	UL-P1G3C1F	50	43	1	7.35123	7.35123	-	UL-P1G3C1M	42	38	1	9.32019	9.32019	-	44	2	16.7587	16.7587	-
0.48	25	ES-P25G1C3L1	51	ES-P25G1C3F	49	49	0	5.72563	5.72563	-	ES-P25G1C3M	51	51	0	9.5699	9.5699	-	51	0	19.9562	19.9562	+
0.48	25	ES-P25G1C3L3	50	ES-P25G1C3F	49	48	0	7.60726	7.60726	-	ES-P25G1C3M	51	50	0	8.87104	8.87104	-	50	0	20.9492	20.9492	+
0.48	25	ES-P28G1C3L1	51	ES-P28G1C3F	51	51	0	6.91554	6.91554	-	ES-P28G1C3M	51	51	0	5.65047	5.65047	-	51	0	18.8978	18.8978	+
0.48	25	ES-P28G1C3L3	50	ES-P28G1C3F	51	50	0	7.54286	7.54286	-	ES-P28G1C3M	51	50	0	6.92456	6.92456	-	50	0	20.7397	20.7397	+
0.48	25	ES-P37G1C1L1	48	ES-P37G1C1F	51	48	1	5.4954	5.4954	-	ES-P37G1C1M	51	48	0	3.80195	3.80195	-	48	1	14.8479	14.8479	-
0.48	25	ES-P37G1C1L2	49	ES-P37G1C1F	51	49	0	5.97608	5.97608	-	ES-P37G1C1M	51	49	0	3.91159	3.91159	-	49	0	16.0882	16.0882	-
0.48	25	ES-P38G1C1L3	51	ES-P38G1C1F	51	51	0	6.32729	6.32729	-	ES-P38G1C1M	49	49	0	4.86583	4.86583	-	51	0	15.0724	15.0724	-
0.48	25	ES-P38G1C1L4	50	ES-P38G1C1F	51	50	0	8.83776	8.83776	-	ES-P38G1C1M	49	48	0	8.73753	8.73753	-	50	0	20.6831	20.6831	+
0.48	25	ES-P39G1C4L3	36	ES-P39G1C4F	51	36	1	0.109886	0.109886	-	ES-P39G1C4M	48	33	0	1.86549	0	empty	36	1	6.34629	6.34629	-
0.48	25	ES-P39G1C4L4	40	ES-P39G1C4F	51	40	3	-3.29708	0	empty	ES-P39G1C4M	48	37	0	3.20903	3.20903	-	40	3	3.37172	3.37172	-
0.48	25	ES-P40G1C3L1	50	ES-P40G1C3F	50	49	0	11.407	11.407	+	ES-P40G1C3M	50	49	0	12.0692	12.0692	+	50	0	25.3921	25.3921	+
0.48	25	ES-P40G1C3L2	47	ES-P40G1C3F	50	46	0	8.93039	8.93039	-	ES-P40G1C3M	50	46	0	8.92985	8.92985	-	47	0	19.852	19.852	+
0.48	25	ES-P43G1C2L3	50	ES-P43G1C2F	51	50	0	4.35947	4.35947	-	ES-P43G1C2M	49	48	0	5.0011	5.0011	-	50	0	13.1264	13.1264	-
0.48	25	ES-P43G1C2L4	50	ES-P43G1C2F	51	50	0	8.06256	8.06256	-	ES-P43G1C2M	49	48	0	6.24281	6.24281	-	50	0	18.0524	18.0524	-
0.48	25	ES-P44G1C2L3	51	ES-P44G1C2F	51	51	1	5.35426	5.35426	-	ES-P44G1C2M	51	51	1	5.8213	5.8213	-	51	3	11.1969	11.1969	-
0.48	25	ES-P44G1C2L4	51	ES-P44G1C2F	51	51	0	7.833	7.833	-	ES-P44G1C2M	51	51	1	9.15937	9.15937	-	51	1	19.9758	19.9758	+
0.48	25	ES-P46G1C3L1	48	ES-P46G1C3F	48	46	0	5.8392	5.8392	-	ES-P46G1C3M	49	46	0	5.29902	5.29902	-	47	0	14.8737	14.8737	-
0.48	25	ES-P46G1C3L2	46	ES-P46G1C3F	48	43	0	4.48011	4.48011	-	ES-P46G1C3M	49	45	0	3.88327	3.88327	-	45	0	12.0762	12.0762	-
0.48	25	UL-P13G1C3L2	45	UL-P13G1C3F	51	45	1	3.49303	3.49303	-	UL-P13G1C3M	51	45	0	7.0953	7.0953	-	45	1	11.9792	11.9792	-
0.48	25	UL-P15G1C2L4	49	UL-P15G1C2F	48	46	0	7.23005	7.23005	-	UL-P15G1C2M	47	45	1	4.7684	4.7684	-	49	1	14.4901	14.4901	-
0.48	25	UL-P19G1C1L2	44	UL-P19G1C1F	51	44	0	6.41247	6.41247	-	UL-P19G1C1M	50	43	0	4.55797	4.55797	-	44	2	11.5015	11.5015	-
0.48	25	UL-P19G1C1L3	50	UL-P19G1C1F	51	50	0	7.04304	7.04304	-	UL-P19G1C1M	50	49	0	11.0113	11.0113	+	50	0	23.0234	23.0234	+
0.48	25	UL-P1G1C3L3	39	UL-P1G1C3F	43	32	1	2.92163	2.92163	-	UL-P1G1C3M	51	39	1	6.64842	6.64842	-	39	2	11.4647	11.4647	-
0.48	25	UL-P3G1C4L2	51	UL-P3G1C4F	51	51	1	5.31264	5.31264	-	UL-P3G1C4M	51	51	0	9.08588	9.08588	-	51	1	17.288	17.288	-
0.48	25	UL-P8G1C3L1	50	UL-P8G1C3F	50	49	0	5.22031	5.22031	-	UL-P8G1C3M	50	49	0	8.84772	8.84772	-	50	0	19.7328	19.7328	+
0.48	25	UL-P8G1C3L3	50	UL-P8G1C3F	50	49	0	6.59173	6.59173	-	UL-P8G1C3M	50	49	0	7.0588	7.0588	-	50	0	18.6621	18.6621	+
0.48	25	ES-P26G2C3L4	47	ES-P26G2C3F	51	47	0	9.49652	9.49652	-	ES-P26G2C3M	51	47	0	5.09234	5.09234	-	47	0	15.2238	15.2238	-
0.48	25	ES-P27G2C4L3	51	ES-P27G2C4F	51	51	0	14.052	14.052	+	ES-P27G2C4M	50	50	1	6.59807	6.59807	-	51	1	21.8767	21.8767	+
0.48	25	ES-P28G2C2L2	50	ES-P28G2C2F	49	48	0	10.8958	10.8958	+	ES-P28G2C2M	51	50	0	8.29557	8.29557	-	50	0	19.9209	19.9209	+
0.48	25	ES-P28G2C2L4	49	ES-P28G2C2F	49	48	0	11.5803	11.5803	+	ES-P28G2C2M	51	49	0	9.61348	9.61348	-	49	0	21.9085	21.9085	+
0.48	25	ES-P37G2C4L1	51	ES-P37G2C4F	51	51	0	9.08033	9.08033	-	ES-P37G2C4M	51	51	0	3.89411	3.89411	-	51	0	14.8376	14.8376	-
0.48	25	ES-P37G2C4L2	49	ES-P37G2C4F	51	49	0	7.22242	7.22242	-	ES-P37G2C4M	51	49	0	5.87535	5.87535	-	49	0	15.0117	15.0117	-
0.48	25	ES-P38G2C4L1	50	ES-P38G2C4F	51	50	0	3.13407	3.13407	-	ES-P38G2C4M	51	50	0	5.01432	5.01432	-	50	0	8.2281	8.2281	-
0.48	25	ES-P38G2C4L2	50	ES-P38G2C4F	51	50	0	6.22432	6.22432	-	ES-P38G2C4M	51	50	0	4.30236	4.30236	-	50	0	10.6092	10.6092	-
0.48	25	ES-P39G2C4L1	51	ES-P39G2C4F	50	50	0	12.0497	12.0497	+	ES-P39G2C4M	51	51	0	7.59584	7.59584	-	51	0	21.0117	21.0117	+
0.48	25	ES-P39G2C4L2	51	ES-P39G2C4F	50	50	0	12.7897	12.7897	+	ES-P39G2C4M	51	51	0	9.55626	9.55626	-	51	0	23.7103	23.7103	+
0.48	25	ES-P40G2C2L3	50	ES-P40G2C2F	49	49	0	16.144	16.144	*	ES-P40G2C2M	49	48	0	17.3964	17.3964	*	49	0	33.7799	33.7799	*
0.48	25	ES-P40G2C2L4	49	ES-P40G2C2F	49	49	0	16.1532	16.1532	*	ES-P40G2C2M	49	48	0	17.4313	17.4313	*	49	0	33.8313	33.8313	*
0.48	25	ES-P43G2C4L3	51	ES-P43G2C4F	50	50	2	7.20709	7.20709	-	ES-P43G2C4M	50	50	0	8.13378	8.13378	-	51	2	17.3405	17.3405	-
0.48	25	ES-P43G2C4L4	51	ES-P43G2C4F	50	50	0	13.2075	13.2075	+	ES-P43G2C4M	50	50	0	8.09641	8.09641	-	51	0	23.1527	23.1527	+
0.48	25	ES-P49G2C2L3	51	ES-P49G2C2F	51	51	0	16.0604	16.0604	*	ES-P49G2C2M	35	35	0	7.03442	7.03442	-	51	0	23.8231	23.8231	+
0.48	25	ES-P49G2C2L4	50	ES-P49G2C2F	51	50	0	11.5669	11.5669	+	ES-P49G2C2M	35	34	1	4.11748	4.11748	-	50	1	16.3639	16.3639	-
0.48	25	ES-P45G2C3L3	51	ES-P45G2C3F	51	51	0	7.52792	7.52792	-	ES-P45G2C3M	51	51	0	8.90303	8.90303	-	51	0	19.5809	19.5809	+
0.48	25	ES-P45G2C3L4	51	ES-P45G2C3F	51	51	0	7.6703	7.6703	-	ES-P45G2C3M	51	51	0	11.5631	11.5631	+	51	0	22.4362	22.4362	+
0.48	25	ES-P46G2C1L2	50	ES-P46G2C1F	51	50	0	9.06994	9.06994	-	ES-P46G2C1M	50	49	0	12.8707	12.8707	+	50	0	23.9947	23.9947	+
0.48	25	ES-P46G2C1L3	49	ES-P46G2C1F	51	49	0	9.11677	9.11677	-	ES-P46G2C1M	50	48	1	9.91899	9.91899	-	49	1	21.1249	21.1249	+
0.48	25	UL-P11G2C2L2	47	UL-P11G2C2F	47	43	0	9.69299	9.69299	-	UL-P11G2C2M	50	46	0	10.9719	10.9719	+	47	0	20.7255	20.7255	+
0.48	25	UL-P11G2C2L4	42	UL-P11G2C2F	47	39	0	7.6672	7.6672	-	UL-P11G2C2M	50	41	0	6.98845	6.98845	-	42	0	14.7322	14.7322	-
0.48	25	UL-P14G2C1L2	45	UL-P14G2C1F	51	45	0	7.12011	7.12011	-	UL-P14G2C1M	50	44	0	9.10653	9.10653	-	45	0	20.6277	20.6277	+
0.48	25	UL-P18G2C4L2	51	UL-P18G2C4F	51	51	0	12.0524	12.0524	+	UL-P18G2C4M	51	51	0	10.1308	10.1308	-	51	0	22.9519	22.9519	+
0.48	25	UL-P19G2C3L1	47	UL-P19G2C3F	51	47	0	12.9674	12.9674	+	UL-P19G2C3M	51	47	0	11.6656	11.6656	+	47	0	24.8479	24.8479	+
0.48	25	UL-P1G2C2L3	50	UL-P1G2C2F	48	47	0	9.74388	9.74388	-	UL-P1G2C2M	50	49	0	11.0799	11.0799	+	50	0	20.9775	20.9775	+
0.48	25	UL-P23G2C2L3	51	UL-P23G2C2F	51	51	0	13.1255	13.1255	+	UL-P23G2C2M	51	51	0	14.3502	14.3502	*	51	0	27.767	27.767	*
0.48	25	UL-P3G2C1L2	51	UL-P3G2C1F	50	50	0	12.1638	12.1638	+	UL-P3G2C1M	50	50	0	11.5891	11.5891	+	51	0	23.8979	23.8979	+
0.48	25	UL-P6G2C4L3	47	UL-P6G2C4F	51	47	0	11.5825	11.5825	+	UL-P6G2C4M	50	46	0	7.79474	7.79474	-	47	1	18.1442	18.1442	+
0.48	25	UL-P7G2C2L4	49	UL-P7G2C2F	50	48	0	9.17832	9.17832	-	UL-P7G2C2M	50	48	0	11.6335	11.6335	+	49	0	22.0814	22.0814	+
0.48	25	ES-P25G3C1L2	49	ES-P25G3C1F	51	49	0	15.9436	15.9436	*	ES-P25G3C1M	50	48	0	10.7472	10.7472	+	49	0	30.0053	30.0053	*
0.48	25	ES-P37G3C3L3	49	ES-P37G3C3F	51	49	0	7.76328	7.76328	-	ES-P37G3C3M	50	48	0	6.57756	6.57756	-	49	0	15.6012	15.6012	-
0.48	25	ES-P37G3C3L4	51	ES-P37G3C3F	51	51	0	8.38422	8.38422	-	ES-P37G3C3M	50	50	0	7.78771	7.78771	-	51	0	18.077	18.077	+
0.48	25	ES-P38G3C3L1	51	ES-P38G3C3F	51	51	0	8.86172	8.86172	-	ES-P38G3C3M	51	51	0	10.8089	10.8089	+	51	0	21.6574	21.6574	+
0.48	25	ES-P38G3C3L2	50	ES-P38G3C3F	51	50	0	11.5676	11.5676	+	ES-P38G3C3M	51	50	0	7.05081	7.05081	-	50	0	20.5795	20.5795	+
0.48	25	ES-P39G3C1L1	50	ES-P39G3C1F	50	49	0	15.5132	15.5132	*	ES-P39G3C1M	47	46	0	12.8995	12.8995	+	50	0	28.5454	28.5454	*
0.48	25	ES-P39G3C1L2	49	ES-P39G3C1F	50	48	0	12.2231	12.2231	+	ES-P39G3C1M	47	45	0	15.4362	15.4362	*	49	0	27.8976	27.8976	*
0.48	25	ES-P43G3C3L1	51	ES-P43G3C3F	51	51	0	14.004	14.004	+	ES-P43G3C3M	47	47	0	13.3532	13.3532	+	51	0	27.5691	27.5691	*
0.48	25	ES-P43G3C3L2	48	ES-P43G3C3F	51	48	0	13.265	13.265	+	ES-P43G3C3M	47	45	0	14.5437	14.5437	*	48	0	28.0271	28.0271	*
0.48	25	ES-P49G3C4L3	50	ES-P49G3C4F	50	49	0	18.0044	18.0044	*	ES-P49G3C4M	51	50	0	20.5513	20.5513	*	50	0	39.5521	39.5521	*
0.48	25	ES-P49G3C4L4	51	ES-P49G3C4F	50	50	0	17.9588	17.9588	*	ES-P49G3C4M	51	51	0	18.0035	18.0035	*	51	0	36.8864	36.8864	*
0.48	25	ES-P45G3C3L4	51	ES-P45G3C3F	51	51	0	8.276	8.276	-	ES-P45G3C3M	51	51	0	9.1121	9.1121	-	51	0	18.2159	18.2159	+
0.48	25	ES-P46G3C3L1	50	ES-P46G3C3F	51	50	1	10.6027	10.6027	+	ES-P46G3C3M	46	45	0	12.2497	12.2497	+	50	1	22.9578	22.9578	+
0.48	25	ES-P46G3C3L3	51	ES-P46G3C3F	51	51	0	16.732	16.732	*	ES-P46G3C3M	46	46	0	14.1795	14.1795	*	51	0	31.0273	31.0273	*
0.48	25	UL-P13G3C4L2	50	UL-P13G3C4F	49	49	0	21.7907	21.7907	*	UL-P13G3C4M	50	50	1	16.3202	16.3202	*	50	1	38.1135	38.1135	*
0.48	25	UL-P13G3C4L4	50	UL-P13G3C4F	49	49	0	19.1661	19.1661	*	UL-P13G3C4M	50	50	0	18.641	18.641	*	50	0	38.7309	38.7309	*
0.48	25	UL-P15G3C2L1	50	UL-P15G3C2F	50	49	0	14.4214	14.4214	+	UL-P15G3C2M	46	45	0	10.651	10.651	+	50	0	26.4085	26.4085	+
0.48	25	UL-P15G3C2L4	47	UL-P15G3C2F	50	46	0	7.99519	7.99519	-	UL-P15G3C2M	46	42	0	5.47428	5.47428	-	47	5	4.87362	4.87362	-
0.48	25	UL-P1G3C1L1	44	UL-P1G3C1F	50	43	1	7.35123	7.35123	-	UL-P1G3C1M	42	38	1	9.32019	9.32019	-	44	2	16.7587	16.7587	-
0.48	50	ES-P25G1C3L1	51	ES-P25G1C3F	49	49	0	5.72563	5.72563	-	ES-P25G1C3M	51	51	0	9.5699	9.5699	-	51	0	19.9562	19.9562	+
0.48	50	ES-P25G1C3L3	50	ES-P25G1C3F	49	48	0	7.60726	7.60726	-	ES-P25G1C3M	51	50	0	8.87104	8.87104	-	50	0	20.9492	20.9492	+
0.48	50	ES-P28G1C3L1	51	ES-P28G1C3F	51	51	0	6.91554	6.91554	-	ES-P28G1C3M	51	51	0	5.65047	5.65047	-	51	0	18.8978	18.8978	-
0.48	50	ES-P28G1C3L3	50	ES-P28G1C3F	51	50	0	7.54286	7.54286	-	ES-P28G1C3M	51	50	0	6.92456	6.92456	-	50	0	20.7397	20.7397	+
0.48	50	ES-P37G1C1L1	48	ES-P37G1C1F	51	48	1	5.4954	5.4954	-	ES-P37G1C1M	51	48	0	3.80195	3.80195	-	48	1	14.8479	14.8479	-
0.48	50	ES-P37G1C1L2	49	ES-P37G1C1F	51	49	0	5.97608	5.97608	-	ES-P37G1C1M	51	49	0	3.91159	3.91159	-	49	0	16.0882	16.0882	-
0.48	50	ES-P38G1C1L3	51	ES-P38G1C1F	51	51	0	6.32729	6.32729	-	ES-P38G1C1M	49	49	0	4.86583	4.86583	-	51	0	15.0724	15.0724	-
0.48	50	ES-P38G1C1L4	50	ES-P38G1C1F	51	50	0	8.83776	8.83776	-	ES-P38G1C1M	49	48	0	8.73753	8.73753	-	50	0	20.6831	20.6831	+
0.48	50	ES-P39G1C4L3	36	ES-P39G1C4F	51	36	1	0.109886	0.109886	-	ES-P39G1C4M	48	33	0	1.86549	0	empty	36	1	6.34629	6.34629	-
0.48	50	ES-P39G1C4L4	40	ES-P39G1C4F	51	40	3	-3.29708	0	empty	ES-P39G1C4M	48	37	0	3.20903	3.20903	-	40	3	3.37172	3.37172	-
0.48	50	ES-P40G1C3L1	50	ES-P40G1C3F	50	49	0	11.407	11.407	+	ES-P40G1C3M	50	49	0	12.0692	12.0692	+	50	0	25.3921	25.3921	+
0.48	50	ES-P40G1C3L2	47	ES-P40G1C3F	50	46	0	8.93039	8.93039	-	ES-P40G1C3M	50	46	0	8.92985	8.92985	-	47	0	19.852	19.852	+
0.48	50	ES-P43G1C2L3	50	ES-P43G1C2F	51	50	0	4.35947	4.35947	-	ES-P43G1C2M	49	48	0	5.0011	5.0011	-	50	0	13.1264	13.1264	-
0.48	50	ES-P43G1C2L4	50	ES-P43G1C2F	51	50	0	8.06256	8.06256	-	ES-P43G1C2M	49	48	0	6.24281	6.24281	-	50	0	18.0524	18.0524	-
0.48	50	ES-P44G1C2L3	51	ES-P44G1C2F	51	51	1	5.35426	5.35426	-	ES-P44G1C2M	51	51	1	5.8213	5.8213	-	51	3	11.1969	11.1969	-
0.48	50	ES-P44G1C2L4	51	ES-P44G1C2F	51	51	0	7.833	7.833	-	ES-P44G1C2M	51	51	1	9.15937	9.15937	-	51	1	19.9758	19.9758	+
0.48	50	ES-P46G1C3L1	48	ES-P46G1C3F	48	46	0	5.8392	5.8392	-	ES-P46G1C3M	49	46	0	5.29902	5.29902	-	47	0	14.8737	14.8737	-
0.48	50	ES-P46G1C3L2	46	ES-P46G1C3F	48	43	0	4.48011	4.48011	-	ES-P46G1C3M	49	45	0	3.88327	3.88327	-	45	0	12.0762	12.0762	-
0.48	50	UL-P13G1C3L2	45	UL-P13G1C3F	51	45	1	3.49303	3.49303	-	UL-P13G1C3M	51	45	0	7.0953	7.0953	-	45	1	11.9792	11.9792	-
0.48	50	UL-P15G1C2L4	49	UL-P15G1C2F	48	46	0	7.23005	7.23005	-	UL-P15G1C2M	47	45	1	4.7684	4.7684	-	49	1	14.4901	14.4901	-
0.48	50	UL-P19G1C1L2	44	UL-P19G1C1F	51	44	0	6.41247	6.41247	-	UL-P19G1C1M	50	43	0	4.55797	4.55797	-	44	2	11.5015	11.5015	-
0.48	50	UL-P19G1C1L3	50	UL-P19G1C1F	51	50	0	7.04304	7.04304	-	UL-P19G1C1M	50	49	0	11.0113	11.0113	+	50	0	23.0234	23.0234	+
0.48	50	UL-P1G1C3L3	39	UL-P1G1C3F	43	32	1	2.92163	2.92163	-	UL-P1G1C3M	51	39	1	6.64842	6.64842	-	39	2	11.4647	11.4647	-
0.48	50	UL-P3G1C4L2	51	UL-P3G1C4F	51	51	1	5.31264	5.31264	-	UL-P3G1C4M	51	51	0	9.08588	9.08588	-	51	1	17.288	17.288	-
0.48	50	UL-P8G1C3L1	50	UL-P8G1C3F	50	49	0	5.22031	5.22031	-	UL-P8G1C3M	50	49	0	8.84772	8.84772	-	50	0	19.7328	19.7328	+
0.48	50	UL-P8G1C3L3	50	UL-P8G1C3F	50	49	0	6.59173	6.59173	-	UL-P8G1C3M	50	49	0	7.0588	7.0588	-	50	0	18.6621	18.6621	-
0.48	50	ES-P26G2C3L4	47	ES-P26G2C3F	51	47	0	9.49652	9.49652	-	ES-P26G2C3M	51	47	0	5.09234	5.09234	-	47	0	15.2238	15.2238	-
0.48	50	ES-P27G2C4L3	51	ES-P27G2C4F	51	51	0	14.052	14.052	*	ES-P27G2C4M	50	50	1	6.59807	6.59807	-	51	1	21.8767	21.8767	+
0.48	50	ES-P28G2C2L2	50	ES-P28G2C2F	49	48	0	10.8958	10.8958	+	ES-P28G2C2M	51	50	0	8.29557	8.29557	-	50	0	19.9209	19.9209	+
0.48	50	ES-P28G2C2L4	49	ES-P28G2C2F	49	48	0	11.5803	11.5803	+	ES-P28G2C2M	51	49	0	9.61348	9.61348	-	49	0	21.9085	21.9085	+
0.48	50	ES-P37G2C4L1	51	ES-P37G2C4F	51	51	0	9.08033	9.08033	-	ES-P37G2C4M	51	51	0	3.89411	3.89411	-	51	0	14.8376	14.8376	-
0.48	50	ES-P37G2C4L2	49	ES-P37G2C4F	51	49	0	7.22242	7.22242	-	ES-P37G2C4M	51	49	0	5.87535	5.87535	-	49	0	15.0117	15.0117	-
0.48	50	ES-P38G2C4L1	50	ES-P38G2C4F	51	50	0	3.13407	3.13407	-	ES-P38G2C4M	51	50	0	5.01432	5.01432	-	50	0	8.2281	8.2281	-
0.48	50	ES-P38G2C4L2	50	ES-P38G2C4F	51	50	0	6.22432	6.22432	-	ES-P38G2C4M	51	50	0	4.30236	4.30236	-	50	0	10.6092	10.6092	-
0.48	50	ES-P39G2C4L1	51	ES-P39G2C4F	50	50	0	12.0497	12.0497	+	ES-P39G2C4M	51	51	0	7.59584	7.59584	-	51	0	21.0117	21.0117	+
0.48	50	ES-P39G2C4L2	51	ES-P39G2C4F	50	50	0	12.7897	12.7897	+	ES-P39G2C4M	51	51	0	9.55626	9.55626	-	51	0	23.7103	23.7103	+
0.48	50	ES-P40G2C2L3	50	ES-P40G2C2F	49	49	0	16.144	16.144	*	ES-P40G2C2M	49	48	0	17.3964	17.3964	*	49	0	33.7799	33.7799	*
0.48	50	ES-P40G2C2L4	49	ES-P40G2C2F	49	49	0	16.1532	16.1532	*	ES-P40G2C2M	49	48	0	17.4313	17.4313	*	49	0	33.8313	33.8313	*
0.48	50	ES-P43G2C4L3	51	ES-P43G2C4F	50	50	2	7.20709	7.20709	-	ES-P43G2C4M	50	50	0	8.13378	8.13378	-	51	2	17.3405	17.3405	-
0.48	50	ES-P43G2C4L4	51	ES-P43G2C4F	50	50	0	13.2075	13.2075	+	ES-P43G2C4M	50	50	0	8.09641	8.09641	-	51	0	23.1527	23.1527	+
0.48	50	ES-P49G2C2L3	51	ES-P49G2C2F	51	51	0	16.0604	16.0604	*	ES-P49G2C2M	35	35	0	7.03442	7.03442	-	51	0	23.8231	23.8231	+
0.48	50	ES-P49G2C2L4	50	ES-P49G2C2F	51	50	0	11.5669	11.5669	+	ES-P49G2C2M	35	34	1	4.11748	4.11748	-	50	1	16.3639	16.3639	-
0.48	50	ES-P45G2C3L3	51	ES-P45G2C3F	51	51	0	7.52792	7.52792	-	ES-P45G2C3M	51	51	0	8.90303	8.90303	-	51	0	19.5809	19.5809	+
0.48	50	ES-P45G2C3L4	51	ES-P45G2C3F	51	51	0	7.6703	7.6703	-	ES-P45G2C3M	51	51	0	11.5631	11.5631	+	51	0	22.4362	22.4362	+
0.48	50	ES-P46G2C1L2	50	ES-P46G2C1F	51	50	0	9.06994	9.06994	-	ES-P46G2C1M	50	49	0	12.8707	12.8707	+	50	0	23.9947	23.9947	+
0.48	50	ES-P46G2C1L3	49	ES-P46G2C1F	51	49	0	9.11677	9.11677	-	ES-P46G2C1M	50	48	1	9.91899	9.91899	-	49	1	21.1249	21.1249	+
0.48	50	UL-P11G2C2L2	47	UL-P11G2C2F	47	43	0	9.69299	9.69299	-	UL-P11G2C2M	50	46	0	10.9719	10.9719	+	47	0	20.7255	20.7255	+
0.48	50	UL-P11G2C2L4	42	UL-P11G2C2F	47	39	0	7.6672	7.6672	-	UL-P11G2C2M	50	41	0	6.98845	6.98845	-	42	0	14.7322	14.7322	-
0.48	50	UL-P14G2C1L2	45	UL-P14G2C1F	51	45	0	7.12011	7.12011	-	UL-P14G2C1M	50	44	0	9.10653	9.10653	-	45	0	20.6277	20.6277	+
0.48	50	UL-P18G2C4L2	51	UL-P18G2C4F	51	51	0	12.0524	12.0524	+	UL-P18G2C4M	51	51	0	10.1308	10.1308	-	51	0	22.9519	22.9519	+
0.48	50	UL-P19G2C3L1	47	UL-P19G2C3F	51	47	0	12.9674	12.9674	+	UL-P19G2C3M	51	47	0	11.6656	11.6656	+	47	0	24.8479	24.8479	+
0.48	50	UL-P1G2C2L3	50	UL-P1G2C2F	48	47	0	9.74388	9.74388	-	UL-P1G2C2M	50	49	0	11.0799	11.0799	+	50	0	20.9775	20.9775	+
0.48	50	UL-P23G2C2L3	51	UL-P23G2C2F	51	51	0	13.1255	13.1255	+	UL-P23G2C2M	51	51	0	14.3502	14.3502	*	51	0	27.767	27.767	*
0.48	50	UL-P3G2C1L2	51	UL-P3G2C1F	50	50	0	12.1638	12.1638	+	UL-P3G2C1M	50	50	0	11.5891	11.5891	+	51	0	23.8979	23.8979	+
0.48	50	UL-P6G2C4L3	47	UL-P6G2C4F	51	47	0	11.5825	11.5825	+	UL-P6G2C4M	50	46	0	7.79474	7.79474	-	47	1	18.1442	18.1442	-
0.48	50	UL-P7G2C2L4	49	UL-P7G2C2F	50	48	0	9.17832	9.17832	-	UL-P7G2C2M	50	48	0	11.6335	11.6335	+	49	0	22.0814	22.0814	+
0.48	50	ES-P25G3C1L2	49	ES-P25G3C1F	51	49	0	15.9436	15.9436	*	ES-P25G3C1M	50	48	0	10.7472	10.7472	+	49	0	30.0053	30.0053	*
0.48	50	ES-P37G3C3L3	49	ES-P37G3C3F	51	49	0	7.76328	7.76328	-	ES-P37G3C3M	50	48	0	6.57756	6.57756	-	49	0	15.6012	15.6012	-
0.48	50	ES-P37G3C3L4	51	ES-P37G3C3F	51	51	0	8.38422	8.38422	-	ES-P37G3C3M	50	50	0	7.78771	7.78771	-	51	0	18.077	18.077	-
0.48	50	ES-P38G3C3L1	51	ES-P38G3C3F	51	51	0	8.86172	8.86172	-	ES-P38G3C3M	51	51	0	10.8089	10.8089	+	51	0	21.6574	21.6574	+
0.48	50	ES-P38G3C3L2	50	ES-P38G3C3F	51	50	0	11.5676	11.5676	+	ES-P38G3C3M	51	50	0	7.05081	7.05081	-	50	0	20.5795	20.5795	+
0.48	50	ES-P39G3C1L1	50	ES-P39G3C1F	50	49	0	15.5132	15.5132	*	ES-P39G3C1M	47	46	0	12.8995	12.8995	+	50	0	28.5454	28.5454	*
0.48	50	ES-P39G3C1L2	49	ES-P39G3C1F	50	48	0	12.2231	12.2231	+	ES-P39G3C1M	47	45	0	15.4362	15.4362	*	49	0	27.8976	27.8976	*
0.48	50	ES-P43G3C3L1	51	ES-P43G3C3F	51	51	0	14.004	14.004	*	ES-P43G3C3M	47	47	0	13.3532	13.3532	+	51	0	27.5691	27.5691	*
0.48	50	ES-P43G3C3L2	48	ES-P43G3C3F	51	48	0	13.265	13.265	+	ES-P43G3C3M	47	45	0	14.5437	14.5437	*	48	0	28.0271	28.0271	*
0.48	50	ES-P49G3C4L3	50	ES-P49G3C4F	50	49	0	18.0044	18.0044	*	ES-P49G3C4M	51	50	0	20.5513	20.5513	*	50	0	39.5521	39.5521	*
0.48	50	ES-P49G3C4L4	51	ES-P49G3C4F	50	50	0	17.9588	17.9588	*	ES-P49G3C4M	51	51	0	18.0035	18.0035	*	51	0	36.8864	36.8864	*
0.48	50	ES-P45G3C3L4	51	ES-P45G3C3F	51	51	0	8.276	8.276	-	ES-P45G3C3M	51	51	0	9.1121	9.1121	-	51	0	18.2159	18.2159	-
0.48	50	ES-P46G3C3L1	50	ES-P46G3C3F	51	50	1	10.6027	10.6027	-	ES-P46G3C3M	46	45	0	12.2497	12.2497	+	50	1	22.9578	22.9578	+
0.48	50	ES-P46G3C3L3	51	ES-P46G3C3F	51	51	0	16.732	16.732	*	ES-P46G3C3M	46	46	0	14.1795	14.1795	+	51	0	31.0273	31.0273	*
0.48	50	UL-P13G3C4L2	50	UL-P13G3C4F	49	49	0	21.7907	21.7907	*	UL-P13G3C4M	50	50	1	16.3202	16.3202	*	50	1	38.1135	38.1135	*
0.48	50	UL-P13G3C4L4	50	UL-P13G3C4F	49	49	0	19.1661	19.1661	*	UL-P13G3C4M	50	50	0	18.641	18.641	*	50	0	38.7309	38.7309	*
0.48	50	UL-P15G3C2L1	50	UL-P15G3C2F	50	49	0	14.4214	14.4214	*	UL-P15G3C2M	46	45	0	10.651	10.651	+	50	0	26.4085	26.4085	*
0.48	50	UL-P15G3C2L4	47	UL-P15G3C2F	50	46	0	7.99519	7.99519	-	UL-P15G3C2M	46	42	0	5.47428	5.47428	-	47	5	4.87362	4.87362	-
0.48	50	UL-P1G3C1L1	44	UL-P1G3C1F	50	43	1	7.35123	7.35123	-	UL-P1G3C1M	42	38	1	9.32019	9.32019	-	44	2	16.7587	16.7587	-
0.48	100	ES-P25G1C3L1	51	ES-P25G1C3F	49	49	0	5.72563	5.72563	-	ES-P25G1C3M	51	51	0	9.5699	9.5699	-	51	0	19.9562	19.9562	+
0.48	100	ES-P25G1C3L3	50	ES-P25G1C3F	49	48	0	7.60726	7.60726	-	ES-P25G1C3M	51	50	0	8.87104	8.87104	-	50	0	20.9492	20.9492	+
0.48	100	ES-P28G1C3L1	51	ES-P28G1C3F	51	51	0	6.91554	6.91554	-	ES-P28G1C3M	51	51	0	5.65047	5.65047	-	51	0	18.8978	18.8978	-
0.48	100	ES-P28G1C3L3	50	ES-P28G1C3F	51	50	0	7.54286	7.54286	-	ES-P28G1C3M	51	50	0	6.92456	6.92456	-	50	0	20.7397	20.7397	+
0.48	100	ES-P37G1C1L1	48	ES-P37G1C1F	51	48	1	5.4954	5.4954	-	ES-P37G1C1M	51	48	0	3.80195	3.80195	-	48	1	14.8479	14.8479	-
0.48	100	ES-P37G1C1L2	49	ES-P37G1C1F	51	49	0	5.97608	5.97608	-	ES-P37G1C1M	51	49	0	3.91159	3.91159	-	49	0	16.0882	16.0882	-
0.48	100	ES-P38G1C1L3	51	ES-P38G1C1F	51	51	0	6.32729	6.32729	-	ES-P38G1C1M	49	49	0	4.86583	4.86583	-	51	0	15.0724	15.0724	-
0.48	100	ES-P38G1C1L4	50	ES-P38G1C1F	51	50	0	8.83776	8.83776	-	ES-P38G1C1M	49	48	0	8.73753	8.73753	-	50	0	20.6831	20.6831	+
0.48	100	ES-P39G1C4L3	36	ES-P39G1C4F	51	36	1	0.109886	0.109886	-	ES-P39G1C4M	48	33	0	1.86549	0	empty	36	1	6.34629	6.34629	-
0.48	100	ES-P39G1C4L4	40	ES-P39G1C4F	51	40	3	-3.29708	0	empty	ES-P39G1C4M	48	37	0	3.20903	3.20903	-	40	3	3.37172	3.37172	-
0.48	100	ES-P40G1C3L1	50	ES-P40G1C3F	50	49	0	11.407	11.407	+	ES-P40G1C3M	50	49	0	12.0692	12.0692	+	50	0	25.3921	25.3921	+
0.48	100	ES-P40G1C3L2	47	ES-P40G1C3F	50	46	0	8.93039	8.93039	-	ES-P40G1C3M	50	46	0	8.92985	8.92985	-	47	0	19.852	19.852	+
0.48	100	ES-P43G1C2L3	50	ES-P43G1C2F	51	50	0	4.35947	4.35947	-	ES-P43G1C2M	49	48	0	5.0011	5.0011	-	50	0	13.1264	13.1264	-
0.48	100	ES-P43G1C2L4	50	ES-P43G1C2F	51	50	0	8.06256	8.06256	-	ES-P43G1C2M	49	48	0	6.24281	6.24281	-	50	0	18.0524	18.0524	-
0.48	100	ES-P44G1C2L3	51	ES-P44G1C2F	51	51	1	5.35426	5.35426	-	ES-P44G1C2M	51	51	1	5.8213	5.8213	-	51	3	11.1969	11.1969	-
0.48	100	ES-P44G1C2L4	51	ES-P44G1C2F	51	51	0	7.833	7.833	-	ES-P44G1C2M	51	51	1	9.15937	9.15937	-	51	1	19.9758	19.9758	+
0.48	100	ES-P46G1C3L1	48	ES-P46G1C3F	48	46	0	5.8392	5.8392	-	ES-P46G1C3M	49	46	0	5.29902	5.29902	-	47	0	14.8737	14.8737	-
0.48	100	ES-P46G1C3L2	46	ES-P46G1C3F	48	43	0	4.48011	4.48011	-	ES-P46G1C3M	49	45	0	3.88327	3.88327	-	45	0	12.0762	12.0762	-
0.48	100	UL-P13G1C3L2	45	UL-P13G1C3F	51	45	1	3.49303	3.49303	-	UL-P13G1C3M	51	45	0	7.0953	7.0953	-	45	1	11.9792	11.9792	-
0.48	100	UL-P15G1C2L4	49	UL-P15G1C2F	48	46	0	7.23005	7.23005	-	UL-P15G1C2M	47	45	1	4.7684	4.7684	-	49	1	14.4901	14.4901	-
0.48	100	UL-P19G1C1L2	44	UL-P19G1C1F	51	44	0	6.41247	6.41247	-	UL-P19G1C1M	50	43	0	4.55797	4.55797	-	44	2	11.5015	11.5015	-
0.48	100	UL-P19G1C1L3	50	UL-P19G1C1F	51	50	0	7.04304	7.04304	-	UL-P19G1C1M	50	49	0	11.0113	11.0113	+	50	0	23.0234	23.0234	+
0.48	100	UL-P1G1C3L3	39	UL-P1G1C3F	43	32	1	2.92163	2.92163	-	UL-P1G1C3M	51	39	1	6.64842	6.64842	-	39	2	11.4647	11.4647	-
0.48	100	UL-P3G1C4L2	51	UL-P3G1C4F	51	51	1	5.31264	5.31264	-	UL-P3G1C4M	51	51	0	9.08588	9.08588	-	51	1	17.288	17.288	-
0.48	100	UL-P8G1C3L1	50	UL-P8G1C3F	50	49	0	5.22031	5.22031	-	UL-P8G1C3M	50	49	0	8.84772	8.84772	-	50	0	19.7328	19.7328	+
0.48	100	UL-P8G1C3L3	50	UL-P8G1C3F	50	49	0	6.59173	6.59173	-	UL-P8G1C3M	50	49	0	7.0588	7.0588	-	50	0	18.6621	18.6621	-
0.48	100	ES-P26G2C3L4	47	ES-P26G2C3F	51	47	0	9.49652	9.49652	-	ES-P26G2C3M	51	47	0	5.09234	5.09234	-	47	0	15.2238	15.2238	-
0.48	100	ES-P27G2C4L3	51	ES-P27G2C4F	51	51	0	14.052	14.052	+	ES-P27G2C4M	50	50	1	6.59807	6.59807	-	51	1	21.8767	21.8767	+
0.48	100	ES-P28G2C2L2	50	ES-P28G2C2F	49	48	0	10.8958	10.8958	+	ES-P28G2C2M	51	50	0	8.29557	8.29557	-	50	0	19.9209	19.9209	+
0.48	100	ES-P28G2C2L4	49	ES-P28G2C2F	49	48	0	11.5803	11.5803	+	ES-P28G2C2M	51	49	0	9.61348	9.61348	-	49	0	21.9085	21.9085	+
0.48	100	ES-P37G2C4L1	51	ES-P37G2C4F	51	51	0	9.08033	9.08033	-	ES-P37G2C4M	51	51	0	3.89411	3.89411	-	51	0	14.8376	14.8376	-
0.48	100	ES-P37G2C4L2	49	ES-P37G2C4F	51	49	0	7.22242	7.22242	-	ES-P37G2C4M	51	49	0	5.87535	5.87535	-	49	0	15.0117	15.0117	-
0.48	100	ES-P38G2C4L1	50	ES-P38G2C4F	51	50	0	3.13407	3.13407	-	ES-P38G2C4M	51	50	0	5.01432	5.01432	-	50	0	8.2281	8.2281	-
0.48	100	ES-P38G2C4L2	50	ES-P38G2C4F	51	50	0	6.22432	6.22432	-	ES-P38G2C4M	51	50	0	4.30236	4.30236	-	50	0	10.6092	10.6092	-
0.48	100	ES-P39G2C4L1	51	ES-P39G2C4F	50	50	0	12.0497	12.0497	+	ES-P39G2C4M	51	51	0	7.59584	7.59584	-	51	0	21.0117	21.0117	+
0.48	100	ES-P39G2C4L2	51	ES-P39G2C4F	50	50	0	12.7897	12.7897	+	ES-P39G2C4M	51	51	0	9.55626	9.55626	-	51	0	23.7103	23.7103	+
0.48	100	ES-P40G2C2L3	50	ES-P40G2C2F	49	49	0	16.144	16.144	*	ES-P40G2C2M	49	48	0	17.3964	17.3964	*	49	0	33.7799	33.7799	*
0.48	100	ES-P40G2C2L4	49	ES-P40G2C2F	49	49	0	16.1532	16.1532	*	ES-P40G2C2M	49	48	0	17.4313	17.4313	*	49	0	33.8313	33.8313	*
0.48	100	ES-P43G2C4L3	51	ES-P43G2C4F	50	50	2	7.20709	7.20709	-	ES-P43G2C4M	50	50	0	8.13378	8.13378	-	51	2	17.3405	17.3405	-
0.48	100	ES-P43G2C4L4	51	ES-P43G2C4F	50	50	0	13.2075	13.2075	+	ES-P43G2C4M	50	50	0	8.09641	8.09641	-	51	0	23.1527	23.1527	+
0.48	100	ES-P49G2C2L3	51	ES-P49G2C2F	51	51	0	16.0604	16.0604	*	ES-P49G2C2M	35	35	0	7.03442	7.03442	-	51	0	23.8231	23.8231	+
0.48	100	ES-P49G2C2L4	50	ES-P49G2C2F	51	50	0	11.5669	11.5669	+	ES-P49G2C2M	35	34	1	4.11748	4.11748	-	50	1	16.3639	16.3639	-
0.48	100	ES-P45G2C3L3	51	ES-P45G2C3F	51	51	0	7.52792	7.52792	-	ES-P45G2C3M	51	51	0	8.90303	8.90303	-	51	0	19.5809	19.5809	-
0.48	100	ES-P45G2C3L4	51	ES-P45G2C3F	51	51	0	7.6703	7.6703	-	ES-P45G2C3M	51	51	0	11.5631	11.5631	+	51	0	22.4362	22.4362	+
0.48	100	ES-P46G2C1L2	50	ES-P46G2C1F	51	50	0	9.06994	9.06994	-	ES-P46G2C1M	50	49	0	12.8707	12.8707	+	50	0	23.9947	23.9947	+
0.48	100	ES-P46G2C1L3	49	ES-P46G2C1F	51	49	0	9.11677	9.11677	-	ES-P46G2C1M	50	48	1	9.91899	9.91899	-	49	1	21.1249	21.1249	+
0.48	100	UL-P11G2C2L2	47	UL-P11G2C2F	47	43	0	9.69299	9.69299	-	UL-P11G2C2M	50	46	0	10.9719	10.9719	+	47	0	20.7255	20.7255	+
0.48	100	UL-P11G2C2L4	42	UL-P11G2C2F	47	39	0	7.6672	7.6672	-	UL-P11G2C2M	50	41	0	6.98845	6.98845	-	42	0	14.7322	14.7322	-
0.48	100	UL-P14G2C1L2	45	UL-P14G2C1F	51	45	0	7.12011	7.12011	-	UL-P14G2C1M	50	44	0	9.10653	9.10653	-	45	0	20.6277	20.6277	+
0.48	100	UL-P18G2C4L2	51	UL-P18G2C4F	51	51	0	12.0524	12.0524	+	UL-P18G2C4M	51	51	0	10.1308	10.1308	-	51	0	22.9519	22.9519	+
0.48	100	UL-P19G2C3L1	47	UL-P19G2C3F	51	47	0	12.9674	12.9674	+	UL-P19G2C3M	51	47	0	11.6656	11.6656	+	47	0	24.8479	24.8479	+
0.48	100	UL-P1G2C2L3	50	UL-P1G2C2F	48	47	0	9.74388	9.74388	-	UL-P1G2C2M	50	49	0	11.0799	11.0799	+	50	0	20.9775	20.9775	+
0.48	100	UL-P23G2C2L3	51	UL-P23G2C2F	51	51	0	13.1255	13.1255	+	UL-P23G2C2M	51	51	0	14.3502	14.3502	*	51	0	27.767	27.767	+
0.48	100	UL-P3G2C1L2	51	UL-P3G2C1F	50	50	0	12.1638	12.1638	+	UL-P3G2C1M	50	50	0	11.5891	11.5891	+	51	0	23.8979	23.8979	+
0.48	100	UL-P6G2C4L3	47	UL-P6G2C4F	51	47	0	11.5825	11.5825	+	UL-P6G2C4M	50	46	0	7.79474	7.79474	-	47	1	18.1442	18.1442	-
0.48	100	UL-P7G2C2L4	49	UL-P7G2C2F	50	48	0	9.17832	9.17832	-	UL-P7G2C2M	50	48	0	11.6335	11.6335	+	49	0	22.0814	22.0814	+
0.48	100	ES-P25G3C1L2	49	ES-P25G3C1F	51	49	0	15.9436	15.9436	*	ES-P25G3C1M	50	48	0	10.7472	10.7472	+	49	0	30.0053	30.0053	*
0.48	100	ES-P37G3C3L3	49	ES-P37G3C3F	51	49	0	7.76328	7.76328	-	ES-P37G3C3M	50	48	0	6.57756	6.57756	-	49	0	15.6012	15.6012	-
0.48	100	ES-P37G3C3L4	51	ES-P37G3C3F	51	51	0	8.38422	8.38422	-	ES-P37G3C3M	50	50	0	7.78771	7.78771	-	51	0	18.077	18.077	-
0.48	100	ES-P38G3C3L1	51	ES-P38G3C3F	51	51	0	8.86172	8.86172	-	ES-P38G3C3M	51	51	0	10.8089	10.8089	+	51	0	21.6574	21.6574	+
0.48	100	ES-P38G3C3L2	50	ES-P38G3C3F	51	50	0	11.5676	11.5676	+	ES-P38G3C3M	51	50	0	7.05081	7.05081	-	50	0	20.5795	20.5795	+
0.48	100	ES-P39G3C1L1	50	ES-P39G3C1F	50	49	0	15.5132	15.5132	*	ES-P39G3C1M	47	46	0	12.8995	12.8995	+	50	0	28.5454	28.5454	*
0.48	100	ES-P39G3C1L2	49	ES-P39G3C1F	50	48	0	12.2231	12.2231	+	ES-P39G3C1M	47	45	0	15.4362	15.4362	*	49	0	27.8976	27.8976	+
0.48	100	ES-P43G3C3L1	51	ES-P43G3C3F	51	51	0	14.004	14.004	+	ES-P43G3C3M	47	47	0	13.3532	13.3532	+	51	0	27.5691	27.5691	+
0.48	100	ES-P43G3C3L2	48	ES-P43G3C3F	51	48	0	13.265	13.265	+	ES-P43G3C3M	47	45	0	14.5437	14.5437	*	48	0	28.0271	28.0271	+
0.48	100	ES-P49G3C4L3	50	ES-P49G3C4F	50	49	0	18.0044	18.0044	*	ES-P49G3C4M	51	50	0	20.5513	20.5513	*	50	0	39.5521	39.5521	*
0.48	100	ES-P49G3C4L4	51	ES-P49G3C4F	50	50	0	17.9588	17.9588	*	ES-P49G3C4M	51	51	0	18.0035	18.0035	*	51	0	36.8864	36.8864	*
0.48	100	ES-P45G3C3L4	51	ES-P45G3C3F	51	51	0	8.276	8.276	-	ES-P45G3C3M	51	51	0	9.1121	9.1121	-	51	0	18.2159	18.2159	-
0.48	100	ES-P46G3C3L1	50	ES-P46G3C3F	51	50	1	10.6027	10.6027	+	ES-P46G3C3M	46	45	0	12.2497	12.2497	+	50	1	22.9578	22.9578	+
0.48	100	ES-P46G3C3L3	51	ES-P46G3C3F	51	51	0	16.732	16.732	*	ES-P46G3C3M	46	46	0	14.1795	14.1795	*	51	0	31.0273	31.0273	*
0.48	100	UL-P13G3C4L2	50	UL-P13G3C4F	49	49	0	21.7907	21.7907	*	UL-P13G3C4M	50	50	1	16.3202	16.3202	*	50	1	38.1135	38.1135	*
0.48	100	UL-P13G3C4L4	50	UL-P13G3C4F	49	49	0	19.1661	19.1661	*	UL-P13G3C4M	50	50	0	18.641	18.641	*	50	0	38.7309	38.7309	*
0.48	100	UL-P15G3C2L1	50	UL-P15G3C2F	50	49	0	14.4214	14.4214	*	UL-P15G3C2M	46	45	0	10.651	10.651	-	50	0	26.4085	26.4085	+
0.48	100	UL-P15G3C2L4	47	UL-P15G3C2F	50	46	0	7.99519	7.99519	-	UL-P15G3C2M	46	42	0	5.47428	5.47428	-	47	5	4.87362	4.87362	-
0.48	100	UL-P1G3C1L1	44	UL-P1G3C1F	50	43	1	7.35123	7.35123	-	UL-P1G3C1M	42	38	1	9.32019	9.32019	-	44	2	16.7587	16.7587	-
